# Supplementary material for: Inverse Impact of Cancer Drugs on Circular and Linear RNAs in Breast Cancer Cell Lines
Source: Noncoding RNA. 2023 May 19;9(3):32. doi: 10.3390/ncrna9030032 (PMC10204552; doi:10.3390/ncrna9030032)
Supplement: Supplementary file 1 [file ncrna-09-00032-s001.zip]

Archive with 5 entries (5 files):
- ncrna-2201428-supplementary/Supplementary File S1 - MCF7 2023.xlsx
- ncrna-2201428-supplementary/Supplementary File S2 - MDA-MB-231 2023.xlsx
- ncrna-2201428-supplementary/Table S1 - MCF7.pdf
- ncrna-2201428-supplementary/Table S2 - MDA-MB-231.pdf
- ncrna-2201428-supplementary/Table S3 - primers.pdf
