# Supplementary material for: Inverse Impact of Cancer Drugs on Circular and Linear RNAs in Breast Cancer Cell Lines
Source: Noncoding RNA. 2023 May 19;9(3):32. doi: 10.3390/ncrna9030032 (PMC10204552; doi:10.3390/ncrna9030032)
Supplement: Supplementary file 1 [file ncrna-09-00032-s001.zip › ncrna-2201428-supplementary/Supplementary File S1 - MCF7 2023.xlsx]

## Sheet: Circular Cq
circ000911
Experiment 1	circ000911 24h		GAPDH p3 24h		19/07/18
	sample1	sample2	GAPDH p3 24h	GAPDH p3 24h	mean circ	mean GAPDH	∆Cq	∆∆Cq	2^-∆∆Cq (Fold)
AZD5363	31.19	30.9	23.62	23.86	31.045	23.74	7.305	-1.71	3.27161
AZD7762	31.39	32.6	23.7	23.59	31.995	23.645	8.35	-0.665	1.58557
AZD8055	31	31.37	23.2	23.34	31.185	23.27	7.915	-1.1	2.14355
BYL719	31.05	31.66	22.53	22.61	31.355	22.57	8.785	-0.23	1.17283
ERLOTINIB	32.53	31.84	23.19	23.28	32.185	23.235	8.95	-0.065	1.04608
GEFITINIB	31.66	31.28	23.59	23.9	31.47	23.745	7.725	-1.29	2.44528
GSK1070916	31.98	31.72	22.77	22.49	31.85	22.63	9.22	0.205	0.867539
TRAMETINIB	31.02	30.86	23.35	23.02	30.94	23.185	7.755	-1.26	2.39496
LEE011	31.41	31.79	23.15	23.12	31.6	23.135	8.465	-0.55	1.46409
SCH772984	32.42	31.48	23.41	23.45	31.95	23.43	8.52	-0.495	1.40932
DOXORUBICIN	31.59	31.91	23.34	23.51	31.75	23.425	8.325	-0.69	1.61328
DOCETAXEL	31.37	31.67	23.27	23.19	31.52	23.23	8.29	-0.725	1.6529
AMG511	32.01	31.53	23.12	23.08	31.77	23.1	8.67	-0.345	1.27015
XL765	31.06	31.73	23.57	23.65	31.395	23.61	7.785	-1.23	2.34567
NT	31.55	31.49	22.49	22.52	31.52	22.505	9.015	0	1
Experiment 3	circ000911 24h		GAPDH p3 24h		14/11/18
	sample1	sample2	GAPDH p3 24h	GAPDH p3 24h	mean circ	mean GAPDH	∆Cq	∆∆Cq	2^-∆∆Cq (Fold)
AZD5363	33.03	33.04	25.46	25.53	33.035	25.495	7.54	-0.58	1.49485
AZD7762	32.38	31.9	23.9	24.33	32.14	24.115	8.025	-0.095	1.06807
AZD8055	33.49	32.23	25.71	26.05	32.86	25.88	6.98	-1.14	2.20381
BYL719	34.49	34.36	28.14	28.32	34.425	28.23	6.195	-1.925	3.79737
ERLOTINIB	35		27.25	27.38	35	27.315	7.685	-0.435	1.35191
GEFITINIB	32.24	32.49	23.47	23.7	32.365	23.585	8.78	0.66	0.632878
GSK1070916	32.16	33.37	25	25.03	32.765	25.015	7.75	-0.37	1.29235
TRAMETINIB	33.38	33.13	25.91	26.25	33.255	26.08	7.175	-0.945	1.92519
LEE011	33.45	33.26	27.89	28.03	33.355	27.96	5.395	-2.725	6.6116
SCH772984	32.66	32.44	23.8	24.03	32.55	23.915	8.635	0.515	0.699793
DOXORUBICIN	32.55	33.79	25.74	25.99	33.17	25.865	7.305	-0.815	1.7593
DOCETAXEL	32.23	31.47	23.41	23.73	31.85	23.57	8.28	0.16	0.895025
AMG511	32.59	32.18	24.39	24.69	32.385	24.54	7.845	-0.275	1.20999
XL765	32.46	32.47	24.6	24.65	32.465	24.625	7.84	-0.28	1.21419
NT	32.54	32.13	23.96	24.47	32.335	24.215	8.12	0	1
Experiment 4	circ000911 24h		GAPDH p3 24h		14/02/19
	sample1	sample2	GAPDH p3 24h	GAPDH p3 24h	mean circ	mean GAPDH	∆Cq	∆∆Cq	2^-∆∆Cq (Fold)
AZD5363	34.64	34.36	26.49	26.89	34.5	26.69	7.81	-0.695	1.61888
AZD7762	34.13	32.55	26.36	26.16	33.34	26.26	7.08	-1.425	2.68515
AZD8055	35.04	32.96	25.29	25.8	34	25.545	8.455	-0.05	1.03526
BYL719	33.49	33.77	25.27		33.63	25.27	8.36	-0.145	1.10573
ERLOTINIB	36.41	36.66	24.44	24.96	36.535	24.7	11.835	3.33	0.0994421
GEFITINIB	31.98	36.62	24.68	24.58	34.3	24.63	9.67	1.165	0.445964
GSK1070916	35.71	31.74	24.53	24.98	33.725	24.755	8.97	0.465	0.724471
TRAMETINIB	31.73	32.44	24.35	24.57	32.085	24.46	7.625	-0.88	1.84038
LEE011	32.76	32.07	25.14	25.62	32.415	25.38	7.035	-1.47	2.77022
SCH772984	36.03	32.79	24.13	24.71	34.41	24.42	9.99	1.485	0.357249
DOXORUBICIN	34.64	32.16	26.21	26.27	33.4	26.24	7.16	-1.345	2.5403
DOCETAXEL	33.58	32.92	24.63	24.68	33.25	24.655	8.595	0.09	0.939523
AMG511	35.66	34.63	26.04	25.84	35.145	25.94	9.205	0.7	0.615572
XL765	32.38	33.53	25.23	25.49	32.955	25.36	7.595	-0.91	1.87905
NT	33.49	33.31	24.82	24.97	33.4	24.895	8.505	0	1
Experiment 5	circ000911 24h		GAPDH p3 24h		2019-02-04
	sample1	sample2	GAPDH p3 24h	GAPDH p3 24h	mean circ	mean GAPDH	∆Cq	∆∆Cq	2^-∆∆Cq (Fold)
AZD5363	32.68	32.71	24.86	25.04	32.695	24.95	7.745	-1.53	2.88786
AZD7762	32.94	32.85	24.04	24.14	32.895	24.09	8.805	-0.47	1.38511
AZD8055	33.45	34.65	25.03	25	34.05	25.015	9.035	-0.24	1.18099
BYL719	32.1	32.34	24.35	24.06	32.22	24.205	8.015	-1.26	2.39496
ERLOTINIB	33.18	33.78	24.6	24.79	33.48	24.695	8.785	-0.49	1.40444
GEFITINIB	32.95	33.25	23.71	23.53	33.1	23.62	9.48	0.205	0.867539
GSK1070916	33.13	33.45	24.56	24.39	33.29	24.475	8.815	-0.46	1.37554
TRAMETINIB	32.44	33.04	24.06	24.25	32.74	24.155	8.585	-0.69	1.61328
LEE011	34.04	34.51	24.82		34.275	24.82	9.455	0.18	0.882703
SCH772984	33.19	33.64	25.03	25.01	33.415	25.02	8.395	-0.88	1.84038
DOXORUBICIN	33.59	33.63	25.16	25.11	33.61	25.135	8.475	-0.8	1.7411
DOCETAXEL	33.59	34.38	23.97	24.02	33.985	23.995	9.99	0.715	0.609205
AMG511	33.5	34.75	24.27	24.51	34.125	24.39	9.735	0.46	0.726986
XL765	33.3	33.51	25.07	25.07	33.405	25.07	8.335	-0.94	1.91853
NT	33.35	34.46	24.64	24.62	33.905	24.63	9.275	0	1
Experiment 6	circ000911 24h		GAPDH p3 24h		2020-11-02
	sample1	sample2	GAPDH p3 24h	GAPDH p3 24h	mean circ	mean GAPDH	∆Cq	∆∆Cq	2^-∆∆Cq (Fold)
AZD5363	34.42	34.42	24.38	24.42	34.42	24.4	10.02	-0.245	1.18509
AZD7762	34.75	33.76	23.96	23.97	34.255	23.965	10.29	0.025	0.982821
AZD8055	34.68	33.88	24	23.95	34.28	23.975	10.305	0.04	0.972655
BYL719	33.86	35.09	23.86	23.52	34.475	23.69	10.785	0.52	0.697372
ERLOTINIB	33.78		23.57	23.59	33.78	23.58	10.2	-0.065	1.04608
GEFITINIB	34	35.13	23.52	23.36	34.565	23.44	11.125	0.86	0.550953
GSK1070916	34	34.11	23.79	23.68	34.055	23.735	10.32	0.055	0.962594
TRAMETINIB	33.88	34.75	23.81	23.24	34.315	23.525	10.79	0.525	0.694959
LEE011	33.49	33.88	23.84	24.06	33.685	23.95	9.735	-0.53	1.44393
SCH772984	34.1	34.16	23.47	22.56	34.13	23.015	11.115	0.85	0.554785
DOXORUBICIN	33.27	34.41	23.46	23.55	33.84	23.505	10.335	0.07	0.952638
DOCETAXEL	33.99	34.9	23.55	22.53	34.445	23.04	11.405	1.14	0.45376
AMG511	32.99	34.21	23.58	23.08	33.6	23.33	10.27	0.005	0.99654
XL765	33.74	34.02	23.79	24.02	33.88	23.905	9.975	-0.29	1.22264
NT	33.29	34.08	23.4	23.44	33.685	23.42	10.265	0	1
circ VRK1
Experiment 1	circ VRK1 P4 24h		GAPDH 24h		13/7/18
	sample1	sample2	GAPDH p4 24h	GAPDH p4 24h	mean circ	mean GAPDH	∆Cq	∆∆Cq	2^-∆∆Cq (Fold)
AZD5363	29.16	29.06	22.89	22.58	29.11	22.735	6.375	-0.6	1.51572
AZD7762	29.65	29.78	22.47	22.57	29.715	22.52	7.195	0.22	0.858565
AZD8055	28.64	28.71	22	22.32	28.675	22.16	6.515	-0.46	1.37554
BYL719	28.74	28.66	21.99	21.56	28.7	21.775	6.925	-0.05	1.03526
ERLOTINIB	29.63	29.32	22.2	22.24	29.475	22.22	7.255	0.28	0.823591
GEFITINIB	29.85		22.4	22.5	29.85	22.45	7.4	0.425	0.744839
GSK1070916	28.63	29.09	21.73	21.51	28.86	21.62	7.24	0.265	0.832199
TRAMETINIB	28.93	28.7	21.97	21.76	28.815	21.865	6.95	-0.025	1.01748
LEE011	29.01	29.12	21.92	21.89	29.065	21.905	7.16	0.185	0.879649
SCH772984	28.73	28.9	22.2	22.35	28.815	22.275	6.54	-0.435	1.35191
DOXORUBICIN	28.82	28.68	22.15	22.31	28.75	22.23	6.52	-0.455	1.37078
DOCETAXEL	28.76	29.02	21.59	21.88	28.89	21.735	7.155	0.18	0.882703
AMG511	29.41	29.03	22.25	22.13	29.22	22.19	7.03	0.055	0.962594
XL765	29.2	29.18	22.74	22.7	29.19	22.72	6.47	-0.505	1.41912
NT	28.55	28.59	21.61	21.58	28.57	21.595	6.975	0	1
Experiment 2	circ VRK1 P4 24h		GAPDH 24h		27/9/18
	sample1	sample2	GAPDH p4 24h	GAPDH p4 24h	mean circ	mean GAPDH	∆Cq	∆∆Cq	2^-∆∆Cq (Fold)
AZD5363	31.35	31.97	24.89		31.66	24.89	6.77	-0.98	1.97247
AZD7762	31.89	31.96	23.68	23.75	31.925	23.715	8.21	0.46	0.726986
AZD8055	32.61		25.56	25.87	32.61	25.715	6.895	-0.855	1.80876
BYL719	31.81	31.38	23.94	24.01	31.595	23.975	7.62	-0.13	1.09429
ERLOTINIB	32.4		23.95	24.15	32.4	24.05	8.35	0.6	0.659754
GEFITINIB	31.32	31.21	23.74	23.92	31.265	23.83	7.435	-0.315	1.24401
GSK1070916	31.31	31.69	24.26	23.97	31.5	24.115	7.385	-0.365	1.28788
TRAMETINIB	30.81	31.12	24.25	24	30.965	24.125	6.84	-0.91	1.87905
LEE011	31.91	32.17	24.51	24.26	32.04	24.385	7.655	-0.095	1.06807
SCH772984	32.31	32.02	24.44	24.69	32.165	24.565	7.6	-0.15	1.10957
DOXORUBICIN	31.4		24.46	24.5	31.4	24.48	6.92	-0.83	1.77769
DOCETAXEL	31.94	31.56	24.18	24.3	31.75	24.24	7.51	-0.24	1.18099
AMG511	31.9	32.06	24.28	24.35	31.98	24.315	7.665	-0.085	1.06069
XL765	31.87	32.21	24.66	25.06	32.04	24.86	7.18	-0.57	1.48452
NT	31.46	32.19	24.01	24.14	31.825	24.075	7.75	0	1
Experiment 3	circ VRK1 P4 24h		GAPDH 24h		13/11/18
	sample1	sample2	GAPDH p4 24h	GAPDH p4 24h	mean circ	mean GAPDH	∆Cq	∆∆Cq	2^-∆∆Cq (Fold)
AZD5363	32.55	32.41	25.38	25.5	32.48	25.44	7.04	0.21	0.864537
AZD7762	31.02		23.82	24.02	31.02	23.92	7.1	0.27	0.82932
AZD8055	31.57		25.74	25.86	31.57	25.8	5.77	-1.06	2.08493
BYL719	35.68	34.67	28.15	28.1	35.175	28.125	7.05	0.22	0.858565
ERLOTINIB	33.59		26.99	26.61	33.59	26.8	6.79	-0.04	1.02811
GEFITINIB	30.37	31.06	23.16	22.95	30.715	23.055	7.66	0.83	0.562529
GSK1070916	31.81	31.59	24.43	24.51	31.7	24.47	7.23	0.4	0.757858
TRAMETINIB	32.53	32.05	25.7	25.66	32.29	25.68	6.61	-0.22	1.16473
LEE011	34.97	34.99	28.07	27.92	34.98	27.995	6.985	0.155	0.898132
SCH772984	30.44	31.02	23.96	23.84	30.73	23.9	6.83	0	1
DOXORUBICIN	31.7	31.59	25.6	25.74	31.645	25.67	5.975	-0.855	1.80876
DOCETAXEL	31.06	30.66	23.27	23.08	30.86	23.175	7.685	0.855	0.552865
AMG511	31.56	31.21	24.15	24.28	31.385	24.215	7.17	0.34	0.790041
XL765	30.95	30.68	24.2	24.27	30.815	24.235	6.58	-0.25	1.18921
NT	30.91	31.27	24.42	24.1	31.09	24.26	6.83	0	1
Experiment 4	circ VRK1 P4 24h		GAPDH 24h		14/2/19
	sample1	sample2	GAPDH p4 24h	GAPDH p4 24h	mean circ	mean GAPDH	∆Cq	∆∆Cq	2^-∆∆Cq (Fold)
AZD5363	32.97	33.44	26.81	26.81	33.205	26.81	6.395	-0.45	1.36604
AZD7762	34.19	32.79	26.49	26.62	33.49	26.555	6.935	0.09	0.939523
AZD8055	32.9	32.14	25.92	26.14	32.52	26.03	6.49	-0.355	1.27899
BYL719	32.99	32.27	25.7		32.63	25.7	6.93	0.085	0.942785
ERLOTINIB
GEFITINIB	30.89		25.05		30.89	25.05	5.84	-1.005	2.00694
GSK1070916	31.98		25.34	24.99	31.98	25.165	6.815	-0.03	1.02101
TRAMETINIB	31.95	31.72	24.43	24.45	31.835	24.44	7.395	0.55	0.68302
LEE011	33.24	31.63	25.43	25.38	32.435	25.405	7.03	0.185	0.879649
SCH772984	32.98	32.15	25.01	25.07	32.565	25.04	7.525	0.68	0.624165
DOXORUBICIN	33.21	32.39	24.7	24.72	32.8	24.71	8.09	1.245	0.421908
DOCETAXEL	32.03	32.47	24.67	25.04	32.25	24.855	7.395	0.55	0.68302
AMG511	33.63	33.18	26.32	26.43	33.405	26.375	7.03	0.185	0.879649
XL765	32.11	32.12	25.44	25.56	32.115	25.5	6.615	-0.23	1.17283
NT	32.05	31.69	24.97	25.08	31.87	25.025	6.845	0	1
Experiment 4 repeated	circ VRK1 P4 24h		GAPDH 24h		21/2/19
	sample1	sample2	GAPDH p4 24h	GAPDH p4 24h	mean circ	mean GAPDH	∆Cq	∆∆Cq	2^-∆∆Cq (Fold)
AZD5363
AZD7762
AZD8055	32.85	33.13	25.98	25.96	32.99	25.97	7.02	-0.16	1.11729
BYL719	34.2	34.89	26.53	26.54	34.545	26.535	8.01	0.83	0.562529
ERLOTINIB
GEFITINIB	34.45	34.42	26.43	26.56	34.435	26.495	7.94	0.76	0.590496
GSK1070916
TRAMETINIB	32.79	32.53	25.48	25.56	32.66	25.52	7.14	-0.04	1.02811
LEE011	33.31	34.92	26.8	27.13	34.115	26.965	7.15	-0.03	1.02101
SCH772984	34.06	33.06	26.41	26.11	33.56	26.26	7.3	0.12	0.920188
DOXORUBICIN
DOCETAXEL
AMG511
XL765	34.11	33.93	26.7	27.06	34.02	26.88	7.14	-0.04	1.02811
NT	33.01	34.19	26.45	26.39	33.6	26.42	7.18	0	1
Experiment 5	circ VRK1 P4 24h		GAPDH 24h		2019-02-04
	sample1	sample2	GAPDH p4 24h	GAPDH p4 24h	mean circ	mean GAPDH	∆Cq	∆∆Cq	2^-∆∆Cq (Fold)
AZD5363	31.22	31.84	24.77	24.84	31.53	24.805	6.725	-0.145	1.10573
AZD7762	31.01	30.77	24.03	24.28	30.89	24.155	6.735	-0.135	1.09809
AZD8055	31.1	31.06	24.98	25.29	31.08	25.135	5.945	-0.925	1.89868
BYL719	30.58	30.96	24.31	24.04	30.77	24.175	6.595	-0.275	1.20999
ERLOTINIB	31.81	31.22	24.51	24.6	31.515	24.555	6.96	0.09	0.939523
GEFITINIB	30.6	31.12	23.62	23.6	30.86	23.61	7.25	0.38	0.768438
GSK1070916	31.13	30.8	24.13	24.2	30.965	24.165	6.8	-0.07	1.04972
TRAMETINIB	31.18	30.44	24.17	23.93	30.81	24.05	6.76	-0.11	1.07923
LEE011	31.41	31.64	24.78	25.11	31.525	24.945	6.58	-0.29	1.22264
SCH772984	31.67	31.8	24.77	24.72	31.735	24.745	6.99	0.12	0.920188
DOXORUBICIN	31.76	31.92	25.13	25.01	31.84	25.07	6.77	-0.1	1.07177
DOCETAXEL	31.5	31.45	23.83	23.73	31.475	23.78	7.695	0.825	0.564482
AMG511	31.3	31.07	24.17		31.185	24.17	7.015	0.145	0.904379
XL765	31.94	31.77	25.25	25.31	31.855	25.28	6.575	-0.295	1.22688
NT	31.5	31.36	24.49	24.63	31.43	24.56	6.87	0	1
Experiment 6	circ VRK1 P4 24h		GAPDH 24h		2020-07-13
	sample1	sample2	GAPDH p4 24h	GAPDH p4 24h	mean circ	mean GAPDH	∆Cq	∆∆Cq	2^-∆∆Cq (Fold)
AZD5363	32.13	31.57	24.4	24.18	31.85	24.29	7.56	-0.325	1.25266
AZD7762	32.1	31.56	23.93	23.91	31.83	23.92	7.91	0.025	0.982821
AZD8055	31.43	31.21	23.82	24.07	31.32	23.945	7.375	-0.51	1.42405
BYL719	31.22	30.92	23.57	23.31	31.07	23.44	7.63	-0.255	1.19334
ERLOTINIB	31.28	31.02	23.59	23.31	31.15	23.45	7.7	-0.185	1.13682
GEFITINIB	31.43	30.6	23.31	23.33	31.015	23.32	7.695	-0.19	1.14076
GSK1070916	31.22	31.47	24.08	23.44	31.345	23.76	7.585	-0.3	1.23114
TRAMETINIB	31.44	31.08	23.38	24.02	31.26	23.7	7.56	-0.325	1.25266
LEE011	31.53	31.67	23.72	23.8	31.6	23.76	7.84	-0.045	1.03168
SCH772984	32.13	31.26	23.34	23.51	31.695	23.425	8.27	0.385	0.765779
DOXORUBICIN	31.74	31.17	23.66	23.59	31.455	23.625	7.83	-0.055	1.03886
DOCETAXEL	31.67	31.26	23.61	23.62	31.465	23.615	7.85	-0.035	1.02456
AMG511	31.16	31.13	23.53	23.38	31.145	23.455	7.69	-0.195	1.14472
XL765	31.61	31.15	23.88	23.73	31.38	23.805	7.575	-0.31	1.23971
NT	31.51	31.12	23.48	23.38	31.315	23.43	7.885	0	1
circ BCL11B
Experiment 1	circ BCL11B P5 24h		GAPDH 24h		23/7/18
	sample1	sample2	GAPDH P5 24h	GAPDH P5 24h	mean circ	mean GAPDH	∆Cq	∆∆Cq	2^-∆∆Cq (Fold)
AZD5363	30.5	30.83	24.64		30.665	24.64	6.025	-0.94	1.91853
AZD7762	30.4	30.32	24.18	24.21	30.36	24.195	6.165	-0.8	1.7411
AZD8055	30.91	30.64	24.04	24.23	30.775	24.135	6.64	-0.325	1.25266
BYL719	30.14	30.16	23.41	23.25	30.15	23.33	6.82	-0.145	1.10573
ERLOTINIB	30.07	30.06	23.85	24.13	30.065	23.99	6.075	-0.89	1.85318
GEFITINIB	30.04	30.04	24.32	24.45	30.04	24.385	5.655	-1.31	2.47942
GSK1070916	30.28	30.54	23.57	23.3	30.41	23.435	6.975	0.01	0.993092
TRAMETINIB	29.99		23.62	23.45	29.99	23.535	6.455	-0.51	1.42405
LEE011	30.04	29.84	23.59	23.69	29.94	23.64	6.3	-0.665	1.58557
SCH772984	30.1	30.29	24.01	24.14	30.195	24.075	6.12	-0.845	1.79626
DOXORUBICIN	30.27	30.57	24.07	24.01	30.42	24.04	6.38	-0.585	1.50004
DOCETAXEL	30.31	30.16	23.47	23.53	30.235	23.5	6.735	-0.23	1.17283
AMG511	30.67	30.8	24.11	23.78	30.735	23.945	6.79	-0.175	1.12896
XL765	30.59		24.35	24.38	30.59	24.365	6.225	-0.74	1.67018
NT	30.14	30.36	23.32	23.25	30.25	23.285	6.965	0	1
Experiment 2	circ BCL11B P5 24h		GAPDH 24h		2018-03-10
	sample1	sample2	GAPDH P5 24h	GAPDH P5 24h	mean circ	mean GAPDH	∆Cq	∆∆Cq	2^-∆∆Cq (Fold)
AZD5363	32.51	32.18	25.02	24.98	32.345	25	7.345	0.115	0.923382
AZD7762	31.45		23.81	23.89	31.45	23.85	7.6	0.37	0.773782
AZD8055	32.57	32.67	24.23	24.44	32.62	24.335	8.285	1.055	0.481297
BYL719	31.56	31.59	24.15	24.11	31.575	24.13	7.445	0.215	0.861546
ERLOTINIB	31.91	31.84	24.18	24.37	31.875	24.275	7.6	0.37	0.773782
GEFITINIB	31.85	31.21	24.09	23.95	31.53	24.02	7.51	0.28	0.823591
GSK1070916	31.29	31.29	24.22	24.14	31.29	24.18	7.11	-0.12	1.08673
TRAMETINIB	31.52	31.39	24.09	23.89	31.455	23.99	7.465	0.235	0.849685
LEE011	32.24	31.73	24.27	24.22	31.985	24.245	7.74	0.51	0.702222
SCH772984	31.68	31.42	24.54	25.03	31.55	24.785	6.765	-0.465	1.38032
DOXORUBICIN	32.49		24.7	24.73	32.49	24.715	7.775	0.545	0.685391
DOCETAXEL	31.43	32.07	24.23	24.35	31.75	24.29	7.46	0.23	0.852635
AMG511	31.75		24.31	24.38	31.75	24.345	7.405	0.175	0.885768
XL765	32.45	32.7	24.96	25.07	32.575	25.015	7.56	0.33	0.795536
NT	31.05	31.6	24.07	24.12	31.325	24.095	7.23	0	1
Experiment 3	circ BCL11B P5 24h		GAPDH 24h		14/11/18
	sample1	sample2	GAPDH P5 24h	GAPDH P5 24h	mean circ	mean GAPDH	∆Cq	∆∆Cq	2^-∆∆Cq (Fold)
AZD5363	32.4	33.28	25.41	25.25	32.84	25.33	7.51	-0.18	1.13288
AZD7762	31.77	30.69	23.87	24.41	31.23	24.14	7.09	-0.6	1.51572
AZD8055	33.27	32.52	25.7	25.73	32.895	25.715	7.18	-0.51	1.42405
BYL719	33.42	33.68	28.12	28.1	33.55	28.11	5.44	-2.25	4.75683
ERLOTINIB	33.45		26.09	26.78	33.45	26.435	7.015	-0.675	1.5966
GEFITINIB	30.55	29.92	23.25	23.44	30.235	23.345	6.89	-0.8	1.7411
GSK1070916	31.73	32	24.43	24.7	31.865	24.565	7.3	-0.39	1.31039
TRAMETINIB	31.85	32.17	25.6	25.73	32.01	25.665	6.345	-1.345	2.5403
LEE011	33.27		27.39	27.81	33.27	27.6	5.67	-2.02	4.05584
SCH772984	32.45	31.3	23.88	22.91	31.875	23.395	8.48	0.79	0.578344
DOXORUBICIN	32.69	32.02	25.88	25.03	32.355	25.455	6.9	-0.79	1.72907
DOCETAXEL	31.12	31.38	23.46	23.39	31.25	23.425	7.825	0.135	0.91067
AMG511	31.9	32.18	24.37	24.47	32.04	24.42	7.62	-0.07	1.04972
XL765	34.04	32.49	24.29	24.42	33.265	24.355	8.91	1.22	0.429283
NT	32.05	31.83	24.17	24.33	31.94	24.25	7.69	0	1
Experiment 4	circ BCL11B P5 24h		GAPDH 24h		18/2/19
	sample1	sample2	GAPDH P5 24h	GAPDH P5 24h	mean circ	mean GAPDH	∆Cq	∆∆Cq	2^-∆∆Cq (Fold)
AZD5363	33.32	34.09	27.11	27.14	33.705	27.125	6.58	-0.695	1.61888
AZD7762	32.38	31.9	26.7	26.64	32.14	26.67	5.47	-1.805	3.49429
AZD8055	33.12	33.37	25.87	25.98	33.245	25.925	7.32	0.045	0.96929
BYL719	32.92	32.88	25.83	25.51	32.9	25.67	7.23	-0.045	1.03168
ERLOTINIB	32.26	33.55	25.77	25.8	32.905	25.785	7.12	-0.155	1.11342
GEFITINIB	33.16	33.25	25.06	25.1	33.205	25.08	8.125	0.85	0.554785
GSK1070916	32.75	32.37	25.01	25.53	32.56	25.27	7.29	0.015	0.989657
TRAMETINIB	32.18	32.6	24.8	24.7	32.39	24.75	7.64	0.365	0.776469
LEE011	32.61	32.12	25.53	25.89	32.365	25.71	6.655	-0.62	1.53688
SCH772984	32.24	33.71	25.06		32.975	25.06	7.915	0.64	0.641713
DOXORUBICIN	34.08	34.08	26.32	26.24	34.08	26.28	7.8	0.525	0.694959
DOCETAXEL	33.85	33.69	24.92	25.06	33.77	24.99	8.78	1.505	0.35233
AMG511	34.61	35	26.49	26.52	34.805	26.505	8.3	1.025	0.49141
XL765	33.66	32.46	25.7	25.83	33.06	25.765	7.295	0.02	0.986233
NT	32.28	32.58	25.25	25.06	32.43	25.155	7.275	0	1
Experiment 5	circ BCL11B P5 24h		GAPDH 24h		2019-04-04
	sample1	sample2	GAPDH P5 24h	GAPDH P5 24h	mean circ	mean GAPDH	∆Cq	∆∆Cq	2^-∆∆Cq (Fold)
AZD5363	31.33	31	24.88	24.88	31.165	24.88	6.285	-0.72	1.64718
AZD7762	31.79	30.89	24.11	24.4	31.34	24.255	7.085	0.08	0.946058
AZD8055	32.05	32.01	25.04	25.12	32.03	25.08	6.95	-0.055	1.03886
BYL719	31.55	31.41	24.39	24.07	31.48	24.23	7.25	0.245	0.843816
ERLOTINIB	31.46	31.93	24.62	24.76	31.695	24.69	7.005	0	1
GEFITINIB	30.57	31.18	23.48	23.49	30.875	23.485	7.39	0.385	0.765779
GSK1070916	32.51	32.12	24.19	24.23	32.315	24.21	8.105	1.1	0.466516
TRAMETINIB	31.03	30.51	23.95	24.02	30.77	23.985	6.785	-0.22	1.16473
LEE011	31.64	31.49	24.81	25.06	31.565	24.935	6.63	-0.375	1.29684
SCH772984	32.97	32.06	24.69	24.77	32.515	24.73	7.785	0.78	0.582367
DOXORUBICIN	32.3	32.55	25.16	25.23	32.425	25.195	7.23	0.225	0.855595
DOCETAXEL	32.26	32.97	23.91	24.05	32.615	23.98	8.635	1.63	0.323088
AMG511	32.3	32.37	24.42	24.24	32.335	24.33	8.005	1	0.5
XL765	31.93	32.11	25.25	25.33	32.02	25.29	6.73	-0.275	1.20999
NT	31.75	31.63	24.62	24.75	31.69	24.685	7.005	0	1
circGFRA1
Experiment 1	circGFRA1 P6 24h		GAPDH 24h		2018-07-17
	sample1	sample2	GAPDH p6 24h	GAPDH p6 24h	mean circ	mean GAPDH	∆Cq	∆∆Cq	2^-∆∆Cq (Fold)
AZD5363	24.02	23.86	23.56	23.46	23.94	23.51	0.43	-1.405	2.64818
AZD7762	24.41	24.45	23.43	23.38	24.43	23.405	1.025	-0.81	1.75321
AZD8055	23.39	23.56	23.17	23.2	23.475	23.185	0.29	-1.545	2.91804
BYL719	23.39	23.59	22.23	22.41	23.49	22.32	1.17	-0.665	1.58557
ERLOTINIB	24.1	24.3	23.08	23.16	24.2	23.12	1.08	-0.755	1.68763
GEFITINIB	24.1	24.22	23.41	23.41	24.16	23.41	0.75	-1.085	2.12138
GSK1070916	23.76	23.79	22.54	22.31	23.775	22.425	1.35	-0.485	1.39959
TRAMETINIB	23.4	23.68	23.02	22.6	23.54	22.81	0.73	-1.105	2.15099
LEE011	23.77	23.88	22.86	22.97	23.825	22.915	0.91	-0.925	1.89868
SCH772984	24.04	23.94	23.07	23.22	23.99	23.145	0.845	-0.99	1.98618
DOXORUBICIN	23.25	23.6	23.11	23.11	23.425	23.11	0.315	-1.52	2.86791
DOCETAXEL	24.09	24.12	22.95		24.105	22.95	1.155	-0.68	1.60214
AMG511	23.95	23.89	23.11	23.12	23.92	23.115	0.805	-1.03	2.04202
XL765	23.59	23.8	23.3	23.45	23.695	23.375	0.32	-1.515	2.85799
NT	24.08	24.15	22.31	22.25	24.115	22.28	1.835	0	1
Experiment 2	circGFRA1 P6 24h		GAPDH 24h		2018-09-24
	sample1	sample2	GAPDH p6 24h	GAPDH p6 24h	mean circ	mean GAPDH	∆Cq	∆∆Cq	2^-∆∆Cq (Fold)
AZD5363	25.17	25.14	25.02	24.93	25.155	24.975	0.18	-1.05	2.07053
AZD7762	25.06	25.07	23.83	23.68	25.065	23.755	1.31	0.08	0.946058
AZD8055	25.56	25.66	25.47	25.49	25.61	25.48	0.13	-1.1	2.14355
BYL719	25.22	24.84	24.17	24.06	25.03	24.115	0.915	-0.315	1.24401
ERLOTINIB	25.69	25.64	24.3	24.5	25.665	24.4	1.265	0.035	0.976032
GEFITINIB	25.56	25.05	24.12	23.97	25.305	24.045	1.26	0.03	0.97942
GSK1070916	25.09	25.22	24.24	23.87	25.155	24.055	1.1	-0.13	1.09429
TRAMETINIB	24.93	25.01	24.1	23.94	24.97	24.02	0.95	-0.28	1.21419
LEE011	25.01		24.19	24.22	25.01	24.205	0.805	-0.425	1.34257
SCH772984	25.38	25.29	24.62	24.88	25.335	24.75	0.585	-0.645	1.56374
DOXORUBICIN	24.95	24.93	24.28	24.31	24.94	24.295	0.645	-0.585	1.50004
DOCETAXEL	25.45	25.47	24.12	24.26	25.46	24.19	1.27	0.04	0.972655
AMG511	25.62	25.44	24.22	24.19	25.53	24.205	1.325	0.095	0.936272
XL765	25.06	25.19	24.95	24.67	25.125	24.81	0.315	-0.915	1.88557
NT	25.04	24.98	23.76	23.8	25.01	23.78	1.23	0	1
Experiment 3	circGFRA1 P6 24h		GAPDH 24h		2018-11-12
	sample1	sample2	GAPDH p6 24h	GAPDH p6 24h	mean circ	mean GAPDH	∆Cq	∆∆Cq	2^-∆∆Cq (Fold)
AZD5363	25.03	25.78	26.51		25.405	26.51	-1.105	-2.15	4.43828
AZD7762	25.78	26.15	25.29	25.63	25.965	25.46	0.505	-0.54	1.45397
AZD8055	24.98	25.11	26.52	26.43	25.045	26.475	-1.43	-2.475	5.55967
BYL719	26.44	26.29	27.6		26.365	27.6	-1.235	-2.28	4.85678
ERLOTINIB	26.09	25.81	26.74		25.95	26.74	-0.79	-1.835	3.56771
GEFITINIB	24.03	24.22	23.35	23.28	24.125	23.315	0.81	-0.235	1.17691
GSK1070916	26.58		24.17	24.61	26.58	24.39	2.19	1.145	0.45219
TRAMETINIB	26.29	27.13	25.58	25.63	26.71	25.605	1.105	0.06	0.959264
LEE011	26.29	26.38	27.55	27.62	26.335	27.585	-1.25	-2.295	4.90754
SCH772984	23.96	24.08	23.98	23.82	24.02	23.9	0.12	-0.925	1.89868
DOXORUBICIN	26.08	25.07	25.81	25.58	25.575	25.695	-0.12	-1.165	2.24233
DOCETAXEL	24.14	24.02	22.96	23.04	24.08	23	1.08	0.035	0.976032
AMG511	25.45	25.68	23.87	23.96	25.565	23.915	1.65	0.605	0.657471
XL765	24.05	23.78	24.46	23.79	23.915	24.125	-0.21	-1.255	2.38667
NT	24.96	24.68	23.67	23.88	24.82	23.775	1.045	0	1
Experiment 4	circGFRA1 P6 24h		GAPDH 24h		2019-02-11
	sample1	sample2	GAPDH p6 24h	GAPDH p6 24h	mean circ	mean GAPDH	∆Cq	∆∆Cq	2^-∆∆Cq (Fold)
AZD5363	25.97	26.13	26.51	26.54	26.05	26.525	-0.475	-1.235	2.35381
AZD7762	26.9	26.89	27.2	26.9	26.895	27.05	-0.155	-0.915	1.88557
AZD8055	25.35	25.51	25.24	25.08	25.43	25.16	0.27	-0.49	1.40444
BYL719	25.48	25.59	25.01	25.06	25.535	25.035	0.5	-0.26	1.19748
ERLOTINIB	26.29	26.47	25.15	25.18	26.38	25.165	1.215	0.455	0.72951
GEFITINIB	25.68	26.17	24.66	24.4	25.925	24.53	1.395	0.635	0.643941
GSK1070916	25.6	25.66	25.07	24.36	25.63	24.715	0.915	0.155	0.898132
TRAMETINIB	25.47	25.51	24.18	24.13	25.49	24.155	1.335	0.575	0.671286
LEE011	24.78	24.93	24.86	24.93	24.855	24.895	-0.04	-0.8	1.7411
SCH772984	26.09	26.05	24.57	23.65	26.07	24.11	1.96	1.2	0.435275
DOXORUBICIN	25.91	26.29	25.68	25.76	26.1	25.72	0.38	-0.38	1.30134
DOCETAXEL	26.15	26.32	24.58	24.03	26.235	24.305	1.93	1.17	0.444421
AMG511	27.71	28.05	26.35	26.43	27.88	26.39	1.49	0.73	0.602904
XL765	25.77	25.45	24.67	25.29	25.61	24.98	0.63	-0.13	1.09429
NT	25.16	25.52	24.58		25.34	24.58	0.76	0	1
Experiment 5	circGFRA1 P6 24h		GAPDH 24h		2019-04-08
	sample1	sample2	GAPDH p6 24h	GAPDH p6 24h	mean circ	mean GAPDH	∆Cq	∆∆Cq	2^-∆∆Cq (Fold)
AZD5363	24.82	24.7	25.03	24.89	24.76	24.96	-0.2	-0.865	1.82134
AZD7762	24.65	24.62	23.92	24.09	24.635	24.005	0.63	-0.035	1.02456
AZD8055	24.97	24.78	25.06	24.9	24.875	24.98	-0.105	-0.77	1.70527
BYL719	24.47	24.67	24.39	24.16	24.57	24.275	0.295	-0.37	1.29235
ERLOTINIB	25.43	25.4	24.63	24.71	25.415	24.67	0.745	0.08	0.946058
GEFITINIB	24.59	24.72	23.55	23.53	24.655	23.54	1.115	0.45	0.732043
GSK1070916	25.42	25.33	24.09	24.27	24.72	24.18	0.54	-0.125	1.09051
TRAMETINIB	24.7	24.85	24.08	24.14	24.775	24.11	0.665	0	1
LEE011	25.27	25	24.91	25.07	25.135	24.99	0.145	-0.52	1.43396
SCH772984	25.95	25.55	24.73	24.91	25.75	24.82	0.93	0.265	0.832199
DOXORUBICIN	25.35	25.31	25.14	25.15	25.33	25.145	0.185	-0.48	1.39474
DOCETAXEL	25.59	25.59	24	23.9	25.59	23.95	1.64	0.975	0.50874
AMG511	25.52	25.36	24.17	24.29	25.44	23.9	1.54	0.875	0.545254
XL765	25.16	25.1	25.46	25.23	25.13	25.345	-0.215	-0.88	1.84038
NT	25.16	25.24	24.5	24.57	25.2	24.535	0.665	0	1
circ IGF1R
Experiment 1	circIGF1R P7 24h		GAPDH 24h		2018-07-16
	sample1	sample2	GAPDH p7 24h	GAPDH p7 24h	mean circ	mean GAPDH	∆Cq	∆∆Cq	2^-∆∆Cq (Fold)
AZD5363	27.22	27.21	23.36	23.32	27.215	23.34	3.875	-1.555	2.93834
AZD7762	28.25	28.18	23.34	23.21	28.215	23.275	4.94	-0.49	1.40444
AZD8055	27.2	28.22	22.78	22.85	27.71	22.815	4.895	-0.535	1.44894
BYL719	27.35	27.36	22.21	22.26	27.355	22.235	5.12	-0.31	1.23971
ERLOTINIB	28.19	28.37	22.87	23.05	28.28	22.96	5.32	-0.11	1.07923
GEFITINIB	28.49	28.44	23.22	23.27	28.465	23.245	5.22	-0.21	1.15669
GSK1070916	27.57	27.74	22.33	22.01	27.655	22.17	5.485	0.055	0.962594
TRAMETINIB	27.56	27.86	22.42	22.36	27.71	22.39	5.32	-0.11	1.07923
LEE011	27.79	27.69	22.53	22.46	27.74	22.495	5.245	-0.185	1.13682
SCH772984	28.22	28.2	23	23.08	28.21	23.04	5.17	-0.26	1.19748
DOXORUBICIN	27.58	27.54	22.77	22.88	27.56	22.825	4.735	-0.695	1.61888
DOCETAXEL	27.97	28.29	22.24	22.13	28.13	22.185	5.945	0.515	0.699793
AMG511	27.89	28.08	22.76	22.73	27.985	22.745	5.24	-0.19	1.14076
XL765	27.55	27.5	23.01	23.41	27.525	23.21	4.315	-1.115	2.16595
NT	27.63	27.73	22.14	22.36	27.68	22.25	5.43	0	1
Experiment 2	circIGF1R P7 24h		GAPDH 24h		2018-09-28
	sample1	sample2	GAPDH p7 24h	GAPDH p7 24h	mean circ	mean GAPDH	∆Cq	∆∆Cq	2^-∆∆Cq (Fold)
AZD5363
AZD7762	29.16	29.29	23.73	23.45	29.225	23.59	5.635	-0.12	1.08673
AZD8055	29.44	30.16	25.77		29.8	25.77	4.03	-1.725	3.3058
BYL719
ERLOTINIB	29.99		25.01		29.99	25.01	4.98	-0.775	1.71119
GEFITINIB	29.45	29.79	24.01		29.62	24.01	5.61	-0.145	1.10573
GSK1070916	29.62	29.6	24.11		29.61	24.11	5.5	-0.255	1.19334
TRAMETINIB	29.17	29.22	24.1		29.195	24.1	5.095	-0.66	1.58008
LEE011	29.09	29.18	24.29		29.135	24.29	4.845	-0.91	1.87905
SCH772984	29.65	29.6	23.39		29.625	23.39	6.235	0.48	0.716978
DOXORUBICIN	29.19	29.54	24.26	24.56	29.365	24.41	4.955	-0.8	1.7411
DOCETAXEL	30.17	30.24	24.05	24.09	30.205	24.07	6.135	0.38	0.768438
AMG511	30.18	30.06	24.27	24.04	30.12	24.155	5.965	0.21	0.864537
XL765	29.32	29.69	24.67	24.92	29.505	24.795	4.71	-1.045	2.06337
NT	29.32	29.76	23.74	23.83	29.54	23.785	5.755	0	1
Experiment 3	circIGF1R P7 24h		GAPDH 24h		2018-11-14
	sample1	sample2	GAPDH p7 24h	GAPDH p7 24h	mean circ	mean GAPDH	∆Cq	∆∆Cq	2^-∆∆Cq (Fold)
AZD5363	29.14	29.95	25.46	25.53	29.545	25.495	4.05	-1.835	3.56771
AZD7762	29.19	28.72	23.9	24.33	28.955	24.115	4.84	-1.045	2.06337
AZD8055	29.98	29.51	25.71	26.05	29.745	25.88	3.865	-2.02	4.05584
BYL719	30.54	31.06	28.14	28.32	30.8	28.23	2.57	-3.315	9.95209
ERLOTINIB	31.17	30.59	27.25	27.38	30.88	27.315	3.565	-2.32	4.99332
GEFITINIB	29.37	29.88	23.47	23.7	29.625	23.585	6.04	0.155	0.898132
GSK1070916	29.83	30.13	25	25.03	29.98	25.015	4.965	-0.92	1.89212
TRAMETINIB	30.54	29.97	25.91	26.25	30.255	26.08	4.175	-1.71	3.27161
LEE011	31.6	31.07	27.89	28.03	31.335	27.96	3.375	-2.51	5.6962
SCH772984	29.2	29.75	23.8	24.03	29.475	23.915	5.56	-0.325	1.25266
DOXORUBICIN	30.03	29.74	25.74	25.99	29.885	25.865	4.02	-1.865	3.64268
DOCETAXEL	29.38	29.6	23.41	23.73	29.49	23.57	5.92	0.035	0.976032
AMG511	30.2	29.59	24.39	24.69	29.895	24.54	5.355	-0.53	1.44393
XL765	28.93	28.97	24.6	24.65	28.95	24.625	4.325	-1.56	2.94854
NT	30.05	30.15	23.96	24.47	30.1	24.215	5.885	0	1
Experiment 4	circIGF1R P7 24h		GAPDH 24h		2019-02-13
	sample1	sample2	GAPDH p7 24h	GAPDH p7 24h	mean circ	mean GAPDH	∆Cq	∆∆Cq	2^-∆∆Cq (Fold)
AZD5363	30.69	30.45	26.81	27.03	30.57	26.92	3.65	-1.675	3.19319
AZD7762	30.62	30.4	26.41	26.62	30.51	26.515	3.995	-1.33	2.51403
AZD8055	30.39	30.4	25.43	25.55	30.395	25.49	4.905	-0.42	1.33793
BYL719	30.77	30.17	25.35	25.68	30.47	25.515	4.955	-0.37	1.29235
ERLOTINIB	30.63	30.54	24.85	24.39	30.585	24.62	5.965	0.64	0.641713
GEFITINIB	30.6	30.57	24.67	24.69	30.585	24.68	5.905	0.58	0.668964
GSK1070916	30.58	30.48	24.56	24.48	30.53	24.52	6.01	0.685	0.622006
TRAMETINIB	30.39	30.01	24.14	24.65	30.2	24.395	5.805	0.48	0.716978
LEE011	30.06	30.48	25.21	25.3	30.27	25.255	5.015	-0.31	1.23971
SCH772984	30.26	30.75	24.86	24.05	30.505	24.455	6.05	0.725	0.604997
DOXORUBICIN	30.68	30.6	25.35	26.23	30.64	25.79	4.85	-0.475	1.38992
DOCETAXEL	30.83	30.96	24.77	24.62	30.895	24.695	6.2	0.875	0.545254
AMG511	33.06	32.03	26.33	26.34	32.545	26.335	6.21	0.885	0.541488
XL765	30.62	29.76	25.07	25.27	30.19	25.17	5.02	-0.305	1.23542
NT	30.18	30.44	24.98	24.99	30.31	24.985	5.325	0	1
Experiment 5	circIGF1R P7 24h		GAPDH 24h		2019-04-09
	sample1	sample2	GAPDH p7 24h	GAPDH p7 24h	mean circ	mean GAPDH	∆Cq	∆∆Cq	2^-∆∆Cq (Fold)
AZD5363	29.27	29.33	24.71	24.83	29.3	24.77	4.53	-1.385	2.61172
AZD7762	29.46	29.76	24	24.13	29.61	24.065	5.545	-0.37	1.29235
AZD8055	29.73	30.03	24.75	25.1	29.88	24.925	4.955	-0.96	1.94531
BYL719	29.22	29.34	24.22	24.16	29.28	24.19	5.09	-0.825	1.77154
ERLOTINIB	30.86	31.06	24.63	24.4	30.96	24.515	6.445	0.53	0.692555
GEFITINIB	29.76	29.63	23.49	23.36	29.695	23.425	6.27	0.355	0.78187
GSK1070916	30.06	29.97	24.03	24.1	30.015	24.065	5.95	0.035	0.976032
TRAMETINIB	30.06	30.19	24.05	24.28	30.125	24.165	5.96	0.045	0.96929
LEE011	30.58	30.27	24.69	25.13	30.425	24.91	5.515	-0.4	1.31951
SCH772984	31.16	30.71	24.67	24.44	30.935	24.555	6.38	0.465	0.724471
DOXORUBICIN	30.57	30.55	24.85	24.94	30.56	24.895	5.665	-0.25	1.18921
DOCETAXEL	30.39	30.37	23.76	23.78	30.38	23.77	6.61	0.695	0.617709
AMG511	30.27	30.42	24.02	24.1	30.345	24.06	6.285	0.37	0.773782
XL765	30.05	30.06	24.88	25.09	30.055	24.985	5.07	-0.845	1.79626
NT	30.48	30.32	24.39	24.58	30.4	24.485	5.915	0	1
circ HIPK3
Experiment 1	p13 circHIPK3 24H		GAPDH 24h		2018-07-20
	sample1	sample2	GAPDH p13 24h	GAPDH p13 24h	mean circ	mean GAPDH	∆Cq	∆∆Cq	2^-∆∆Cq (Fold)
AZD5363	24.18	24.38	24.14		24.28	24.14	0.14	-1.645	3.12748
AZD7762	25.33	25.1	23.49	23.49	25.215	23.49	1.725	-0.06	1.04247
AZD8055	23.9	24.17	23.06	23.17	24.035	23.115	0.92	-0.865	1.82134
BYL719	24.03	23.02	22.42	22.43	23.525	22.425	1.1	-0.685	1.6077
ERLOTINIB	24.58	24.66	23.12	23.3	24.62	23.21	1.41	-0.375	1.29684
GEFITINIB	24.96	24.77	23.31	23.31	24.865	23.31	1.555	-0.23	1.17283
GSK1070916	24.58	24.74	22.65	22.43	24.66	22.54	2.12	0.335	0.792784
TRAMETINIB	24.32	24.25	22.94	22.73	24.285	22.835	1.45	-0.335	1.26138
LEE011	24.15	24.27	22.94	23.03	24.21	22.985	1.225	-0.56	1.47427
SCH772984	24.47	24.43	23.2	23.36	24.45	23.28	1.17	-0.615	1.53156
DOXORUBICIN	24.07	24.25	23.29	23.31	24.16	23.3	0.86	-0.925	1.89868
DOCETAXEL	24.28	24.55	22.67	22.69	24.415	22.68	1.735	-0.05	1.03526
AMG511	24.46	24.44	23.05	23.06	24.45	23.055	1.395	-0.39	1.31039
XL765	24.23	24.13	23.58	23.48	24.18	23.53	0.65	-1.135	2.19619
NT	24.37	24.32	22.57	22.55	24.345	22.56	1.785	0	1
Experiment 2	p13 circHIPK3 24H		GAPDH 24h		2018-10-02
	sample1	sample2	GAPDH p13 24h	GAPDH p13 24h	mean circ	mean GAPDH	∆Cq	∆∆Cq	2^-∆∆Cq (Fold)
AZD5363	24.95	24.76	24.68	24.68	24.855	24.68	0.175	-1.21	2.31338
AZD7762	25.65	25.67	23.6	23.69	25.66	23.645	2.015	0.63	0.646176
AZD8055	24.87	25.12	24.23	24.41	24.995	24.32	0.675	-0.71	1.6358
BYL719	25.12	25.37	24.2	24.05	25.245	24.125	1.12	-0.265	1.20164
ERLOTINIB	25.92	25.81	24.26	24.08	25.865	24.17	1.695	0.31	0.806642
GEFITINIB	25.73	25.69	24.03	24.1	25.71	24.065	1.645	0.26	0.835088
GSK1070916	26.04	25.8	24.29	24.08	25.92	24.185	1.735	0.35	0.784584
TRAMETINIB	25.35	25.48	24.02	23.86	25.415	23.94	1.475	0.09	0.939523
LEE011	25.65	25.6	24.26	24.39	25.625	24.325	1.3	-0.085	1.06069
SCH772984	25.59	25.45	24.44	24.66	25.52	24.55	0.97	-0.415	1.3333
DOXORUBICIN	25.5	25.88	24.46	24.89	25.69	24.675	1.015	-0.37	1.29235
DOCETAXEL	26.08	26.33	23.93	24.14	26.205	24.035	2.17	0.785	0.580352
AMG511	26.13	25.72	24.35	24.39	25.925	24.37	1.555	0.17	0.888843
XL765	25.3	25.52	24.83	24.85	25.41	24.84	0.57	-0.815	1.7593
NT	25.3	25.22	23.85	23.9	25.26	23.875	1.385	0	1
Experiment 3	p13 circHIPK3 24H		GAPDH 24h		2018-11-14
	sample1	sample2	GAPDH p13 24h	GAPDH p13 24h	mean circ	mean GAPDH	∆Cq	∆∆Cq	2^-∆∆Cq (Fold)
AZD5363	25.92	26.01	25.37	25.22	25.965	25.295	0.67	0.015	0.989657
AZD7762	24.69	24.62	23.83	24.38	24.655	24.105	0.55	-0.105	1.07549
AZD8055	25.73	26.04	25.64	25.68	25.885	25.66	0.225	-0.43	1.34723
BYL719	27.72	27.45	28.08	28.07	27.585	28.075	-0.49	-1.145	2.21146
ERLOTINIB	27.25	27.4	26.06	26.73	27.325	26.395	0.93	0.275	0.82645
GEFITINIB	24.76	24.97	23.21	23.4	24.865	23.305	1.56	0.905	0.534033
GSK1070916	25.67	25.68	24.38	24.66	25.675	24.52	1.155	0.5	0.707107
TRAMETINIB	26.29	26.53	25.56	25.68	26.41	25.62	0.79	0.135	0.91067
LEE011	27.3	27.07	27.34	27.76	27.185	27.55	-0.365	-1.02	2.02792
SCH772984	24.7	24.66	23.83	22.85	24.68	23.34	1.34	0.685	0.622006
DOXORUBICIN	25.52	25.6	25.82		25.56	25.82	-0.26	-0.915	1.88557
DOCETAXEL	24.65	24.93	23.42	23.35	24.79	23.385	1.405	0.75	0.594604
AMG511	25.12	25.42	24.33	24.42	25.27	24.375	0.895	0.24	0.846745
XL765	24.97	24.94	24.25	24.39	24.955	24.32	0.635	-0.02	1.01396
NT	24.9	24.84	24.14	24.29	24.87	24.215	0.655	0	1
Experiment 4	p13 circHIPK3 24H		GAPDH 24h		2019-02-19
	sample1	sample2	GAPDH p13 24h	GAPDH p13 24h	mean circ	mean GAPDH	∆Cq	∆∆Cq	2^-∆∆Cq (Fold)
AZD5363	27.14	26.64	26.2	26.3	26.89	26.25	0.64	-0.715	1.64148
AZD7762	27.51	27.18	26.19	26.39	27.345	26.29	1.055	-0.3	1.23114
AZD8055	26.03	26.01	25.35	25.64	26.02	25.495	0.525	-0.83	1.77769
BYL719	26.27	26.19	25.83	25.45	26.23	25.64	0.59	-0.765	1.69937
ERLOTINIB	26.91	27.02	25.37	25.66	26.965	25.515	1.45	0.095	0.936272
GEFITINIB	26.73	26.74	25	25.02	26.735	25.01	1.725	0.37	0.773782
GSK1070916	26.22	25.97	24.89	25.07	26.095	24.98	1.115	-0.24	1.18099
TRAMETINIB	25.62	25.84	24.73		25.73	24.73	1	-0.355	1.27899
LEE011	26.24	26.07	26.39	26.48	26.155	26.435	-0.28	-1.635	3.10588
SCH772984	26.51	26.25	25.21	25.71	26.38	25.46	0.92	-0.435	1.35191
DOXORUBICIN	26.82		25.73	26.79	26.82	26.26	0.56	-0.795	1.73508
DOCETAXEL	26.77	27.55	24.68	24.59	27.16	24.635	2.525	1.17	0.444421
AMG511	27.64	27.43	27.08	27.45	27.535	27.265	0.27	-1.085	2.12138
XL765	26.22	26.12	25.46	25.71	26.17	25.585	0.585	-0.77	1.70527
NT	26.12	26.29	24.84	24.86	26.205	24.85	1.355	0	1
Experiment 5	p13 circHIPK3 24H		GAPDH 24h		2019-04-11
	sample1	sample2	GAPDH p13 24h	GAPDH p13 24h	mean circ	mean GAPDH	∆Cq	∆∆Cq	2^-∆∆Cq (Fold)
AZD5363	25.53	25.54	24.95	24.81	25.535	24.88	0.655	-1.02	2.02792
AZD7762	26.01	25.69	24.45	24.07	25.85	24.26	1.59	-0.085	1.06069
AZD8055	26.06	25.68	25.14		25.87	25.14	0.73	-0.945	1.92519
BYL719	25.55	25.32	24.1		25.435	24.1	1.335	-0.34	1.26576
ERLOTINIB	26.08	26.37	24.57	24.72	26.225	24.645	1.58	-0.095	1.06807
GEFITINIB	25.49	25.49	24.02		25.49	24.02	1.47	-0.205	1.15269
GSK1070916	25.93		24.21	24.37	25.93	24.29	1.64	-0.035	1.02456
TRAMETINIB	25.58	25.81	24.04	24.02	25.695	24.03	1.665	-0.01	1.00696
LEE011	26.09	26.03	25.03	25.01	26.06	25.02	1.04	-0.635	1.55294
SCH772984	26.31	26.43	24.73	24.83	26.37	24.78	1.59	-0.085	1.06069
DOXORUBICIN	26.39		25.25	25.27	26.39	25.26	1.13	-0.545	1.45902
DOCETAXEL	26.3	26.27	23.89	23.89	26.285	23.89	2.395	0.72	0.607097
AMG511	25.76		24.18	24.34	25.76	24.26	1.5	-0.175	1.12896
XL765	26.75	25.93	25.18	25.44	26.34	25.31	1.03	-0.645	1.56374
NT	26	26.12	24.42	24.35	26.06	24.385	1.675	0	1
circ NCOA3
Experiment 1	circ NCOA3 P15 24h		GAPDH 24h		2018-07-10
	sample1	sample2	GAPDH p15 24h	GAPDH p15 24h	mean circ	mean GAPDH	∆Cq	∆∆Cq	2^-∆∆Cq (Fold)
AZD5363	25.14	25.01	23.99	23.91	25.075	23.95	1.125	-1.37	2.58471
AZD7762	26.82	27.05	24.28	24.28	26.935	24.28	2.655	0.16	0.895025
AZD8055	25.33	25.83	24.16	24.25	25.58	24.205	1.375	-1.12	2.17347
BYL719	24.49	24.6	22.44	22.5	24.545	22.47	2.075	-0.42	1.33793
ERLOTINIB	24.79	24.9	22.55	22.55	24.845	22.55	2.295	-0.2	1.1487
GEFITINIB	26.62		23.89	24.02	26.62	23.955	2.665	0.17	0.888843
GSK1070916	25.27	25.17	23.09	22.85	25.22	22.97	2.25	-0.245	1.18509
TRAMETINIB	25.31	25.68	23.68	23.41	25.495	23.545	1.95	-0.545	1.45902
LEE011	25.19		23.45	23.4	25.19	23.425	1.765	-0.73	1.65864
SCH772984	26.22	26.6	24.09	24.13	26.41	24.11	2.3	-0.195	1.14472
DOXORUBICIN	24.77	24.72	23.4	23.33	24.745	23.365	1.38	-1.115	2.16595
DOCETAXEL	26.42	26.58	23.87	23.79	26.5	23.83	2.67	0.175	0.885768
AMG511	26.5	26.52	24.25	24.35	26.51	24.3	2.21	-0.285	1.21841
XL765	25.16	25.38	23.83	23.73	25.27	23.78	1.49	-1.005	2.00694
NT	26.6	26.55	24.09	24.07	26.575	24.08	2.495	0	1
Experiment 2	circ NCOA3 P15 24h		GAPDH 24h		2018-09-26
	sample1	sample2	GAPDH p15 24h	GAPDH p15 24h	mean circ	mean GAPDH	∆Cq	∆∆Cq	2^-∆∆Cq (Fold)
AZD5363	26.05	25.9	25.21	24.95	25.975	25.08	0.895	-1.265	2.40327
AZD7762	26	26.27	23.68	23.44	26.135	23.56	2.575	0.415	0.750019
AZD8055	27.09	26.93	25.1	25.38	27.01	25.24	1.77	-0.39	1.31039
BYL719	26	26.17	24.54	24.06	26.085	24.3	1.785	-0.375	1.29684
ERLOTINIB	26.65	26.4	24.44	24.41	26.525	24.425	2.1	-0.06	1.04247
GEFITINIB	26.5	26.54	23.68	24.19	26.52	23.935	2.585	0.425	0.744839
GSK1070916	26.65	26.18	24.02		26.415	24.02	2.395	0.235	0.849685
TRAMETINIB	26.23	26.14	24.14	23.48	26.185	23.81	2.375	0.215	0.861546
LEE011	26	25.73	24.5	24.43	25.865	24.465	1.4	-0.76	1.69349
SCH772984	26.18	26.24	24.27	24.55	26.21	24.41	1.8	-0.36	1.28343
DOXORUBICIN	25.87	26.04	24.47	24.46	25.955	24.465	1.49	-0.67	1.59107
DOCETAXEL	26.84	27.02	23.94	24.13	26.93	24.035	2.895	0.735	0.600818
AMG511	27.06	27.02	24.41	23.77	27.04	24.09	2.95	0.79	0.578344
XL765	26.09	26.58	24.29	24.72	26.335	24.505	1.83	-0.33	1.25701
NT	26.11	25.88	23.74	23.93	25.995	23.835	2.16	0	1
Experiment 3	circ NCOA3 P15 24h		GAPDH 24h		2018-11-13
	sample1	sample2	GAPDH p15 24h	GAPDH p15 24h	mean circ	mean GAPDH	∆Cq	∆∆Cq	2^-∆∆Cq (Fold)
AZD5363	26.47	26.19	25.38	25.5	26.33	25.44	0.89	-0.84	1.79005
AZD7762	26.26	25.89	23.82	24.02	26.075	23.92	2.155	0.425	0.744839
AZD8055	27.28	27.21	25.74	25.86	27.245	25.8	1.445	-0.285	1.21841
BYL719	27.84	28.23	28.15	28.1	28.035	28.125	-0.09	-1.82	3.53081
ERLOTINIB	28.04		26.99	26.61	28.04	26.8	1.24	-0.49	1.40444
GEFITINIB	25.55	25.77	23.16	22.95	25.66	23.055	2.605	0.875	0.545254
GSK1070916	26.29	26.77	24.43	24.51	26.53	24.47	2.06	0.33	0.795536
TRAMETINIB	27.47	27.51	25.7	25.66	27.49	25.68	1.81	0.08	0.946058
LEE011	28.64	29.02	28.07	27.92	28.83	27.995	0.835	-0.895	1.85961
SCH772984	25.32	26.16	23.96	23.84	25.74	23.9	1.84	0.11	0.926588
DOXORUBICIN	26.24	26.24	25.6	25.74	26.24	25.67	0.57	-1.16	2.23457
DOCETAXEL	25.04	25.34	23.27	23.08	25.19	23.175	2.015	0.285	0.820742
AMG511	25.73	26.44	24.15	24.28	26.085	24.215	1.87	0.14	0.907519
XL765	25.52	25.42	24.2	24.27	25.47	24.235	1.235	-0.495	1.40932
NT	25.97	26.01	24.42	24.1	25.99	24.26	1.73	0	1
Experiment 4	circ NCOA3 P15 24h		GAPDH 24h		2019-02-12
	sample1	sample2	GAPDH p15 24h	GAPDH p15 24h	mean circ	mean GAPDH	∆Cq	∆∆Cq	2^-∆∆Cq (Fold)
AZD5363	27.81	27.42	26.62	26.61	27.615	26.615	1	-1.445	2.72263
AZD7762	29.64	29.81	27.9	27.56	29.725	27.73	1.995	-0.45	1.36604
AZD8055	27.04	26.73	24.94	25.7	26.885	25.32	1.565	-0.88	1.84038
BYL719	26.43		24.82	25.15	26.43	24.985	1.445	-1	2
ERLOTINIB	27.71	27.89	25.02	25.27	27.8	25.145	2.655	0.21	0.864537
GEFITINIB	27.45	27.76	24.42	24.33	27.605	24.375	3.23	0.785	0.580352
GSK1070916	26.15	26.69	23.96	24.48	26.42	24.22	2.2	-0.245	1.18509
TRAMETINIB	26.61	26.67	24.06	24.01	26.64	24.035	2.605	0.16	0.895025
LEE011	26.48	26.08	24.69		26.28	24.69	1.59	-0.855	1.80876
SCH772984	26.31	26.66	24.35	24.65	26.485	24.5	1.985	-0.46	1.37554
DOXORUBICIN	26.48	27.26	25.8	25.82	26.87	25.81	1.06	-1.385	2.61172
DOCETAXEL	27.62	27.92	24.51	24.62	27.77	24.565	3.205	0.76	0.590496
AMG511	29.14	28.92	26.22	26.07	29.03	26.145	2.885	0.44	0.737135
XL765	26.86	26.59	25	25.24	26.725	25.12	1.605	-0.84	1.79005
NT	26.73	27.06	24.47	24.43	26.895	24.45	2.445	0	1
Experiment 5	circ NCOA3 P15 24h		GAPDH 24h		2019-04-12
	sample1	sample2	GAPDH p15 24h	GAPDH p15 24h	mean circ	mean GAPDH	∆Cq	∆∆Cq	2^-∆∆Cq (Fold)
AZD5363	26.07	26.01	25.04	25.06	26.04	25.05	0.99	-1.425	2.68515
AZD7762	26.46	26.65	24.05	24.27	26.555	24.16	2.395	-0.02	1.01396
AZD8055	26.27	26.39	24.95	25.12	26.33	25.035	1.295	-1.12	2.17347
BYL719	25.86	25.99	24.11	24.11	25.925	24.11	1.815	-0.6	1.51572
ERLOTINIB	27.14	27.05	24.64	24.48	27.095	24.56	2.535	0.12	0.920188
GEFITINIB	26.13		23.81	23.89	26.13	23.85	2.28	-0.135	1.09809
GSK1070916	26.69	26.7	24.04	24.18	26.695	24.11	2.585	0.17	0.888843
TRAMETINIB	26.31	26.31	24.19	24.04	26.31	24.115	2.195	-0.22	1.16473
LEE011	26.74		24.92	25.04	26.74	24.98	1.76	-0.655	1.57462
SCH772984	27.28	27.17	24.89	24.55	27.225	24.72	2.505	0.09	0.939523
DOXORUBICIN	27.2	26.94	25.07	25.01	27.07	25.04	2.03	-0.385	1.30586
DOCETAXEL	27	27.14	23.89	24.15	27.07	24.02	3.05	0.635	0.643941
AMG511	26.87	26.77	24.33	24.63	26.82	24.48	2.34	-0.075	1.05336
XL765	26.63	26.5	25.19	25.26	26.565	25.225	1.34	-1.075	2.10672
NT	26.88	26.93	24.5	24.48	26.905	24.49	2.415	0	1
circ MAN1A2
Experiment 1	circ MAN1A2 P18 24h		GAPDH 24h		2018-08-29
	sample1	sample2	GAPDH p18 24h	GAPDH p18 24h	mean circ	mean GAPDH	∆Cq	∆∆Cq	2^-∆∆Cq (Fold)
AZD5363	22.21	22.84	24.93	24.64	22.525	24.785	-2.26	-1.595	3.02095
AZD7762	23.41	23.41	25.03	25.03	23.41	25.03	-1.62	-0.955	1.93858
AZD8055	22.51	22.76	24.3	24.39	22.635	24.345	-1.71	-1.045	2.06337
BYL719	22.84	23.73	25.13	25	23.285	25.065	-1.78	-1.115	2.16595
ERLOTINIB	23.59	23.71	24.48	24.67	23.65	24.575	-0.925	-0.26	1.19748
GEFITINIB	24.48	24.25	25.28	25.33	24.365	25.305	-0.94	-0.275	1.20999
GSK1070916	23.01	23.08	23.72	23.65	23.045	23.685	-0.64	0.025	0.982821
TRAMETINIB	23.29	23.42	24.66	24.61	23.355	24.635	-1.28	-0.615	1.53156
LEE011	24.38	24.58	25.8	25.34	24.48	25.57	-1.09	-0.425	1.34257
SCH772984	25.01	24.86	25.8	26.04	24.935	25.92	-0.985	-0.32	1.24833
DOXORUBICIN	22.97	23.11	24.31	24.45	23.04	24.38	-1.34	-0.675	1.5966
DOCETAXEL	23.81	23.84	24.13	24.18	23.825	24.155	-0.33	0.335	0.792784
AMG511	23.31	23.29	24.24	24.23	23.3	24.235	-0.935	-0.27	1.20581
XL765	23.11	23.18	24.61	24.85	23.145	24.73	-1.585	-0.92	1.89212
NT	23.59	23.62	24.22	24.32	23.605	24.27	-0.665	0	1
Experiment 2	circ MAN1A2 P18 24h		GAPDH 24h		2018-10-08
	sample1	sample2	GAPDH p18 24h	GAPDH p18 24h	mean circ	mean GAPDH	∆Cq	∆∆Cq	2^-∆∆Cq (Fold)
AZD5363	23.77	24.04	25.23	25.37	23.905	25.3	-1.395	-1	2
AZD7762	23.57	23.68	24.06	23.87	23.625	23.965	-0.34	0.055	0.962594
AZD8055	23.02	23.21	24.29	24.7	23.115	24.495	-1.38	-0.985	1.97931
BYL719	23.89	23.62	24.23	24.38	23.755	24.305	-0.55	-0.155	1.11342
ERLOTINIB	23.97	24.13	24.4	24.34	24.05	24.37	-0.32	0.075	0.949342
GEFITINIB	23.64	23.61	24.55	24.43	23.625	24.49	-0.865	-0.47	1.38511
GSK1070916	24.05	24.09	24.46	24.12	24.07	24.29	-0.22	0.175	0.885768
TRAMETINIB	23.49	23.6	24.02	24.1	23.545	24.06	-0.515	-0.12	1.08673
LEE011	23.69	23.66	24.24	24.57	23.675	24.405	-0.73	-0.335	1.26138
SCH772984	23.95	24.08	24.52	24.82	24.015	24.67	-0.655	-0.26	1.19748
DOXORUBICIN	23.67	23.73	24.73	24.93	23.7	24.83	-1.13	-0.735	1.6644
DOCETAXEL	24.42	24.49	24.51	24.53	24.455	24.52	-0.065	0.33	0.795536
AMG511	24.29	24.12	24.6	24.3	24.205	24.45	-0.245	0.15	0.90125
XL765	23.83	23.91	25.17	25.14	23.87	25.155	-1.285	-0.89	1.85318
NT	23.69	23.93	24.29	24.12	23.81	24.205	-0.395	0	1
Experiment 3	circ MAN1A2 P18 24h		GAPDH 24h		2018-11-22
	sample1	sample2	GAPDH p18 24h	GAPDH p18 24h	mean circ	mean GAPDH	∆Cq	∆∆Cq	2^-∆∆Cq (Fold)
AZD5363	23.02	22.55	25.59	25.36	22.785	25.475	-2.69	-0.67	1.59107
AZD7762	22.5	22.24	24.3	24.35	22.37	24.325	-1.955	0.065	0.955945
AZD8055	23.14	23.08	26.28	26.25	23.11	26.265	-3.155	-1.135	2.19619
BYL719	24.23	24.3	28.15	27.9	24.265	28.025	-3.76	-1.74	3.34035
ERLOTINIB	23.64	24.01	27.18	27.41	23.825	27.295	-3.47	-1.45	2.73208
GEFITINIB	22.38	22.24	23.41	23.33	22.31	23.37	-1.06	0.96	0.514057
GSK1070916	22.77	23.21	25.01	25.03	22.99	25.02	-2.03	-0.01	1.00696
TRAMETINIB	23.46	23.45	25.94	26.21	23.455	26.075	-2.62	-0.6	1.51572
LEE011	24.73	24.57	27.94	28.09	24.65	28.015	-3.365	-1.345	2.5403
SCH772984	22.35	22.21	23.96	23.61	22.28	23.785	-1.505	0.515	0.699793
DOXORUBICIN	22.78	22.46	25.94	26.11	22.62	26.025	-3.405	-1.385	2.61172
DOCETAXEL	22.14	22.14	23.59	23.17	22.14	23.38	-1.24	0.78	0.582367
AMG511	22.8	22.89	24.37	24.52	22.845	24.445	-1.6	0.42	0.747425
XL765	22.01	22.2	24.24	24.46	22.105	24.35	-2.245	-0.225	1.16878
NT	22.64	23.08	24.89	24.87	22.86	24.88	-2.02	0	1
Experiment 4	circ MAN1A2 P18 24h		GAPDH 24h		2019-02-19
	sample1	sample2	GAPDH p18 24h	GAPDH p18 24h	mean circ	mean GAPDH	∆Cq	∆∆Cq	2^-∆∆Cq (Fold)
AZD5363	23.5	24.01	26.43	26.34	23.755	26.385	-2.63	-1.1	2.14355
AZD7762	23.65	23.71	26.39	26.86	23.68	26.625	-2.945	-1.415	2.6666
AZD8055	23.63	23.74	25.83	25.52	23.685	25.675	-1.99	-0.46	1.37554
BYL719	24.04	23.98	25.59	25.41	24.01	25.5	-1.49	0.04	0.972655
ERLOTINIB	23.8	24.08	25.56	25.52	23.94	25.54	-1.6	-0.07	1.04972
GEFITINIB	23.68	24.04	25.15	25.06	23.86	25.105	-1.245	0.285	0.820742
GSK1070916	23.62	24.02	24.88	25.1	23.82	24.99	-1.17	0.36	0.779165
TRAMETINIB	23.78	23.87	24.6	24.8	23.825	24.7	-0.875	0.655	0.635075
LEE011	23.69	24.15	25.25	25.35	23.92	25.3	-1.38	0.15	0.90125
SCH772984	24.27	24.38	25.03	25.8	24.325	25.415	-1.09	0.44	0.737135
DOXORUBICIN	24.44	24.19	26.31	26.42	24.315	26.365	-2.05	-0.52	1.43396
DOCETAXEL	24.53	24.51	25.3	24.91	24.52	25.105	-0.585	0.945	0.51943
AMG511	25.43	25.41	26.52		25.42	26.52	-1.1	0.43	0.742262
XL765	23.58	23.38	25.95		23.48	25.95	-2.47	-0.94	1.91853
NT	23.66	23.68	25.22	25.18	23.67	25.2	-1.53	0	1
Experiment 5	circ MAN1A2 P18 24h		GAPDH 24h		2019-04-15
	sample1	sample2	GAPDH p18 24h	GAPDH p18 24h	mean circ	mean GAPDH	∆Cq	∆∆Cq	2^-∆∆Cq (Fold)
AZD5363	22.77	22.72	24.86	24.77	22.745	24.815	-2.07	-0.71	1.6358
AZD7762	22.88	22.68	24.06	24.16	22.78	24.11	-1.33	0.03	0.97942
AZD8055	22.79	22.77	25.07	25.3	22.78	25.185	-2.405	-1.045	2.06337
BYL719	22.17	22.55	24.17	24.11	22.36	24.14	-1.78	-0.42	1.33793
ERLOTINIB	23.29	23.24	24.58	25.03	23.265	24.805	-1.54	-0.18	1.13288
GEFITINIB	22.35	22.47	24.03	23.82	22.41	23.925	-1.515	-0.155	1.11342
GSK1070916	22.73	22.99	24.19	24.19	22.86	24.19	-1.33	0.03	0.97942
TRAMETINIB	22.79	22.57	24.41	24.25	22.68	24.33	-1.65	-0.29	1.22264
LEE011	23.08	23.03	24.68	24.86	23.055	24.77	-1.715	-0.355	1.27899
SCH772984	23.25	23.28	24.85	24.94	23.265	24.895	-1.63	-0.27	1.20581
DOXORUBICIN	23.31	23.26	25.03	25.09	23.285	25.06	-1.775	-0.415	1.3333
DOCETAXEL	23.28	23.42	23.93	24.09	23.35	24.01	-0.66	0.7	0.615572
AMG511	23.07	23.06	24.33	24.51	23.065	24.42	-1.355	0.005	0.99654
XL765	23.15	23.04	25.25	25.41	23.095	25.33	-2.235	-0.875	1.83401
NT	23.12	23.18	24.56	24.46	23.15	24.51	-1.36	0	1
circ ESR1
Experiment 1	circ ESR1 P11 24h		GAPDH 24h		2018-07-18
	sample1	sample2	GAPDH p11 24h	GAPDH p11 24h	mean circ	mean GAPDH	∆Cq	∆∆Cq	2^-∆∆Cq (Fold)
AZD5363	28.69	28.93	25.02	25.07	28.81	25.045	3.765	-0.745	1.67597
AZD7762	29.35	29.63	24.55	24.85	29.49	24.7	4.79	0.28	0.823591
AZD8055	27.62	27.93	24.32	24.53	27.775	24.425	3.35	-1.16	2.23457
BYL719	27.8		23.67	23.74	27.8	23.705	4.095	-0.415	1.3333
ERLOTINIB	29.23	29.13	24.36	24.58	29.18	24.47	4.71	0.2	0.870551
GEFITINIB	29.57	29.76	24.69	24.76	29.665	24.725	4.94	0.43	0.742262
GSK1070916	28.19	28.33	23.92	23.8	28.26	23.86	4.4	-0.11	1.07923
TRAMETINIB	28.16	28.31	24.27	24.12	28.235	24.195	4.04	-0.47	1.38511
LEE011	28.3	28.12	24.13	24.65	28.21	24.39	3.82	-0.69	1.61328
SCH772984	28.97	28.91	24.45	24.92	28.94	24.685	4.255	-0.255	1.19334
DOXORUBICIN	28.23	28.36	24.48	24.67	28.295	24.575	3.72	-0.79	1.72907
DOCETAXEL	28.51	28.5	24.02	23.9	28.505	23.96	4.545	0.035	0.976032
AMG511	28.63	28.41	24.49	24.32	28.52	24.405	4.115	-0.395	1.31494
XL765	28.01	28.53	24.71	24.66	28.27	24.685	3.585	-0.925	1.89868
NT	28.21	28.45	23.87	23.77	28.33	23.82	4.51	0	1
Experiment 2	circ ESR1 P11 24h		GAPDH 24h		2018-09-25
	sample1	sample2	GAPDH p11 24h	GAPDH p11 24h	mean circ	mean GAPDH	∆Cq	∆∆Cq	2^-∆∆Cq (Fold)
AZD5363	28.87	28.68	25.2		28.775	25.2	3.575	-0.54	1.45397
AZD7762	29.19	28.93	24.1	24.49	29.06	24.295	4.765	0.65	0.63728
AZD8055	29.81	29.68	26.15	26.45	29.745	26.3	3.445	-0.67	1.59107
BYL719	28.47	28.01	25.06	24.04	28.24	24.55	3.69	-0.425	1.34257
ERLOTINIB	29.04	29.11	24.96	25.16	29.075	25.06	4.015	-0.1	1.07177
GEFITINIB	29.06	28.82	24.98	25.19	28.94	25.085	3.855	-0.26	1.19748
GSK1070916	29.28	29.33	25.09	24.26	29.305	24.675	4.63	0.515	0.699793
TRAMETINIB	27.58		24.99	24.7	27.58	24.845	2.735	-1.38	2.60268
LEE011	28.65		25.21	25.01	28.65	25.11	3.54	-0.575	1.48968
SCH772984	29.16	29.4	24.79	25.51	29.28	25.15	4.13	0.015	0.989657
DOXORUBICIN	28.32	29.02	24.77	24.94	28.67	24.855	3.815	-0.3	1.23114
DOCETAXEL	29.77	29.88	24.91	25.08	29.825	24.995	4.83	0.715	0.609205
AMG511	29.47	29.09	24.81	25.04	29.28	24.925	4.355	0.24	0.846745
XL765	28.93	28.98	25.28	25.31	28.955	25.295	3.66	-0.455	1.37078
NT	28.87	29.24	24.72	25.16	29.055	24.94	4.115	0	1
Experiment 3	circ ESR1 P11 24h		GAPDH 24h		2018-11-13
	sample1	sample2	GAPDH p11 24h	GAPDH p11 24h	mean circ	mean GAPDH	∆Cq	∆∆Cq	2^-∆∆Cq (Fold)
AZD5363	32.01	31.3	27	26.51	31.655	26.755	4.9	-1.625	3.08442
AZD7762	30.2	29.52	25.29	25.63	29.86	25.46	4.4	-2.125	4.36203
AZD8055	30.34		26.52	26.43	30.34	26.475	3.865	-2.66	6.32033
BYL719	32.16	31.72	27.6		31.94	27.6	4.34	-2.185	4.54727
ERLOTINIB	31.8	31.04	27.72	26.74	31.42	27.23	4.19	-2.335	5.04551
GEFITINIB	29.45	30.19	23.35	23.28	29.82	23.315	6.505	-0.02	1.01396
GSK1070916	30.34	29.72	24.17	24.61	30.03	24.39	5.64	-0.885	1.84676
TRAMETINIB	30.77	31.34	25.58	25.63	31.055	25.605	5.45	-1.075	2.10672
LEE011	32.07	31.63	27.55	27.62	31.85	27.585	4.265	-2.26	4.78991
SCH772984	30.51	30.38	23.98	23.82	30.445	23.9	6.545	0.02	0.986233
DOXORUBICIN	30.39	30.23	25.81	25.58	30.31	25.695	4.615	-1.91	3.75809
DOCETAXEL	29.94	30.14	22.96	23.04	30.04	23	7.04	0.515	0.699793
AMG511	30.27	30.74	23.87	23.96	30.505	23.915	6.59	0.065	0.955945
XL765	30.18	29.75	24.46	23.79	29.965	24.125	5.84	-0.685	1.6077
NT	30.27	30.33	23.67	23.88	30.3	23.775	6.525	0	1
Experiment 4	circ ESR1 P11 24h		GAPDH 24h		2019-02-12
	sample1	sample2	GAPDH p11 24h	GAPDH p11 24h	mean circ	mean GAPDH	∆Cq	∆∆Cq	2^-∆∆Cq (Fold)
AZD5363	30.28	29.74	26.61	27	30.01	26.805	3.205	-1.09	2.12874
AZD7762	31.25	30.87	27.07	27.56	31.06	27.315	3.745	-0.55	1.46409
AZD8055	28.85	28.13	25.65	25.07	28.49	25.36	3.13	-1.165	2.24233
BYL719	28.84	29.08	25.55	24.87	28.96	25.21	3.75	-0.545	1.45902
ERLOTINIB	29.1	29.07	25.47	24.63	29.085	25.05	4.035	-0.26	1.19748
GEFITINIB	29.29	29.63	25.06	24.89	29.46	24.975	4.485	0.19	0.876606
GSK1070916	29.33	28.85	24.59	23.64	29.09	24.115	4.975	0.68	0.624165
TRAMETINIB	27.8	27.88	23.57	24.23	27.84	23.9	3.94	-0.355	1.27899
LEE011	29.04	28.65	25.13	25.17	28.845	25.15	3.695	-0.6	1.51572
SCH772984	29.3	29.01	24.87	24.46	29.155	24.665	4.49	0.195	0.873573
DOXORUBICIN	29.09	30.09	26.15	25.76	29.59	25.955	3.635	-0.66	1.58008
DOCETAXEL	29.6	29.09	24.76	24.59	29.345	24.675	4.67	0.375	0.771105
AMG511	30.39	30.7	26.23	26	30.545	26.115	4.43	0.135	0.91067
XL765	29.18	28.48	24.64	24.66	28.83	24.65	4.18	-0.115	1.08298
NT	29.22	29.14	24.74	25.03	29.18	24.885	4.295	0	1
Experiment 5	circ ESR1 P11 24h		GAPDH 24h		2019-04-10
	sample1	sample2	GAPDH p11 24h	GAPDH p11 24h	mean circ	mean GAPDH	∆Cq	∆∆Cq	2^-∆∆Cq (Fold)
AZD5363	28.78	28.65	25.04	25.02	28.715	25.03	3.685	-0.36	1.28343
AZD7762	29.11	28.54	24.17	24.22	28.825	24.195	4.63	0.585	0.666649
AZD8055	28.4	28.03	25.11	25.07	28.215	25.09	3.125	-0.92	1.89212
BYL719	28.15	27.96	24.22	24.2	28.055	24.21	3.845	-0.2	1.1487
ERLOTINIB	29.05	28.83	25.2	24.59	28.94	24.895	4.045	0	1
GEFITINIB	27.77	28.05	23.66	23.46	27.91	23.56	4.35	0.305	0.809442
GSK1070916	28.44	28.69	24.13		28.565	24.13	4.435	0.39	0.76313
TRAMETINIB	28.47	28.3	24.06	24.27	28.385	24.165	4.22	0.175	0.885768
LEE011	28.48	28.4	25.03	25.14	28.44	25.085	3.355	-0.69	1.61328
SCH772984	28.55	28.86	25.06	24.97	28.705	25.015	3.69	-0.355	1.27899
DOXORUBICIN	29.24	28.87	25.26	25.26	29.055	25.26	3.795	-0.25	1.18921
DOCETAXEL	28.45	28.49	24.57	23.98	28.47	24.275	4.195	0.15	0.90125
AMG511	28.34	28.37	24.46	24.24	28.355	24.35	4.005	-0.04	1.02811
XL765	28.59	28.54	25.2	25.52	28.565	25.36	3.205	-0.84	1.79005
NT	28.8	28.89	24.73	24.87	28.845	24.8	4.045	0	1
circAKT2
Experiment 1	circAKT2 24h		GAPDH 24h		2021-01-15
	sample1	sample2	GAPDH 24h	GAPDH 24h	mean circ	mean GAPDH	∆Cq	∆∆Cq	2^-∆∆Cq (Fold)
AZD5363	29.53	30.19	25.21	25.2	29.86	25.205	4.655	-2.605	6.08392
AZD8055
BYL719
XL765	29.74	29.9	23.68	24.04	29.82	23.86	5.96	-1.3	2.46229
NT	29.93	30.36	22.78	22.99	30.145	22.885	7.26	0	1
Experiment 2	circAKT2 24h		GAPDH 24h		2021-02-01
	sample1	sample2	GAPDH 24h	GAPDH 24h	mean circ	mean GAPDH	∆Cq	∆∆Cq	2^-∆∆Cq (Fold)
AZD5363	30.02	30.14	23.28	23.75	30.08	23.515	6.565	-1.01	2.01391
AZD8055	30.17	30.02	22.77	22.86	30.095	22.815	7.28	-0.295	1.22688
BYL719	30.28	29.91	22.57	22.77	30.095	22.67	7.425	-0.15	1.10957
XL765	31.15	30.71	22.88	23.08	30.93	22.98	7.95	0.375	0.771105
NT	30.06	30.44	22.61	22.74	30.25	22.675	7.575	0	1
Experiment 3	circAKT2 24h		GAPDH 24h		2021-02-05
	sample1	sample2	GAPDH 24h	GAPDH 24h	mean circ	mean GAPDH	∆Cq	∆∆Cq	2^-∆∆Cq (Fold)
AZD5363	33.15	35.27	27.96	28.08	34.21	28.02	6.19	-1	2
AZD8055	32.89		27.84	28.02	32.89	27.93	4.96	-2.23	4.69134
BYL719	32.27	32.45	26.35	26.9	32.36	26.625	5.735	-1.455	2.74157
XL765		33.26	27.51	28	33.26	27.755	5.505	-1.685	3.2154
NT	32.45		25.16	25.36	32.45	25.26	7.19	0	1
Experiment 5	circAKT2 24h		GAPDH 24h		2021-02-11
	sample1	sample2	GAPDH 24h	GAPDH 24h	mean circ	mean GAPDH	∆Cq	∆∆Cq	2^-∆∆Cq (Fold)
AZD5363	30.18	31.01	24.45	24.49	30.595	24.47	6.125	-1.04	2.05623
AZD8055	31.57	31.14	24.8	24.68	31.355	24.74	6.615	-0.55	1.46409
BYL719	29.93		23.1	23.16	29.93	23.13	6.8	-0.365	1.28788
XL765	30.15	30.29	23.53	23.55	30.22	23.54	6.68	-0.485	1.39959
NT	30.2	30.2	22.95	23.12	30.2	23.035	7.165	0	1
Experiment 6	circAKT2 24h		GAPDH 24h		2021-01-11
	sample1	sample2	GAPDH 24h	GAPDH 24h	mean circ	mean GAPDH	∆Cq	∆∆Cq	2^-∆∆Cq (Fold)
AZD5363	27.57	27.807	22.84	23.03	27.6885	22.935	4.7535	-3.084	8.47962
AZD8055	28.05	28.28	22.28	22.82	28.165	22.55	5.615	-2.2225	4.66701
BYL719	27.69	27.606	22.17	22.2	27.648	22.185	5.463	-2.3745	5.18556
XL765	27.94		22.49	22.44	27.94	22.465	5.475	-2.3625	5.14261
NT	28.7	29.165	21.1	21.09	28.9325	21.095	7.8375	0	1
circPIK3CB
Experiment 2	circPIK3CB 24h		GAPDH 24h		2021-02-01
	sample1	sample2	GAPDH 24h	GAPDH 24h	mean circ	mean GAPDH	∆Cq	∆∆Cq	2^-∆∆Cq (Fold)
AZD5363	31.18	31.78	23.28	23.75	31.48	23.515	7.965	-0.945	1.92519
AZD8055	31.76	31.74	22.77	22.86	31.75	22.815	8.935	0.025	0.982821
BYL719	31.26	31.39	22.57	22.77	31.325	22.67	8.655	-0.255	1.19334
XL765	31.74	32.5	22.88	23.08	32.12	22.98	9.14	0.23	0.852635
NT	31.34	31.83	22.61	22.74	31.585	22.675	8.91	0	1
Experiment 3	circPIK3CB 24h		GAPDH 24h		2021-02-05
	sample1	sample2	GAPDH 24h	GAPDH 24h	mean circ	mean GAPDH	∆Cq	∆∆Cq	2^-∆∆Cq (Fold)
AZD5363	32.65	32.79	27.96	28.08	32.72	28.02	4.7	-3.625	12.3377
AZD8055	33.42	34.14	27.84	28.02	33.78	27.93	5.85	-2.475	5.55967
BYL719	34.46	34.48	26.35	26.9	34.47	26.625	7.845	-0.48	1.39474
XL765	34.53		27.51	28	34.53	27.755	6.775	-1.55	2.92817
NT	33.3	33.87	25.16	25.36	33.585	25.26	8.325	0	1
Experiment 5	circPIK3CB 24h		GAPDH 24h		2021-02-11
	sample1	sample2	GAPDH 24h	GAPDH 24h	mean circ	mean GAPDH	∆Cq	∆∆Cq	2^-∆∆Cq (Fold)
AZD5363	32.03	31.77	24.45	24.49	31.9	24.47	7.43	-1.145	2.21146
AZD8055	31.79	32.29	24.8	24.68	32.04	24.74	7.3	-1.275	2.41999
BYL719	31.31	31.53	23.1	23.16	31.42	23.13	8.29	-0.285	1.21841
XL765	31.19	31.55	23.53	23.55	31.37	23.54	7.83	-0.745	1.67597
NT	31.54	31.68	22.95	23.12	31.61	23.035	8.575	0	1
Experiment 6	circPIK3CB 24h		GAPDH 24h		2021-01-11
	sample1	sample2	GAPDH 24h	GAPDH 24h	mean circ	mean GAPDH	∆Cq	∆∆Cq	2^-∆∆Cq (Fold)
AZD5363	30.07	30.13	22.84	23.03	30.1	22.935	7.165	-1.47	2.77022
AZD8055	29.43	29.71	22.28	22.28	29.57	22.28	7.29	-1.345	2.5403
BYL719
XL765	31.02	31.24	22.49	22.44	31.13	22.465	8.665	0.03	0.97942
NT	29.29	30.17	21.1	21.09	29.73	21.095	8.635	0	1

## Sheet: Linear Cq
lin SNX27
Experiment 1	lin SNX27 P3 24h		GAPDH 24h		2019-02-04
	sample1	sample2	GAPDH p3 24h	GAPDH p3 24h	Mean Lin	Mean GAPDH	∆Cq	∆∆Cq	2^-∆∆Cq (Fold)
AZD5363	28.02	27.52	26.47	26.5	27.77	26.485	1.285	0.255	0.837987
AZD7762	28.52	28.56	26.59	27.1	28.54	26.845	1.695	0.665	0.630689
AZD8055	27.17	27.29	26.32	26.06	27.23	26.19	1.04	0.01	0.993092
BYL719	28.76	29.24	27.49	27.27	29	27.38	1.62	0.59	0.664343
ERLOTINIB	27.13	27.38	26.03	25.79	27.255	25.91	1.345	0.315	0.803851
GEFITINIB	29.34	29.85	27.37	27.32	29.595	27.345	2.25	1.22	0.429283
GSK1070916	27.68	27.18	25.69	25.77	27.43	25.73	1.7	0.67	0.628507
TRAMETINIB	28.55	28.02	26.61	27.33	28.285	26.97	1.315	0.285	0.820742
LEE011	29.28	29.12	27.99	28.57	29.2	28.28	0.92	-0.11	1.07923
SCH772984	29.58	29.73	28.46	28.26	29.655	28.36	1.295	0.265	0.832199
DOXORUBICIN	26.44	26.8	26.39	26.66	26.62	26.525	0.095	-0.935	1.91189
DOCETAXEL	27.71	27.95	26.56	26.55	27.83	26.555	1.275	0.245	0.843816
AMG511	28.16	27.49	26.24	26.44	27.825	26.34	1.485	0.455	0.72951
XL765	27.88	28	27.07	27.61	27.94	27.34	0.6	-0.43	1.34723
NT	27.94	27.99	26.6	27.27	27.965	26.935	1.03	0	1
Experiment 2	lin SNX27 24h		GAPDH 24h		2018-12-13
	sample1	sample2	GAPDH p3 24h	GAPDH p3 24h	Mean Lin	Mean GAPDH	∆Cq	∆∆Cq	2^-∆∆Cq (Fold)
AZD5363	24.46	24.49	25.07	24.81	24.475	24.94	-0.465	-0.425	1.34257
AZD7762	24.55	24.65	23.62	23.68	24.6	23.65	0.95	0.99	0.503478
AZD8055	25.54	25.95	25.21	25.57	25.745	25.39	0.355	0.395	0.760489
BYL719	24.59	24.39	24.23	24.1	24.49	24.165	0.325	0.365	0.776469
ERLOTINIB	24.09	24.24	23.69	23.77	24.165	23.73	0.435	0.475	0.719467
GEFITINIB	24.06	24.21	23.54	23.74	24.135	23.64	0.495	0.535	0.690159
GSK1070916	25.64	25.18	24.6	24.7	25.41	24.65	0.76	0.8	0.574349
TRAMETINIB	24	23.79	23.55	23.56	23.895	23.555	0.34	0.38	0.768438
LEE011	24.62	24.48	23.94	24.27	24.55	24.105	0.445	0.485	0.714497
SCH772984	24.32	24.53	24.59	24.44	24.425	24.515	-0.09	-0.05	1.03526
DOXORUBICIN	24.21	24.32	24.72	24.72	24.265	24.72	-0.455	-0.415	1.3333
DOCETAXEL	24.83	24.75	24.2	24.15	24.79	24.175	0.615	0.655	0.635075
AMG511	24.73	24.66	24.36	24.27	24.695	24.315	0.38	0.42	0.747425
XL765	24.9	24.59	25.86		24.745	25.86	-1.115	-1.075	2.10672
NT	24.36	24.17	24.05	24.56	24.265	24.305	-0.04	0	1
Experiment 3	lin SNX27 24h		GAPDH 24h		2018-11-26
	sample1	sample2	GAPDH p3 24h	GAPDH p3 24h	Mean Lin	Mean GAPDH	∆Cq	∆∆Cq	2^-∆∆Cq (Fold)
AZD5363	29.02	29.14	27.76	27.57	29.08	27.665	1.415	0.52	0.697372
AZD7762	27.78	27.85	26.45	26.29	27.815	26.37	1.445	0.55	0.68302
AZD8055	29.55	29.58	27.8	28.05	29.565	27.925	1.64	0.745	0.596668
BYL719	30.67		30.27	29.88	30.67	30.075	0.595	-0.3	1.23114
ERLOTINIB	30.3	30.26	29.79	29.35	30.28	29.57	0.71	-0.185	1.13682
GEFITINIB	26.75	27.45	25.19	25.25	27.1	25.22	1.88	0.985	0.505226
GSK1070916	28.2	27.81	25.86	26.04	28.005	25.95	2.055	1.16	0.447513
TRAMETINIB	28.96	29.05	28.02	27.83	29.005	27.925	1.08	0.185	0.879649
LEE011	30.8	30.89	29.67	29.85	30.845	29.76	1.085	0.19	0.876606
SCH772984	26.64	26.77	26.12	25.97	26.705	26.045	0.66	-0.235	1.17691
DOXORUBICIN	28.17	28.11	27.62		28.14	27.62	0.52	-0.375	1.29684
DOCETAXEL	26.24	26.56	25.25	25.03	26.4	25.14	1.26	0.365	0.776469
AMG511	28.24	28.07	26.36	26.42	28.155	26.39	1.765	0.87	0.547147
XL765	26.65	26.91	26.21	26.27	26.78	26.24	0.54	-0.355	1.27899
NT	27.15	27.04	26.09	26.31	27.095	26.2	0.895	0	1
Experiment 4	lin SNX27 24h		GAPDH 24h		2019-02-14
	sample1	sample2	GAPDH p3 24h	GAPDH p3 24h	Mean Lin	Mean GAPDH	∆Cq	∆∆Cq	2^-∆∆Cq (Fold)
AZD5363	28.14	28.41	26.49	26.89	28.275	26.69	1.585	-0.09	1.06437
AZD7762	28.29	28.04	26.36	26.16	28.165	26.26	1.905	0.23	0.852635
AZD8055	28.45		25.29	25.8	28.45	25.545	2.905	1.23	0.426317
BYL719	27.18	28.37	25.27		27.775	25.27	2.505	0.83	0.562529
ERLOTINIB	27.83		24.44	24.96	27.83	24.7	3.13	1.455	0.364755
GEFITINIB	26.39	26.14	24.68	24.58	26.265	24.63	1.635	-0.04	1.02811
GSK1070916	26.36	26.48	24.53	24.98	26.42	24.755	1.665	-0.01	1.00696
TRAMETINIB	25.33	25.06	24.35	24.57	25.195	24.46	0.735	-0.94	1.91853
LEE011	26.53	26.63	25.14	25.62	26.58	25.38	1.2	-0.475	1.38992
SCH772984	26.3	25.52	24.13	24.71	25.91	24.42	1.49	-0.185	1.13682
DOXORUBICIN	26.43	27.01	26.21	26.27	26.72	26.24	0.48	-1.195	2.28945
DOCETAXEL	26.18	26.04	24.63	24.68	26.11	24.655	1.455	-0.22	1.16473
AMG511	27.52	27.48	26.04	25.84	27.5	25.94	1.56	-0.115	1.08298
XL765	26.45	26.67	25.23	25.49	26.56	25.36	1.2	-0.475	1.38992
NT	26.4	26.74	24.82	24.97	26.57	24.895	1.675	0	1
Experiment 5	lin SNX27 24h		GAPDH 24h		2019-04-02
	sample1	sample2	GAPDH p3 24h	GAPDH p3 24h	Mean Lin	Mean GAPDH	∆Cq	∆∆Cq	2^-∆∆Cq (Fold)
AZD5363	25.83	25.62	24.88	25.05	25.725	24.965	0.76	-0.42	1.33793
AZD7762	25.28	25.11	24.05	24.16	25.195	24.105	1.09	-0.09	1.06437
AZD8055	26.07	26.04	25.04	25.02	26.055	25.03	1.025	-0.155	1.11342
BYL719	25.66	25.5	24.36	24.07	25.58	24.215	1.365	0.185	0.879649
ERLOTINIB	25.51	25.47	24.62	24.8	25.49	24.71	0.78	-0.4	1.31951
GEFITINIB	24.84	24.78	23.73	23.54	24.81	23.635	1.175	-0.005	1.00347
GSK1070916	25.25	25.18	24.58	24.4	25.215	24.49	0.725	-0.455	1.37078
TRAMETINIB	24.64	24.99	24.07	24.27	24.815	24.17	0.645	-0.535	1.44894
LEE011	25.71	25.81	24.84		25.76	24.84	0.92	-0.26	1.19748
SCH772984	25.91	25.63	25.04	25.02	25.77	25.03	0.74	-0.44	1.3566
DOXORUBICIN	25.48	25.45	25.18	25.12	25.465	25.15	0.315	-0.865	1.82134
DOCETAXEL	25.17	25.12	23.99	24.04	25.145	24.015	1.13	-0.05	1.03526
AMG511	25.43	25.51	24.29	24.52	25.47	24.405	1.065	-0.115	1.08298
XL765	26.49	26.4	25.09	25.08	26.445	25.085	1.36	0.18	0.882703
NT	25.84	25.82	24.66	24.64	25.83	24.65	1.18	0	1
Experiment 6	lin SNX27 24h		GAPDH 24h		2020-02-11
	sample1	sample2	GAPDH p3 24h	GAPDH p3 24h	Mean Lin	Mean GAPDH	∆Cq	∆∆Cq	2^-∆∆Cq (Fold)
AZD5363	25.21	25.08	24.38	24.42	25.145	24.4	0.745	-0.54	1.45397
AZD7762	25.8	25.8	23.96	23.97	25.8	23.965	1.835	0.55	0.68302
AZD8055	25.5	25.36	24	23.95	25.43	23.975	1.455	0.17	0.888843
BYL719	25.3	25.06	23.86	23.52	25.18	23.69	1.49	0.205	0.867539
ERLOTINIB	25.19	25.04	23.57	23.59	25.115	23.58	1.535	0.25	0.840896
GEFITINIB	25.05	25.13	23.52	23.36	25.09	23.44	1.65	0.365	0.776469
GSK1070916	25.27	24.7	23.79	23.68	24.985	23.735	1.25	-0.035	1.02456
TRAMETINIB	25.06	24.92	23.81	23.24	24.99	23.525	1.465	0.18	0.882703
LEE011	25.06	25.03	23.84	24.06	25.045	23.95	1.095	-0.19	1.14076
SCH772984	23.95	24.79	23.47	22.56	24.37	23.015	1.355	0.07	0.952638
DOXORUBICIN	24.84	24.91	23.46	23.55	24.875	23.505	1.37	0.085	0.942785
DOCETAXEL	25.22	25.15	23.55	22.53	25.185	23.04	2.145	0.86	0.550953
AMG511	24.31	25.29	23.58	23.08	24.8	23.33	1.47	0.185	0.879649
XL765	24.82		23.79	24.02	24.82	23.905	0.915	-0.37	1.29235
NT	24.72	24.69	23.4	23.44	24.705	23.42	1.285	0	1
lin VRK1
Experiment 1	lin VRK1 P4 24h		GAPDH 24h		2019-02-04
	sample1	sample2	GAPDH p4 24h	GAPDH p4 24h	Mean Lin	Mean GAPDH	∆Cq	∆∆Cq	2^-∆∆Cq (Fold)
AZD5363	27.03	26.93	27.06	26.71	26.98	26.885	0.095	0.65	0.63728
AZD7762	28.11	27.77	26.79	26.92	27.94	26.855	1.085	1.64	0.320856
AZD8055	26.04	26.16	26.13	26.15	26.1	26.14	-0.04	0.515	0.699793
BYL719	27.28	27.31	27.47	27.25	27.295	27.36	-0.065	0.49	0.712025
ERLOTINIB	25.53	25.78	25.89	25.91	25.655	25.9	-0.245	0.31	0.806642
GEFITINIB	27.89	27.88	27.67	27.38	27.885	27.525	0.36	0.915	0.530344
GSK1070916	25.57	25.45	25.38	25.68	25.51	25.53	-0.02	0.535	0.690159
TRAMETINIB	26.95	27	27.06	27.35	26.975	27.205	-0.23	0.325	0.798298
LEE011	28.24	28.31	28.13	27.99	28.275	28.06	0.215	0.77	0.586417
SCH772984	28.31	28.49	28.49	28.87	28.4	28.68	-0.28	0.275	0.82645
DOXORUBICIN	26.04	26.23	26.94	26.64	26.135	26.79	-0.655	-0.1	1.07177
DOCETAXEL	26.22	26.47	26.57	26.59	26.345	26.58	-0.235	0.32	0.80107
AMG511	26.47	26.55	26.14	26.46	26.51	26.3	0.21	0.765	0.588453
XL765	27.61	27.27	26.85	26.96	27.44	26.905	0.535	1.09	0.469761
NT	26.27	26.3	26.92	26.76	26.285	26.84	-0.555	0	1
Experiment 2	lin VRK1 P4 24h		GAPDH 24h		2018-12-12
	sample1	sample2	GAPDH p4 24h	GAPDH p4 24h	Mean Lin	Mean GAPDH	∆Cq	∆∆Cq	2^-∆∆Cq (Fold)
AZD5363	25.89	25.46	25.11	24.7	25.675	24.905	0.77	1.23	0.426317
AZD7762	24.44	24.34	23.69	23.65	24.39	23.67	0.72	1.18	0.441351
AZD8055	25.92	26.02	25.07	25.2	25.97	25.135	0.835	1.295	0.407536
BYL719	24.53	24.72	23.96	24.23	24.625	24.095	0.53	0.99	0.503478
ERLOTINIB	23.63	23.98	23.72	23.69	23.805	23.705	0.1	0.56	0.678302
GEFITINIB	23.51	23.31	23.43	23.53	23.41	23.48	-0.07	0.39	0.76313
GSK1070916	25.05	24.82	24.88	24.39	24.935	24.635	0.3	0.76	0.590496
TRAMETINIB	23.76	23.5	23.43	23.64	23.63	23.535	0.095	0.555	0.680657
LEE011	24.46	24.25	24.02	23.97	24.355	23.995	0.36	0.82	0.566442
SCH772984	24.5	24.09	24.54	24.62	24.295	24.58	-0.285	0.175	0.885768
DOXORUBICIN	24.32	24.64	24.48	24.5	24.48	24.49	-0.01	0.45	0.732043
DOCETAXEL	24.12	24.2	24.1	24.07	24.16	24.085	0.075	0.535	0.690159
AMG511	24.12	23.85	24.16	24.19	23.985	24.175	-0.19	0.27	0.82932
XL765	25.34	25.43	24.98	25.03	25.385	25.005	0.38	0.84	0.558644
NT	23.74	23.78	24.24	24.2	23.76	24.22	-0.46	0	1
Experiment 3	lin VRK1 P4 24h		GAPDH 24h		2018-11-23
	sample1	sample2	GAPDH p4 24h	GAPDH p4 24h	Mean Lin	Mean GAPDH	∆Cq	∆∆Cq	2^-∆∆Cq (Fold)
AZD5363	27.7	27.95	26.86	27.25	27.825	27.055	0.77	1.485	0.357249
AZD7762	26.36	26.37	25.92	26.09	26.365	26.005	0.36	1.075	0.474671
AZD8055	28.28	28.2	27.56	27.01	28.24	27.285	0.955	1.67	0.314253
BYL719	29.25	29.16	29.97	29.87	29.205	29.92	-0.715	0	1
ERLOTINIB	28.32	28.68	28.66	29.19	28.5	28.925	-0.425	0.29	0.817902
GEFITINIB	25.25	25.4	25.18	25.07	25.325	25.125	0.2	0.915	0.530344
GSK1070916	26.23	25.35	25.51	25.55	25.79	25.53	0.26	0.975	0.50874
TRAMETINIB	27.62	27.52	27.95	28.01	27.57	27.98	-0.41	0.305	0.809442
LEE011	29.28	29.24	29.05	29.1	29.26	29.075	0.185	0.9	0.535887
SCH772984	25.21	25.3	25.5	25.54	25.255	25.52	-0.265	0.45	0.732043
DOXORUBICIN	27.33	27.4	27.64	27.76	27.365	27.7	-0.335	0.38	0.768438
DOCETAXEL	24.7	24.7	25.1	25.11	24.7	25.105	-0.405	0.31	0.806642
AMG511	26.32	25.99	26.35	26.25	26.155	26.3	-0.145	0.57	0.673617
XL765	26.54	26.72	26.08	26.16	26.63	26.12	0.51	1.225	0.427798
NT	25.53	25.49	26.01	26.44	25.51	26.225	-0.715	0	1
Experiment 4	lin VRK1 P4 24h		GAPDH 24h		2019-02-14
	sample1	sample2	GAPDH p4 24h	GAPDH p4 24h	Mean Lin	Mean GAPDH	∆Cq	∆∆Cq	2^-∆∆Cq (Fold)
AZD5363	27.5	27.64	26.81	26.81	27.57	26.81	0.76	0.495	0.709562
AZD7762	27.24	26.96	26.49	26.62	27.1	26.555	0.545	0.28	0.823591
AZD8055	26.19	26.16	25.92	26.14	26.175	26.03	0.145	-0.12	1.08673
BYL719	26.18	26.12	25.7		26.15	25.7	0.45	0.185	0.879649
ERLOTINIB
GEFITINIB	24.92	24.91	25.05		24.915	25.05	-0.135	-0.4	1.31951
GSK1070916	24.93	25.08	25.34	24.99	25.005	25.165	-0.16	-0.425	1.34257
TRAMETINIB	24.37		24.43	24.45	24.37	24.44	-0.07	-0.335	1.26138
LEE011	25.76	26.05	25.43	25.38	25.905	25.405	0.5	0.235	0.849685
SCH772984	25.2	25.09	25.01	25.07	25.145	25.04	0.105	-0.16	1.11729
DOXORUBICIN	26.04	26.02	24.7	24.72	26.03	24.71	1.32	1.055	0.481297
DOCETAXEL	25	24.67	24.67	25.04	24.835	24.855	-0.02	-0.285	1.21841
AMG511	26.21	26.3	26.32	26.43	26.255	26.375	-0.12	-0.385	1.30586
XL765	25.95	25.96	25.44	25.56	25.955	25.5	0.455	0.19	0.876606
NT	25.26	25.32	24.97	25.08	25.29	25.025	0.265	0	1
Experiment 4 repeated	lin VRK1 P4 24h		GAPDH 24h		2019-02-21
	sample1	sample2	GAPDH p4 24h	GAPDH p4 24h	Mean Lin	Mean GAPDH	∆Cq	∆∆Cq	2^-∆∆Cq (Fold)
AZD5363
AZD7762
AZD8055	26.74	26.51	25.98	25.96	26.625	25.97	0.655	0.605	0.657471
BYL719	27.44	27.23	26.53	26.54	27.335	26.535	0.8	0.75	0.594604
ERLOTINIB	27.19	27.13	26.88	26.65	27.16	26.765	0.395	0.345	0.787308
GEFITINIB	26.32	26.27	26.43	26.56	26.295	26.495	-0.2	-0.25	1.18921
GSK1070916	26.12	26.31	26.16	26.25	26.215	26.205	0.01	-0.04	1.02811
TRAMETINIB	25.71	26	25.48	25.56	25.855	25.52	0.335	0.285	0.820742
LEE011	26.78	26.7	26.8	27.13	26.74	26.965	-0.225	-0.275	1.20999
SCH772984	26.52	26.51	26.41	26.11	26.515	26.26	0.255	0.205	0.867539
DOXORUBICIN
DOCETAXEL	26.03	26.07	26.24	26.34	26.05	26.29	-0.24	-0.29	1.22264
AMG511
XL765
NT	26.39	26.55	26.45	26.39	26.47	26.42	0.05	0	1
Experiment 5	lin VRK1 P4 24h		GAPDH 24h		2019-04-03
	sample1	sample2	GAPDH p4 24h	GAPDH p4 24h	Mean Lin	Mean GAPDH	∆Cq	∆∆Cq	2^-∆∆Cq (Fold)
AZD5363	25.25	25.31	24.77	24.84	25.28	24.805	0.475	0.89	0.539614
AZD7762	24.7	24.32	24.03	24.29	24.51	24.16	0.35	0.765	0.588453
AZD8055	24.87	25.3	24.99	25.29	25.085	25.14	-0.055	0.36	0.779165
BYL719	24.16	24.15	24.32	24.05	24.155	24.185	-0.03	0.385	0.765779
ERLOTINIB	24.14	23.8	24.52	24.6	23.97	24.56	-0.59	-0.175	1.12896
GEFITINIB	23.23	23.15	23.62	23.6	23.19	23.61	-0.42	-0.005	1.00347
GSK1070916	23.76	23.39	24.14	24.21	23.575	24.175	-0.6	-0.185	1.13682
TRAMETINIB	23.77	23.82	24.18	23.93	23.795	24.055	-0.26	0.155	0.898132
LEE011	24.97	25.28	24.78	25.11	25.125	24.945	0.18	0.595	0.662044
SCH772984	24.51	24.14	24.78	24.73	24.325	24.755	-0.43	-0.015	1.01045
DOXORUBICIN	24.69	24.83	25.14	25.02	24.76	25.08	-0.32	0.095	0.936272
DOCETAXEL	23.53	23.4	23.83	23.74	23.465	23.785	-0.32	0.095	0.936272
AMG511	23.46	23.53	24.17		23.495	24.17	-0.675	-0.26	1.19748
XL765	25.49	25.53	25.25	25.32	25.51	25.285	0.225	0.64	0.641713
NT	24.15		24.49	24.64	24.15	24.565	-0.415	0	1
lin BCL11B
Experiment 1	lin BCL11B P5 24h		GAPDH 24h		2019-02-04
	sample1	sample2	GAPDH P5 24h	GAPDH P5 24h	Mean Lin	Mean GAPDH	∆Cq	∆∆Cq	2^-∆∆Cq (Fold)
AZD5363	34.04	36.68	26.47	26.5	35.36	26.485	8.875	1.56	0.339151
AZD7762	36.05	35.03	26.59	27.1	35.54	26.845	8.695	1.38	0.384219
AZD8055	35.99		26.32	26.06	35.99	26.19	9.8	2.485	0.178624
BYL719
ERLOTINIB	34.27	32.68	26.03	25.79	33.475	25.91	7.565	0.25	0.840896
GEFITINIB	34.3		27.37	27.32	34.3	27.345	6.955	-0.36	1.28343
GSK1070916	31.91	35.75	25.69	25.77	33.83	25.73	8.1	0.785	0.580352
TRAMETINIB	34.53		26.61	27.33	34.53	26.97	7.56	0.245	0.843816
LEE011	35.47		27.99	28.57	35.47	28.28	7.19	-0.125	1.09051
SCH772984	35.86		28.46	28.26	35.86	28.36	7.5	0.185	0.879649
DOXORUBICIN	34.54	34.64	26.39	26.66	34.59	26.525	8.065	0.75	0.594604
DOCETAXEL	35.66	35.6	26.56	26.55	35.63	26.555	9.075	1.76	0.295248
AMG511	34.74	34.51	26.24	26.44	34.625	26.34	8.285	0.97	0.510506
XL765	33.63		27.07	27.61	33.63	27.34	6.29	-1.025	2.03496
NT	34.19	34.31	26.6	27.27	34.25	26.935	7.315	0	1
Experiment 2	lin BCL11B P5 24h		GAPDH 24h		2018-12-17
	sample1	sample2	GAPDH P5 24h	GAPDH P5 24h	Mean Lin	Mean GAPDH	∆Cq	∆∆Cq	2^-∆∆Cq (Fold)
AZD5363	35.93	35.52	24.56	25.01	35.725	24.785	10.94	1.22	0.429283
AZD7762	36.26	35.19	23.55	23.57	35.725	23.56	12.165	2.445	0.183646
AZD8055	38.5	40.11	25.15	25.34	39.305	25.245	14.06	4.34	0.0493776
BYL719	35.99	34.18	24.24	24.26	35.085	24.25	10.835	1.115	0.461691
ERLOTINIB	33.68	34.09	23.96	24.1	33.885	24.03	9.855	0.135	0.91067
GEFITINIB	33.01		23.71	23.62	33.01	23.665	9.345	-0.375	1.29684
GSK1070916	34.6	34.24	24.47	24.85	34.42	24.66	9.76	0.04	0.972655
TRAMETINIB	33.95	33.09	23.71	23.74	33.52	23.725	9.795	0.075	0.949342
LEE011	33.91		24.09	24.22	33.91	24.155	9.755	0.035	0.976032
SCH772984	34.89	35.96	24.47	24.56	35.425	24.515	10.91	1.19	0.438303
DOXORUBICIN	35.29		24.8	24.7	35.29	24.75	10.54	0.82	0.566442
DOCETAXEL	34.04	34.3	24.37	24.42	34.17	24.395	9.775	0.055	0.962594
AMG511	33.5	33.52	24.23	24.35	33.51	24.29	9.22	-0.5	1.41421
XL765	35.76		25.07	25.02	35.76	25.045	10.715	0.995	0.501736
NT	34.35	33.5	24.24	24.17	33.925	24.205	9.72	0	1
Experiment 3	lin BCL11B P5 24h		GAPDH 24h		2018-11-26
	sample1	sample2	GAPDH P5 24h	GAPDH P5 24h	Mean Lin	Mean GAPDH	∆Cq	∆∆Cq	2^-∆∆Cq (Fold)
AZD5363	36.1	36.9	27.59	27.5	36.5	27.545	8.955	0.23	0.852635
AZD7762	34.77	35.6	26.21	26.44	35.185	26.325	8.86	0.135	0.91067
AZD8055	36.01	36.14	27.86	28.16	36.075	28.01	8.065	-0.66	1.58008
BYL719	36.77	36.86	30.19	30.11	36.815	30.15	6.665	-2.06	4.16986
ERLOTINIB	35.19	35.19	29.43	29.44	35.19	29.435	5.755	-2.97	7.83536
GEFITINIB	34.18		25.08	25.06	34.18	25.07	9.11	0.385	0.765779
GSK1070916	35.9	34.95	26.01	26.04	35.425	26.025	9.4	0.675	0.626332
TRAMETINIB	36.01	36.92	27.78	27.9	36.465	27.84	8.625	-0.1	1.07177
LEE011	36.3		29.53	29.9	36.3	29.715	6.585	-2.14	4.40762
SCH772984	35.05	36.3	26.41	26.01	35.675	26.21	9.465	0.74	0.598739
DOXORUBICIN	36.07		27.89	27.94	36.07	27.915	8.155	-0.57	1.48452
DOCETAXEL	33.46	34.4	24.97	25.04	33.93	25.005	8.925	0.2	0.870551
AMG511	35.17	35.07	26.48	26.48	35.12	26.48	8.64	-0.085	1.06069
XL765	34.17		26.24	26.35	34.17	26.295	7.875	-0.85	1.8025
NT	34.37	35.34	26.13		34.855	26.13	8.725	0	1
Experiment 4	lin BCL11B P5 24h		GAPDH 24h		2019-02-18
	sample1	sample2	GAPDH P5 24h	GAPDH P5 24h	Mean Lin	Mean GAPDH	∆Cq	∆∆Cq	2^-∆∆Cq (Fold)
AZD5363	36.15	36.2	27.11	27.14	36.175	27.125	9.05	-0.28	1.21419
AZD7762	37.43		26.7	26.64	37.43	26.67	10.76	1.43	0.371131
AZD8055	35.39	34.71	25.87	25.98	35.05	25.925	9.125	-0.205	1.15269
BYL719	35.8	36.08	25.83	25.51	35.94	25.67	10.27	0.94	0.521233
ERLOTINIB	35.16	34.69	25.77	25.8	34.925	25.785	9.14	-0.19	1.14076
GEFITINIB	33.36	33.3	25.06	25.1	33.33	25.08	8.25	-1.08	2.11404
GSK1070916	33.91	33.59	25.01	25.53	33.75	25.27	8.48	-0.85	1.8025
TRAMETINIB	33.58	32.67	24.8	24.7	33.125	24.75	8.375	-0.955	1.93858
LEE011	34.45	34.52	25.53	25.89	34.485	25.71	8.775	-0.555	1.46917
SCH772984	34.29	33.95	25.06		34.12	25.06	9.06	-0.27	1.20581
DOXORUBICIN	34.99		26.32	26.24	34.99	26.28	8.71	-0.62	1.53688
DOCETAXEL	33.49	33.52	24.92	25.06	33.505	24.99	8.515	-0.815	1.7593
AMG511	36.59	37.34	26.49	26.52	36.965	26.505	10.46	1.13	0.456916
XL765	34.56	34.08	25.7	25.83	34.32	25.765	8.555	-0.775	1.71119
NT	34.17	34.8	25.25	25.06	34.485	25.155	9.33	0	1
Experiment 5	lin BCL11B P5 24h		GAPDH 24h		2019-04-04
	sample1	sample2	GAPDH P5 24h	GAPDH P5 24h	Mean Lin	Mean GAPDH	∆Cq	∆∆Cq	2^-∆∆Cq (Fold)
AZD5363	33.83	33.98	24.85	24.85	33.905	24.85	9.055	-1.01	2.01391
AZD7762	36.36		24.09	24.38	36.36	24.235	12.125	2.06	0.239816
AZD8055	35.21	35.82	25.02	25.1	35.515	25.06	10.455	0.39	0.76313
BYL719	35.07	33.78	24.36	24.05	34.425	24.205	10.22	0.155	0.898132
ERLOTINIB	35.16	34.02	24.59	24.73	34.59	24.66	9.93	-0.135	1.09809
GEFITINIB	32.57	32.51	23.46	23.47	32.54	23.465	9.075	-0.99	1.98618
GSK1070916	34.35	34.15	24.17	24.21	34.25	24.19	10.06	-0.005	1.00347
TRAMETINIB	33.37	34.23	23.92	24	33.8	23.96	9.84	-0.225	1.16878
LEE011	35.1	35.5	24.78	25.04	35.3	24.91	10.39	0.325	0.798298
SCH772984	35.78	34.49	24.66	24.74	35.135	24.7	10.435	0.37	0.773782
DOXORUBICIN	34.86	34.82	25.13	25.21	34.84	25.17	9.67	-0.395	1.31494
DOCETAXEL	33.47	33.52	23.88	24.03	33.495	23.955	9.54	-0.525	1.43893
AMG511	34.48	33.29	24.4	24.21	33.885	24.305	9.58	-0.485	1.39959
XL765	34.69	34.33	25.23	25.31	34.51	25.27	9.24	-0.825	1.77154
NT	34.18	35.26	24.59	24.72	34.72	24.655	10.065	0	1
Experiment 6	lin BCL11B P5 24h		GAPDH 24h		2019-02-04
	sample1	sample2	GAPDH P5 24h	GAPDH P5 24h	Mean Lin	Mean GAPDH	∆Cq	∆∆Cq	2^-∆∆Cq (Fold)
AZD5363	34.81	34.07	23.67	23.9	34.44	23.785	10.655	0.875	0.545254
AZD7762	34.82	34.07	23.63	23.61	34.445	23.62	10.825	1.045	0.484645
AZD8055	34.05	33.43	23.5		33.74	23.5	10.24	0.46	0.726986
BYL719	32.78	32.67	23.27	22.98	32.725	23.125	9.6	-0.18	1.13288
ERLOTINIB	32.53	32.35	23.23	23.23	32.44	23.23	9.21	-0.57	1.48452
GEFITINIB	33	33.36	22.96	23.06	33.18	23.01	10.17	0.39	0.76313
GSK1070916	34.4	33.75	23.16	23.09	34.075	23.125	10.95	1.17	0.444421
TRAMETINIB	33.73	33.59	23.48	23.45	33.66	23.465	10.195	0.415	0.750019
LEE011	33.96	33.54	23.55	23.79	33.75	23.67	10.08	0.3	0.812252
SCH772984	33.63	32.64	23.31		33.135	23.31	9.825	0.045	0.96929
DOXORUBICIN	33.6	34.07	23.44	23.42	33.835	23.43	10.405	0.625	0.64842
DOCETAXEL	34.15	35.09	23.48	23.21	34.62	23.345	11.275	1.495	0.354781
AMG511	34.69	33.35	23.24	23.39	34.02	23.315	10.705	0.925	0.526681
XL765	34.68	34.4	23.54	23.67	34.54	23.605	10.935	1.155	0.449066
NT	32.54	33.67	23.17	23.48	33.105	23.325	9.78	0	1
linGFRA1
Experiment 1	linGFRA1 P6 24h		GAPDH 24h		2019-02-01
	sample1	sample2	GAPDH p6 24h	GAPDH p6 24h	Mean Lin	Mean GAPDH	∆Cq	∆∆Cq	2^-∆∆Cq (Fold)
AZD5363	23.17	23	26.48	26.5	23.085	26.49	-3.405	0.27	0.82932
AZD7762	23.54	23.36	26.62	26.71	23.45	26.665	-3.215	0.46	0.726986
AZD8055	22.23	22.3	26.07	26.19	22.265	26.13	-3.865	-0.19	1.14076
BYL719	24.22	24.08	27.37	27.57	24.15	27.47	-3.32	0.355	0.78187
ERLOTINIB	22.51	22.46	25.9	25.9	22.485	25.9	-3.415	0.26	0.835088
GEFITINIB	25.53	24.45	27.49	27.47	24.99	27.48	-2.49	1.185	0.439825
GSK1070916	22.22	22.13	25.5	25.46	22.175	25.48	-3.305	0.37	0.773782
TRAMETINIB	23.51	23.82	26.85	27.06	23.665	26.955	-3.29	0.385	0.765779
LEE011	25	24.56	28.02	28.06	24.78	28.04	-3.26	0.415	0.750019
SCH772984	25.18	25.25	28.7	28.56	25.215	28.63	-3.415	0.26	0.835088
DOXORUBICIN	22.3	22.09	26.56	26.3	22.195	26.43	-4.235	-0.56	1.47427
DOCETAXEL	22.62	22.74	26.66	26.95	22.68	26.805	-4.125	-0.45	1.36604
AMG511	22.11	22.27	26.25	26.08	22.19	26.165	-3.975	-0.3	1.23114
XL765	22.48	22.67	26.82	27.07	22.575	26.945	-4.37	-0.695	1.61888
NT	23.3	23.36	26.89	27.12	23.33	27.005	-3.675	0	1
Experiment 2	linGFRA1 P6 24h		GAPDH 24h		2018-12-05
	sample1	sample2	GAPDH p6 24h	GAPDH p6 24h	Mean Lin	Mean GAPDH	∆Cq	∆∆Cq	2^-∆∆Cq (Fold)
AZD5363	20.79	20.53	24.68	24.88	20.66	24.78	-4.12	-0.09	1.06437
AZD7762	20.22	20.07	23.45	23.51	20.145	23.48	-3.335	0.695	0.617709
AZD8055	21.1	21	25.22	25.06	21.05	25.14	-4.09	-0.06	1.04247
BYL719	20.14	20.1	24.22	24	20.12	24.11	-3.99	0.04	0.972655
ERLOTINIB	20.28	20.35	23.7	23.66	20.315	23.68	-3.365	0.665	0.630689
GEFITINIB	20.01	19.81	23.33	23.36	19.91	23.345	-3.435	0.595	0.662044
GSK1070916	20.46	20.48	24.35	24.36	20.47	24.355	-3.885	0.145	0.904379
TRAMETINIB	19.5	19.55	23.25		19.525	23.25	-3.725	0.305	0.809442
LEE011	19.6	19.87	23.8	23.92	19.735	23.86	-4.125	-0.095	1.06807
SCH772984	20.46	20.55	24.53	24.56	20.505	24.545	-4.04	-0.01	1.00696
DOXORUBICIN	19.99	20.11	24.62	24.53	20.05	24.575	-4.525	-0.495	1.40932
DOCETAXEL	19.94	20.03	23.88	23.99	19.985	23.935	-3.95	0.08	0.946058
AMG511	19.99	20.05	24.19	24.41	20.02	24.3	-4.28	-0.25	1.18921
XL765	20.17	20.22	25.02	24.84	20.195	24.93	-4.735	-0.705	1.63014
NT	19.91	20.18	24.1	24.05	20.045	24.075	-4.03	0	1
Experiment 3	linGFRA1 P6 24h		GAPDH 24h		2018-11-23
	sample1	sample2	GAPDH p6 24h	GAPDH p6 24h	Mean Lin	Mean GAPDH	∆Cq	∆∆Cq	2^-∆∆Cq (Fold)
AZD5363	23.03	22.89	27.62	27.24	22.96	27.43	-4.47	-0.02	1.01396
AZD7762	22.33	22.33	26.09	25.93	22.33	26.01	-3.68	0.77	0.586417
AZD8055	22.8	22.91	27.74	27.87	22.855	27.805	-4.95	-0.5	1.41421
BYL719	24.91	24.64	29.81	29.75	24.775	29.78	-5.005	-0.555	1.46917
ERLOTINIB	24.18	24.17	29.41	29.56	24.175	29.485	-5.31	-0.86	1.81504
GEFITINIB	21.25	21.41	25.07	25.04	21.33	25.055	-3.725	0.725	0.604997
GSK1070916	22.01	21.73	25.85	25.48	21.87	25.665	-3.795	0.655	0.635075
TRAMETINIB	23.07	22.9	27.81	28.04	22.985	27.925	-4.94	-0.49	1.40444
LEE011	24.08	24.12	29.31	29.35	24.1	29.33	-5.23	-0.78	1.71713
SCH772984	21.26	21.32	25.81	25.59	21.29	25.7	-4.41	0.04	0.972655
DOXORUBICIN	23.06	23.01	27.46	27.61	23.035	27.535	-4.5	-0.05	1.03526
DOCETAXEL	20.99	21.28	25.05	25.08	21.135	25.065	-3.93	0.52	0.697372
AMG511	22.35	22.21	26.22	26.2	22.28	26.21	-3.93	0.52	0.697372
XL765	21.44	21.51	26.31		21.475	26.31	-4.835	-0.385	1.30586
NT	21.63	21.51	26.02		21.57	26.02	-4.45	0	1
Experiment 4	linGFRA1 P6 24h		GAPDH 24h		2019-02-11
	sample1	sample2	GAPDH p6 24h	GAPDH p6 24h	Mean Lin	Mean GAPDH	∆Cq	∆∆Cq	2^-∆∆Cq (Fold)
AZD5363	22.83	22.99	26.51	26.54	22.91	26.525	-3.615	-0.505	1.41912
AZD7762	23.54	23.49	27.2	26.9	23.515	27.05	-3.535	-0.425	1.34257
AZD8055	21.45	21.68	25.24	25.08	21.565	25.16	-3.595	-0.485	1.39959
BYL719	21.59	21.62	25.01	25.06	21.605	25.035	-3.43	-0.32	1.24833
ERLOTINIB	21.57	21.59	25.15	25.18	21.58	25.165	-3.585	-0.475	1.38992
GEFITINIB	21.32	21.31	24.66	24.4	21.315	24.53	-3.215	-0.105	1.07549
GSK1070916	21.29	21.12	25.07	24.36	21.205	24.715	-3.51	-0.4	1.31951
TRAMETINIB	20.49	20.51	24.18	24.13	20.5	24.155	-3.655	-0.545	1.45902
LEE011	20.9	21.15	24.86	24.93	21.025	24.895	-3.87	-0.76	1.69349
SCH772984	21.47	21.23	24.57	23.65	21.35	24.11	-2.76	0.35	0.784584
DOXORUBICIN	21.9	21.53	25.68	25.76	21.715	25.72	-4.005	-0.895	1.85961
DOCETAXEL	21.18	21.17	24.58	24.03	21.175	24.305	-3.13	-0.02	1.01396
AMG511	22.92	22.52	26.35	26.43	22.72	26.39	-3.67	-0.56	1.47427
XL765	21.25	21.53	24.67	25.29	21.39	24.98	-3.59	-0.48	1.39474
NT	21.47		24.58		21.47	24.58	-3.11	0	1
Experiment 5	linGFRA1 P6 24h		GAPDH 24h		2019-04-08
	sample1	sample2	GAPDH p6 24h	GAPDH p6 24h	Mean Lin	Mean GAPDH	∆Cq	∆∆Cq	2^-∆∆Cq (Fold)
AZD5363	21.01	20.96	25.03	24.89	20.985	24.96	-3.975	-0.455	1.37078
AZD7762	20.87	20.63	23.92	24.09	20.75	24.005	-3.255	0.265	0.832199
AZD8055	20.9	20.88	25.06	24.9	20.89	24.98	-4.09	-0.57	1.48452
BYL719	20.53	20.32	24.39	24.16	20.425	24.275	-3.85	-0.33	1.25701
ERLOTINIB	21.02	21.07	24.63	24.71	21.045	24.67	-3.625	-0.105	1.07549
GEFITINIB	19.9	19.89	23.55	23.53	19.895	23.54	-3.645	-0.125	1.09051
GSK1070916	20.48	20.26	24.09	24.27	20.37	24.18	-3.81	-0.29	1.22264
TRAMETINIB	20.11	20.4	24.08	24.14	20.255	24.11	-3.855	-0.335	1.26138
LEE011	20.45	20.87	24.91	25.07	20.66	24.99	-4.33	-0.81	1.75321
SCH772984	21.03	20.71	24.73	24.91	20.87	24.82	-3.95	-0.43	1.34723
DOXORUBICIN	20.85	21.06	25.14	25.15	20.955	25.145	-4.19	-0.67	1.59107
DOCETAXEL	20.24	20.37	24	23.9	20.305	23.95	-3.645	-0.125	1.09051
AMG511	20.56	20.43	24.17	24.29	20.495	24.23	-3.735	-0.215	1.1607
XL765	21.17	21.16	25.46	25.23	21.165	25.345	-4.18	-0.66	1.58008
NT	20.98	21.05	24.5	24.57	21.015	24.535	-3.52	0	1
lin IGF1R
Experiment 1	linIGF1R P7 24h		GAPDH 24h		2019-02-04
	sample1	sample2	GAPDH p7 24h	GAPDH p7 24h	Mean Lin	Mean GAPDH	∆Cq	∆∆Cq	2^-∆∆Cq (Fold)
AZD5363	25.96	25.58	27.06	26.7	25.77	26.88	-1.11	-0.85	1.8025
AZD7762	26.77	26.74	26.79	26.91	26.755	26.85	-0.095	0.165	0.891929
AZD8055	25.21	25.15	26.12	26.15	25.18	26.135	-0.955	-0.695	1.61888
BYL719	27.48	27.43	27.46	27.24	27.455	27.35	0.105	0.365	0.776469
ERLOTINIB	26.17	26	25.88	25.91	26.085	25.895	0.19	0.45	0.732043
GEFITINIB	28.17	28.28	27.66	27.38	28.225	27.52	0.705	0.965	0.512278
GSK1070916	25.36	25.48	25.37	25.68	25.42	25.525	-0.105	0.155	0.898132
TRAMETINIB	27.19	27.15	27.06	27.34	27.17	27.2	-0.03	0.23	0.852635
LEE011	28.1	28.31	28.13	27.98	28.205	28.055	0.15	0.41	0.752623
SCH772984	29.08	28.47	28.49	28.87	28.775	28.68	0.095	0.355	0.78187
DOXORUBICIN	25.44	25.42	26.94	26.63	25.43	26.785	-1.355	-1.095	2.13613
DOCETAXEL	26.29	26.43	26.56	26.59	26.36	26.575	-0.215	0.045	0.96929
AMG511	25.65	25.51	26.14	26.46	25.58	26.3	-0.72	-0.46	1.37554
XL765	25.46	25.58	26.84	26.96	25.52	26.9	-1.38	-1.12	2.17347
NT	26.65	26.51	26.76	26.92	26.58	26.84	-0.26	0	1
Experiment 2	linIGF1R P7 24h		GAPDH 24h		2018-12-13
	sample1	sample2	GAPDH p7 24h	GAPDH p7 24h	Mean Lin	Mean GAPDH	∆Cq	∆∆Cq	2^-∆∆Cq (Fold)
AZD5363	23.31	23.13	25.07	24.81	23.22	24.94	-1.72	-0.775	1.71119
AZD7762	23.16	23.2	23.62	23.68	23.18	23.65	-0.47	0.475	0.719467
AZD8055	24.06	24.45	25.21	25.57	24.255	25.39	-1.135	-0.19	1.14076
BYL719	23.21	23.14	24.1	24.23	23.175	24.165	-0.99	-0.045	1.03168
ERLOTINIB	23.71	23.25	23.69	23.77	23.48	23.73	-0.25	0.695	0.617709
GEFITINIB	23.02	23.05	23.54	23.74	23.035	23.64	-0.605	0.34	0.790041
GSK1070916	23.83	23.85	24.6	24.7	23.84	24.65	-0.81	0.135	0.91067
TRAMETINIB	22.74	22.89	23.55	23.56	22.815	23.555	-0.74	0.205	0.867539
LEE011	23.24	23.46	23.94	24.27	23.35	24.105	-0.755	0.19	0.876606
SCH772984	23.66	23.71	24.59	24.44	23.685	24.515	-0.83	0.115	0.923382
DOXORUBICIN	22.88	23.04	24.72	24.72	22.96	24.72	-1.76	-0.815	1.7593
DOCETAXEL	23.23	23.19	24.2	24.15	23.21	24.175	-0.965	-0.02	1.01396
AMG511	23.4	23.45	24.36	24.27	23.425	24.315	-0.89	0.055	0.962594
XL765	23.03	23.17	25.86		23.1	25.86	-2.76	-1.815	3.5186
NT	23.37	23.35	24.05	24.56	23.36	24.305	-0.945	0	1
Experiment 3	linIGF1R P7 24h		GAPDH 24h		2018-11-26
	sample1	sample2	GAPDH p7 24h	GAPDH p7 24h	Mean Lin	Mean GAPDH	∆Cq	∆∆Cq	2^-∆∆Cq (Fold)
AZD5363	26.66	26.64	27.76	27.57	26.65	27.665	-1.015	-0.385	1.30586
AZD7762	25.23	25.99	26.45	26.29	25.61	26.37	-0.76	-0.13	1.09429
AZD8055	26.88	27	27.8	28.05	26.94	27.925	-0.985	-0.355	1.27899
BYL719	28.52		30.27	29.88	28.52	30.075	-1.555	-0.925	1.89868
ERLOTINIB	28.75	28.81	29.79	29.35	28.78	29.57	-0.79	-0.16	1.11729
GEFITINIB	25.1	25.16	25.19	25.25	25.13	25.22	-0.09	0.54	0.687771
GSK1070916	25.75	26.21	25.86	26.04	25.98	25.95	0.03	0.66	0.632878
TRAMETINIB	27.5	27.54	28.02	27.83	27.52	27.925	-0.405	0.225	0.855595
LEE011	28.98	28.92	29.67	29.85	28.95	29.76	-0.81	-0.18	1.13288
SCH772984	25.45	25.44	26.12	25.97	25.445	26.045	-0.6	0.03	0.97942
DOXORUBICIN	26.78	26.65	27.62	28.27	26.715	27.945	-1.23	-0.6	1.51572
DOCETAXEL	24.49	24.47	25.25	25.03	24.48	25.14	-0.66	-0.03	1.02101
AMG511	26.05	25.98	26.36	26.42	26.015	26.39	-0.375	0.255	0.837987
XL765	24.73	24.9	26.21	26.27	24.815	26.24	-1.425	-0.795	1.73508
NT	25.52	25.62	26.31	26.09	25.57	26.2	-0.63	0	1
Experiment 4	linIGF1R P7 24h		GAPDH 24h		2019-02-13
	sample1	sample2	GAPDH p7 24h	GAPDH p7 24h	Mean Lin	Mean GAPDH	∆Cq	∆∆Cq	2^-∆∆Cq (Fold)
AZD5363	26.31	26.3	26.81	27.03	26.305	26.92	-0.615	-0.8	1.7411
AZD7762	26.84	26.88	26.41	26.62	26.86	26.515	0.345	0.16	0.895025
AZD8055	24.5	25.04	25.43	25.55	24.77	25.49	-0.72	-0.905	1.87254
BYL719	25.04	24.85	25.35	25.68	24.945	25.515	-0.57	-0.755	1.68763
ERLOTINIB	25.74	24.2	24.85	24.39	24.97	24.62	0.35	0.165	0.891929
GEFITINIB	24.6	24.66	24.67	24.69	24.63	24.68	-0.05	-0.235	1.17691
GSK1070916	24.72	24.63	24.56	24.48	24.675	24.52	0.155	-0.03	1.02101
TRAMETINIB	23.88	24.24	24.14	24.65	24.06	24.395	-0.335	-0.52	1.43396
LEE011	25	25.28	25.21	25.3	25.14	25.255	-0.115	-0.3	1.23114
SCH772984	24.22	23.57	24.86	24.05	23.895	24.455	-0.56	-0.745	1.67597
DOXORUBICIN	24.77	24.39	25.35	26.23	24.58	25.79	-1.21	-1.395	2.62989
DOCETAXEL	24.63	24.05	24.77	24.62	24.34	24.695	-0.355	-0.54	1.45397
AMG511	25.66	25.38	26.33	26.34	25.52	26.335	-0.815	-1	2
XL765	24.44	24.41	25.07	25.27	24.425	25.17	-0.745	-0.93	1.90528
NT	25.04	25.3	24.98	24.99	25.17	24.985	0.185	0	1
Experiment 5	linIGF1R P7 24h		GAPDH 24h		2019-04-09
	sample1	sample2	GAPDH p7 24h	GAPDH p7 24h	Mean Lin	Mean GAPDH	∆Cq	∆∆Cq	2^-∆∆Cq (Fold)
AZD5363	23.94	23.87	24.69	24.81	23.905	24.75	-0.845	-0.85	1.8025
AZD7762	23.42	23.37	23.98	24.12	23.395	24.05	-0.655	-0.66	1.58008
AZD8055	23.85	23.94	24.73	25.08	23.895	24.905	-1.01	-1.015	2.0209
BYL719	23.49	23.47	24.2	24.14	23.48	24.17	-0.69	-0.695	1.61888
ERLOTINIB	24.41	24.31	24.62	24.38	24.36	24.5	-0.14	-0.145	1.10573
GEFITINIB	23.16	23.24	23.47	23.35	23.2	23.41	-0.21	-0.215	1.1607
GSK1070916	23.38	23.6	24.02	24.08	23.49	24.05	-0.56	-0.565	1.47939
TRAMETINIB	23.58	24.01	24.03	24.26	23.795	24.145	-0.35	-0.355	1.27899
LEE011	24.28	24.12	24.67	25.11	24.2	24.89	-0.69	-0.695	1.61888
SCH772984	24.72	24.56	24.65	24.42	24.64	24.535	0.105	0.1	0.933033
DOXORUBICIN	24.38	24.35	24.83	24.92	24.365	24.875	-0.51	-0.515	1.42899
DOCETAXEL	23.52	23.6	23.74	23.76	23.56	23.75	-0.19	-0.195	1.14472
AMG511	24	24.01	24.01	24.08	24.005	24.045	-0.04	-0.045	1.03168
XL765	24.13	24.47	24.85	25.08	24.3	24.965	-0.665	-0.67	1.59107
NT	24.38	24.56	24.37	24.56	24.47	24.465	0.005	0	1
lin HIPK3
Experiment 1	lin HIPK3 P13 24h		GAPDH 24h		2019-02-05
	sample1	sample2	GAPDH p13 24h	GAPDH p13 24h	Mean Lin	Mean GAPDH	∆Cq	∆∆Cq	2^-∆∆Cq (Fold)
AZD5363	27.42	27.33	26.86	26.67	27.375	26.765	0.61	0.175	0.885768
AZD7762	27.37	27.42	27.45	27.23	27.395	27.34	0.055	-0.38	1.30134
AZD8055	26.6	26.49	26.14	26.28	26.545	26.21	0.335	-0.1	1.07177
BYL719	28.57	28.43	27.62	27.39	28.5	27.505	0.995	0.56	0.678302
ERLOTINIB	26.74	26.54	26.18	26.16	26.64	26.17	0.47	0.035	0.976032
GEFITINIB	28.55	28.77	27.7	27.69	28.66	27.695	0.965	0.53	0.692555
GSK1070916	26.43	26.45	25.71	25.8	26.44	25.755	0.685	0.25	0.840896
TRAMETINIB	27.64	28.06	26.7	26.68	27.85	26.69	1.16	0.725	0.604997
LEE011	29.07	29.11	28.11	27.93	29.09	28.02	1.07	0.635	0.643941
SCH772984	29.45	29.73	28.92	28.8	29.59	28.86	0.73	0.295	0.815072
DOXORUBICIN	26.06	26.02	26.14	26.53	26.04	26.335	-0.295	-0.73	1.65864
DOCETAXEL	27.02	27.11	26.42	26.58	27.065	26.5	0.565	0.13	0.913831
AMG511	26.61	26.92	26.37	26.51	26.765	26.44	0.325	-0.11	1.07923
XL765	26.88	26.99	27.03	27.23	26.935	27.13	-0.195	-0.63	1.54756
NT	27.58	27.55	27.19	27.07	27.565	27.13	0.435	0	1
Experiment 2	lin HIPK3 P13 24h		GAPDH 24h		2018-12-17
	sample1	sample2	GAPDH p13 24h	GAPDH p13 24h	Mean Lin	Mean GAPDH	∆Cq	∆∆Cq	2^-∆∆Cq (Fold)
AZD5363	24.37	24.1	24.56	25.01	24.235	24.785	-0.55	0.395	0.760489
AZD7762	23.02	22.95	23.55	23.57	22.985	23.56	-0.575	0.37	0.773782
AZD8055	24.45	24.59	25.15	25.34	24.52	25.245	-0.725	0.22	0.858565
BYL719	23.49	23.36	24.24	24.26	23.425	24.25	-0.825	0.12	0.920188
ERLOTINIB	23.24	23.28	23.96	24.1	23.26	24.03	-0.77	0.175	0.885768
GEFITINIB	22.87	23.07	23.71	23.62	22.97	23.665	-0.695	0.25	0.840896
GSK1070916	23.97	23.7	24.47	24.85	23.835	24.66	-0.825	0.12	0.920188
TRAMETINIB	22.72	22.52	23.71	23.74	22.62	23.725	-1.105	-0.16	1.11729
LEE011	23.17	23.35	24.09	24.22	23.26	24.155	-0.895	0.05	0.965936
SCH772984	23.31	23.37	24.47	24.56	23.34	24.515	-1.175	-0.23	1.17283
DOXORUBICIN	22.74	22.81	24.8	24.7	22.775	24.75	-1.975	-1.03	2.04202
DOCETAXEL	23.54	23.64	24.37	24.42	23.59	24.395	-0.805	0.14	0.907519
AMG511	23.45	23.45	24.23	24.35	23.45	24.29	-0.84	0.105	0.929805
XL765	23.19	23.44	25.07	25.02	23.315	25.045	-1.73	-0.785	1.72309
NT	23.3	23.22	24.24	24.17	23.26	24.205	-0.945	0	1
Experiment 3	lin HIPK3 P13 24h		GAPDH 24h		2018-11-26
	sample1	sample2	GAPDH p13 24h	GAPDH p13 24h	Mean Lin	Mean GAPDH	∆Cq	∆∆Cq	2^-∆∆Cq (Fold)
AZD5363	27.15	27.22	27.59	27.5	27.185	27.545	-0.36	0.495	0.709562
AZD7762	25.68	25.2	26.21	26.44	25.44	26.325	-0.885	-0.03	1.02101
AZD8055	27.1	27.01	27.86	28.16	27.055	28.01	-0.955	-0.1	1.07177
BYL719	28.72	28.89	30.11	30.19	28.805	30.15	-1.345	-0.49	1.40444
ERLOTINIB	28.57	28.34	29.43	29.44	28.455	29.435	-0.98	-0.125	1.09051
GEFITINIB	24.62	24.82	25.08	25.06	24.72	25.07	-0.35	0.505	0.70466
GSK1070916	25.5	25.42	26.01	26.04	25.46	26.025	-0.565	0.29	0.817902
TRAMETINIB	26.93	26.98	27.78	27.9	26.955	27.84	-0.885	-0.03	1.02101
LEE011	28.42	28.41	29.53		28.415	29.53	-1.115	-0.26	1.19748
SCH772984	24.75	24.94	26.41	26.01	24.845	26.21	-1.365	-0.51	1.42405
DOXORUBICIN	26.39	26.68	27.89	27.94	26.535	27.915	-1.38	-0.525	1.43893
DOCETAXEL	24.42	24.63	24.97	25.04	24.525	25.005	-0.48	0.375	0.771105
AMG511	26.01	25.66	26.48	26.48	25.835	26.48	-0.645	0.21	0.864537
XL765	25.01	25.13	26.24	26.35	25.07	26.295	-1.225	-0.37	1.29235
NT	25.31	25.24	26.13		25.275	26.13	-0.855	0	1
Experiment 4	lin HIPK3 P13 24h		GAPDH 24h		2019-02-19
	sample1	sample2	GAPDH p13 24h	GAPDH p13 24h	Mean Lin	Mean GAPDH	∆Cq	∆∆Cq	2^-∆∆Cq (Fold)
AZD5363	26.98	27.32	26.2	26.3	27.15	26.25	0.9	-0.01	1.00696
AZD7762	29.43		26.19	26.39	29.43	26.29	3.14	2.23	0.213159
AZD8055	26.74		25.35	25.64	26.74	25.495	1.245	0.335	0.792784
BYL719	27.94	26.77	25.83	25.45	27.355	25.64	1.715	0.805	0.572362
ERLOTINIB			25.37	25.66
GEFITINIB			25	25.02
GSK1070916	26.42		24.89	25.07	26.42	24.98	1.44	0.53	0.692555
TRAMETINIB	24.92		24.73		24.92	24.73	0.19	-0.72	1.64718
LEE011	25.82		26.39	26.48	25.82	26.435	-0.615	-1.525	2.87787
SCH772984	25.19	25.43	25.21	25.71	25.31	25.46	-0.15	-1.06	2.08493
DOXORUBICIN	25.39		25.73	26.79	25.39	26.26	-0.87	-1.78	3.43426
DOCETAXEL	24.85	25.48	24.68	24.59	25.165	24.635	0.53	-0.38	1.30134
AMG511	26.82	27.4	27.08	27.45	27.11	27.265	-0.155	-1.065	2.09217
XL765	28.01	25.58	25.46	25.71	26.795	25.585	1.21	0.3	0.812252
NT	26.01	25.51	24.84	24.86	25.76	24.85	0.91	0	1
Experiment 4 repeated	lin HIPK3 P13 24h		GAPDH 24h		2019-02-21
	sample1	sample2	GAPDH p13 24h	GAPDH p13 24h	Mean Lin	Mean GAPDH	∆Cq	∆∆Cq	2^-∆∆Cq (Fold)
AZD5363
AZD7762
AZD8055
BYL719
ERLOTINIB	26.09	26.26	26.88	26.65	26.175	26.765	-0.59	0.2	0.870551
GEFITINIB	26.6		26.43	26.56	26.6	26.495	0.105	0.895	0.537747
GSK1070916
TRAMETINIB
LEE011	26.3		26.8	27.13	26.3	26.965	-0.665	0.125	0.917004
SCH772984	26.3	25.64	26.41	26.11	25.97	26.26	-0.29	0.5	0.707107
DOXORUBICIN
DOCETAXEL
AMG511
XL765
NT	25.51	25.75	26.45	26.39	25.63	26.42	-0.79	0	1
Experiment 5	lin HIPK3 P13 24h		GAPDH 24h		2019-04-11
	sample1	sample2	GAPDH p13 24h	GAPDH p13 24h	Mean Lin	Mean GAPDH	∆Cq	∆∆Cq	2^-∆∆Cq (Fold)
AZD5363	24.79	24.62	24.97	24.84	24.705	24.905	-0.2	0.07	0.952638
AZD7762	23.56	23.98	24.46	24.09	23.77	24.275	-0.505	-0.235	1.17691
AZD8055	24.88		25.16		24.88	25.16	-0.28	-0.01	1.00696
BYL719	24.05	23.85	24.12		23.95	24.12	-0.17	0.1	0.933033
ERLOTINIB	23.9	23.7	24.58	24.74	23.8	24.66	-0.86	-0.59	1.50525
GEFITINIB	23.42	23.44	24.03		23.43	24.03	-0.6	-0.33	1.25701
GSK1070916	23.57	24.11	24.22	24.38	23.84	24.3	-0.46	-0.19	1.14076
TRAMETINIB	23.39	23.49	24.06	24.04	23.44	24.05	-0.61	-0.34	1.26576
LEE011	24.18	24.36	25.05	25.02	24.27	25.035	-0.765	-0.495	1.40932
SCH772984	24.17	24.15	24.85	24.75	24.16	24.8	-0.64	-0.37	1.29235
DOXORUBICIN	24.88	24.27	25.27	25.29	24.575	25.28	-0.705	-0.435	1.35191
DOCETAXEL	23.66	23.58	23.91	23.91	23.62	23.91	-0.29	-0.02	1.01396
AMG511	23.98	24.04	24.19	24.36	24.01	24.275	-0.265	0.005	0.99654
XL765	24.6	24.51	25.2	25.46	24.555	25.33	-0.775	-0.505	1.41912
NT	23.92	24.35	24.44	24.37	24.135	24.405	-0.27	0	1
linNCOA3
Experiment 1	linNCOA3 P15 24h		GAPDH 24h		2019-02-01
	sample1	sample2	GAPDH p15 24h	GAPDH p15 24h	Mean Lin	Mean GAPDH	∆Cq	∆∆Cq	2^-∆∆Cq (Fold)
AZD5363	26.41	25.79	26.48	26.5	26.1	26.49	-0.39	0.795	0.576343
AZD7762	26.4	26.14	26.71	26.62	26.27	26.665	-0.395	0.79	0.578344
AZD8055	24.97	25.07	26.07	26.19	25.02	26.13	-1.11	0.075	0.949342
BYL719	26.85	27.1	27.37	27.57	26.975	27.47	-0.495	0.69	0.619854
ERLOTINIB	24.72	25.89	25.9	25.9	25.305	25.9	-0.595	0.59	0.664343
GEFITINIB	27.57	27.98	27.49	27.47	27.775	27.48	0.295	1.48	0.358489
GSK1070916	25.06	25.13	25.5	25.46	25.095	25.48	-0.385	0.8	0.574349
TRAMETINIB	26.44	27.11	26.85	27.06	26.775	26.955	-0.18	1.005	0.49827
LEE011	27.18	27.19	28.02	28.06	27.185	28.04	-0.855	0.33	0.795536
SCH772984	27.55	27.9	28.7	28.56	27.725	28.63	-0.905	0.28	0.823591
DOXORUBICIN	24.42	24.6	26.56	26.3	24.51	26.43	-1.92	-0.735	1.6644
DOCETAXEL	25.72	26.04	26.66	26.95	25.88	26.805	-0.925	0.26	0.835088
AMG511	25.79	25.39	26.25	26.08	25.59	26.165	-0.575	0.61	0.655197
XL765	25.94	25.77	26.82	27.07	25.855	26.945	-1.09	0.095	0.936272
NT	25.84	25.8	26.89	27.12	25.82	27.005	-1.185	0	1
Experiment 2	linNCOA3 P15 24h		GAPDH 24h		2018-12-05
	sample1	sample2	GAPDH p15 24h	GAPDH p15 24h	Mean Lin	Mean GAPDH	∆Cq	∆∆Cq	2^-∆∆Cq (Fold)
AZD5363	22.43	22.83	24.67	24.86	22.63	24.765	-2.135	0.365	0.776469
AZD7762	22.05	21.42	23.44	23.49	21.735	23.465	-1.73	0.77	0.586417
AZD8055	23.09	22.94	25.21	25.05	23.015	25.13	-2.115	0.385	0.765779
BYL719	22.02	22.08	24.21	23.99	22.05	24.1	-2.05	0.45	0.732043
ERLOTINIB	21.56	21.49	23.69	23.65	21.525	23.67	-2.145	0.355	0.78187
GEFITINIB	21.42	21.74	23.32	23.35	21.58	23.335	-1.755	0.745	0.596668
GSK1070916	22.46	22.16	24.34	24.35	22.31	24.345	-2.035	0.465	0.724471
TRAMETINIB	21.3	21.09	23.24		21.195	23.24	-2.045	0.455	0.72951
LEE011	21.51	21.7	23.78	23.9	21.605	23.84	-2.235	0.265	0.832199
SCH772984	21.75	21.82	24.52	24.55	21.785	24.535	-2.75	-0.25	1.18921
DOXORUBICIN	21.17	21.14	24.6	24.52	21.155	24.56	-3.405	-0.905	1.87254
DOCETAXEL	21.86	22.19	23.86	23.98	22.025	23.92	-1.895	0.605	0.657471
AMG511	21.83		24.18	24.4	21.83	24.29	-2.46	0.04	0.972655
XL765	22.28	22.08	25.01	24.83	22.18	24.92	-2.74	-0.24	1.18099
NT	21.61	21.52	24.09	24.04	21.565	24.065	-2.5	0	1
Experiment 3	linNCOA3 P15 24h		GAPDH 24h		2018-11-23
	sample1	sample2	GAPDH p15 24h	GAPDH p15 24h	Mean Lin	Mean GAPDH	∆Cq	∆∆Cq	2^-∆∆Cq (Fold)
AZD5363	26.49	27.54	26.86	27.25	27.015	27.055	-0.04	0.055	0.962594
AZD7762	26.08	25.71	25.92	26.09	25.895	26.005	-0.11	-0.015	1.01045
AZD8055	27.75	28	27.56	27.01	27.875	27.285	0.59	0.685	0.622006
BYL719	29.76	29.28	29.97	29.87	29.52	29.92	-0.4	-0.305	1.23542
ERLOTINIB	28.44	27.57	28.66	29.19	28.005	28.925	-0.92	-0.825	1.77154
GEFITINIB	25.24	25.03	25.18	25.07	25.135	25.125	0.01	0.105	0.929805
GSK1070916	25.53	25.53	25.51	25.55	25.53	25.53	0	0.095	0.936272
TRAMETINIB	27.43	27.59	27.95	28.01	27.51	27.98	-0.47	-0.375	1.29684
LEE011	29.14	29.28	29.05	29.1	29.21	29.075	0.135	0.23	0.852635
SCH772984	25.16	24.5	25.5	25.54	24.83	25.52	-0.69	-0.595	1.51047
DOXORUBICIN	26.54	26.53	27.64	27.76	26.535	27.7	-1.165	-1.07	2.09943
DOCETAXEL	24.45	24.38	25.1	25.11	24.415	25.105	-0.69	-0.595	1.51047
AMG511	26.05	25.67	26.35	26.25	25.86	26.3	-0.44	-0.345	1.27015
XL765	25.55	25.37	26.08	26.16	25.46	26.12	-0.66	-0.565	1.47939
NT	26.09	26.17	26.01	26.44	26.13	26.225	-0.095	0	1
Experiment 4	linNCOA3 P15 24h		GAPDH 24h		2019-02-12
	sample1	sample2	GAPDH p15 24h	GAPDH p15 24h	Mean Lin	Mean GAPDH	∆Cq	∆∆Cq	2^-∆∆Cq (Fold)
AZD5363	28.12	29.76	26.62	26.61	28.94	26.615	2.325	2.27	0.20733
AZD7762	29.58		27.9	27.56	29.58	27.73	1.85	1.795	0.288172
AZD8055	27.61		24.94	25.7	27.61	25.32	2.29	2.235	0.212421
BYL719	28.19	25.11	24.82	25.15	26.65	24.985	1.665	1.61	0.327598
ERLOTINIB	25.03	25.49	25.02	25.27	25.26	25.145	0.115	0.06	0.959264
GEFITINIB	24.83	24.56	24.42	24.33	24.695	24.375	0.32	0.265	0.832199
GSK1070916	23.77	24.72	23.96	24.48	24.245	24.22	0.025	-0.03	1.02101
TRAMETINIB	26.5	28.3	24.06	24.01	27.4	24.035	3.365	3.31	0.10083
LEE011	24.85		24.69	25.29	24.85	24.99	-0.14	-0.195	1.14472
SCH772984			24.35	24.65
DOXORUBICIN	26.53	24.79	25.8	25.82	25.66	25.81	-0.15	-0.205	1.15269
DOCETAXEL	24.84	24.1	24.51	24.62	24.47	24.565	-0.095	-0.15	1.10957
AMG511	25.85	26.14	26.22	26.07	25.995	26.145	-0.15	-0.205	1.15269
XL765	24.66		25	25.24	24.66	25.12	-0.46	-0.515	1.42899
NT	24.72	24.29	24.47	24.43	24.505	24.45	0.055	0	1
Experiment 5	linNCOA3 P15 24h		GAPDH 24h		2019-04-12
	sample1	sample2	GAPDH p15 24h	GAPDH p15 24h	Mean Lin	Mean GAPDH	∆Cq	∆∆Cq	2^-∆∆Cq (Fold)
AZD5363	25.6	25.19	25.04	25.06	25.395	25.05	0.345	0.53	0.692555
AZD7762	24.6	23.76	24.05	24.27	24.18	24.16	0.02	0.205	0.867539
AZD8055	25.18	25.06	24.95	25.12	25.12	25.035	0.085	0.27	0.82932
BYL719	24.7	24.21	24.11	24.11	24.455	24.11	0.345	0.53	0.692555
ERLOTINIB	24.32	24.38	24.64	24.48	24.35	24.56	-0.21	-0.025	1.01748
GEFITINIB	23.57	23.91	23.81	23.89	23.74	23.85	-0.11	0.075	0.949342
GSK1070916	24	24.08	24.04	24.18	24.04	24.11	-0.07	0.115	0.923382
TRAMETINIB	24.02	24.18	24.19	24.04	24.1	24.115	-0.015	0.17	0.888843
LEE011	24.7	25.44	24.92	25.04	25.07	24.98	0.09	0.275	0.82645
SCH772984	25.45	24.4	24.89	24.55	24.925	24.72	0.205	0.39	0.76313
DOXORUBICIN	24.1	24.28	25.07	25.01	24.19	25.04	-0.85	-0.665	1.58557
DOCETAXEL	23.72	23.77	23.89	24.15	23.745	24.02	-0.275	-0.09	1.06437
AMG511	24.25	24.44	24.33	24.63	24.345	24.48	-0.135	0.05	0.965936
XL765	25.22	25.09	25.19	25.26	25.155	25.225	-0.07	0.115	0.923382
NT	24.36	24.25	24.5	24.48	24.305	24.49	-0.185	0	1
lin MAN1A2
Experiment 1	lin MAN1A2 P18 24h		GAPDH 24h		2019-02-05
	sample1	sample2	GAPDH p18 24h	GAPDH p18 24h	Mean Lin	Mean GAPDH	∆Cq	∆∆Cq	2^-∆∆Cq (Fold)
AZD5363	27.13	27.96	26.86	26.67	27.545	26.765	0.78	0.785	0.580352
AZD7762	27.55	26.91	27.45	27.23	27.23	27.34	-0.11	-0.105	1.07549
AZD8055	26.51	26.38	26.28	26.14	26.445	26.21	0.235	0.24	0.846745
BYL719	28.34	28.3	27.62	27.39	28.32	27.505	0.815	0.82	0.566442
ERLOTINIB	27.11	26.48	26.18	26.16	26.795	26.17	0.625	0.63	0.646176
GEFITINIB	29.31	29.06	27.7	27.69	29.185	27.695	1.49	1.495	0.354781
GSK1070916	26.34	26.37	25.71	25.8	26.355	25.755	0.6	0.605	0.657471
TRAMETINIB	27.35	27.77	26.7	26.68	27.56	26.69	0.87	0.875	0.545254
LEE011	28.66	28.57	28.11	27.93	28.615	28.02	0.595	0.6	0.659754
SCH772984	29.54	29.32	28.92	28.8	29.43	28.86	0.57	0.575	0.671286
DOXORUBICIN	26.04	25.91	26.14	26.53	25.975	26.335	-0.36	-0.355	1.27899
DOCETAXEL	26.72	27.16	26.42	26.58	26.94	26.5	0.44	0.445	0.734584
AMG511	27.01	27.04	26.37	26.51	27.025	26.44	0.585	0.59	0.664343
XL765	27.18	27.6	27.03	27.23	27.39	27.13	0.26	0.265	0.832199
NT	27.1	27.15	27.19	27.07	27.125	27.13	-0.005	0	1
Experiment 2	lin MAN1A2 P18 24h		GAPDH 24h		2019-01-30
	sample1	sample2	GAPDH p18 24h	GAPDH p18 24h	Mean Lin	Mean GAPDH	∆Cq	∆∆Cq	2^-∆∆Cq (Fold)
AZD5363	24.23	24.27	24.68	25.42	24.25	25.05	-0.8	-0.525	1.43893
AZD7762	23.2	23.27	23.8	23.86	23.235	23.83	-0.595	-0.32	1.24833
AZD8055	24.84	25.04	25.65	25.6	24.94	25.625	-0.685	-0.41	1.32869
BYL719	23.46	24.05	24.8	24.45	23.755	24.625	-0.87	-0.595	1.51047
ERLOTINIB	23.44	23.54	24.03	24.17	23.49	24.1	-0.61	-0.335	1.26138
GEFITINIB	23.56	23.97	24.38	24.2	23.765	24.29	-0.525	-0.25	1.18921
GSK1070916	24.29	24.14	24.56	24.73	24.215	24.645	-0.43	-0.155	1.11342
TRAMETINIB	23.54	23.51	23.77	24.01	23.525	23.89	-0.365	-0.09	1.06437
LEE011	24.06	23.64	24.39	24.53	23.85	24.46	-0.61	-0.335	1.26138
SCH772984	24.08	24.14	25.31	25.03	24.11	25.17	-1.06	-0.785	1.72309
DOXORUBICIN	23.15	23.27	24.9	24.7	23.21	24.8	-1.59	-1.315	2.48802
DOCETAXEL	23.55	24.82	24.99	24.96	24.185	24.975	-0.79	-0.515	1.42899
AMG511	24.32	24.26	24.28	24.39	24.29	24.335	-0.045	0.23	0.852635
XL765	24.52	24.22	24.24	25.26	24.26	24.75	-0.49	-0.215	1.1607
NT	24.43	24.16	24.49	24.65	24.295	24.57	-0.275	0	1
Experiment 3	lin MAN1A2 P18 24h		GAPDH 24h		2018-11-22
	sample1	sample2	GAPDH p18 24h	GAPDH p18 24h	Mean Lin	Mean GAPDH	∆Cq	∆∆Cq	2^-∆∆Cq (Fold)
AZD5363	24.23	24.29	25.59	25.36	24.26	25.475	-1.215	0.765	0.588453
AZD7762	22.96	23.09	24.3	24.35	23.025	24.325	-1.3	0.68	0.624165
AZD8055	24.7	24.49	26.28	26.25	24.595	26.265	-1.67	0.31	0.806642
BYL719	25.46	25.48	28.15	27.9	24.49	28.025	-3.535	-1.555	2.93834
ERLOTINIB	24.38	24.65	27.18	27.41	24.515	27.295	-2.78	-0.8	1.7411
GEFITINIB	22.75	23	23.41	23.33	22.875	23.37	-0.495	1.485	0.357249
GSK1070916	23.99	24.05	25.01	25.03	24.02	25.02	-1	0.98	0.50698
TRAMETINIB	24.11	24.11	25.94	26.21	24.11	26.075	-1.965	0.015	0.989657
LEE011	25.18	25.05	27.94	28.09	25.115	28.015	-2.9	-0.92	1.89212
SCH772984	22.5	22.3	23.96	23.61	22.4	23.785	-1.385	0.595	0.662044
DOXORUBICIN	23.33	23.83	25.94	26.11	23.58	26.025	-2.445	-0.465	1.38032
DOCETAXEL	22.22	22.19	23.59	23.17	22.205	23.38	-1.175	0.805	0.572362
AMG511	23.6	23.55	24.37	24.52	23.575	24.445	-0.87	1.11	0.463294
XL765	23.13	22.93	24.24	24.46	23.03	24.35	-1.32	0.66	0.632878
NT	23.14	22.66	24.89	24.87	22.9	24.88	-1.98	0	1
Experiment 4	lin MAN1A2 P18 24h		GAPDH 24h		2019-02-19
	sample1	sample2	GAPDH p18 24h	GAPDH p18 24h	Mean Lin	Mean GAPDH	∆Cq	∆∆Cq	2^-∆∆Cq (Fold)
AZD5363	25.84	26.11	26.43	26.34	25.975	26.385	-0.41	-0.37	1.29235
AZD7762	25.34		26.39	26.86	25.34	26.625	-1.285	-1.245	2.37019
AZD8055	28.79	28.9	25.52	25.83	28.845	25.675	3.17	3.21	0.108067
BYL719
ERLOTINIB			25.56	25.52
GEFITINIB	24.58	24.65	25.15	25.06	24.615	25.105	-0.49	-0.45	1.36604
GSK1070916	24.27	24.61	24.88	25.1	24.44	24.99	-0.55	-0.51	1.42405
TRAMETINIB	24.09		24.6	24.8	24.09	24.7	-0.61	-0.57	1.48452
LEE011	24.66	24.58	25.25	25.35	24.62	25.3	-0.68	-0.64	1.55833
SCH772984	24.6		25.03	25.8	24.6	25.415	-0.815	-0.775	1.71119
DOXORUBICIN	25.1		26.31	26.42	25.1	26.365	-1.265	-1.225	2.33755
DOCETAXEL	25.68		25.3	24.91	25.68	25.105	0.575	0.615	0.65293
AMG511	25.27	25.53	26.52		25.4	26.52	-1.12	-1.08	2.11404
XL765	24.8	24.39	25.95		24.595	25.95	-1.355	-1.315	2.48802
NT	24.29	26.03	25.22	25.18	25.16	25.2	-0.04	0	1
Experiment 4 repeated	lin MAN1A2 P18 24h		GAPDH 24h		2019-02-21
	sample1	sample2	GAPDH p18 24h	GAPDH p18 24h	Mean Lin	Mean GAPDH	∆Cq	∆∆Cq	2^-∆∆Cq (Fold)
AZD5363
AZD7762
AZD8055	25.34	25.13	25.98	25.96	25.235	25.97	-0.735	-0.22	1.16473
BYL719	26.48	26.95	26.53	26.54	26.715	26.535	0.18	0.695	0.617709
ERLOTINIB	26.05	26.88	26.88	26.65	26.465	26.765	-0.3	0.215	0.861546
GEFITINIB
GSK1070916
TRAMETINIB
LEE011
SCH772984	26.35	25.51	26.41	26.11	25.93	26.26	-0.33	0.185	0.879649
DOXORUBICIN
DOCETAXEL
AMG511
XL765
NT	25.75	26.06	26.45	26.39	25.905	26.42	-0.515	0	1
Experiment 5	lin MAN1A2 P18 24h		GAPDH 24h		2019-04-15
	sample1	sample2	GAPDH p18 24h	GAPDH p18 24h	Mean Lin	Mean GAPDH	∆Cq	∆∆Cq	2^-∆∆Cq (Fold)
AZD5363	24.57	24.89	24.86	24.77	24.73	24.815	-0.085	0.595	0.662044
AZD7762	23.79	23.28	24.06	24.16	23.535	24.11	-0.575	0.105	0.929805
AZD8055	24.4	24.48	25.07	25.3	24.44	25.185	-0.745	-0.065	1.04608
BYL719	24.06	23.7	24.17	24.11	23.88	24.14	-0.26	0.42	0.747425
ERLOTINIB	23.9	23.87	24.58	25.03	23.885	24.805	-0.92	-0.24	1.18099
GEFITINIB	23.15	23.05	24.03	23.82	23.1	23.925	-0.825	-0.145	1.10573
GSK1070916	23.23	23.3	24.19	24.19	23.265	24.19	-0.925	-0.245	1.18509
TRAMETINIB	23.36	23.68	24.41	24.25	23.52	24.33	-0.81	-0.13	1.09429
LEE011	24.2	24.18	24.68	24.86	24.19	24.77	-0.58	0.1	0.933033
SCH772984	24.41	24.14	24.85	24.94	24.275	24.895	-0.62	0.06	0.959264
DOXORUBICIN	24.1	24.06	25.03	25.09	24.08	25.06	-0.98	-0.3	1.23114
DOCETAXEL	23.58	23.31	23.93	24.09	23.445	24.01	-0.565	0.115	0.923382
AMG511	23.54	23.69	24.33	24.51	23.615	24.42	-0.805	-0.125	1.09051
XL765	24.62	24.62	25.25	25.41	24.62	25.33	-0.71	-0.03	1.02101
NT	23.79	23.87	24.56	24.46	23.83	24.51	-0.68	0	1
Experiment 6	lin MAN1A2 P18 24h		GAPDH 24h		2020-02-17
	sample1	sample2	GAPDH p18 24h	GAPDH p18 24h	Mean Lin	Mean GAPDH	∆Cq	∆∆Cq	2^-∆∆Cq (Fold)
AZD5363	23.63	23.64	23.61	23.91	23.635	23.76	-0.125	0.44	0.737135
AZD7762	23.85	23.84	23.45	23.45	23.845	23.45	0.395	0.96	0.514057
AZD8055	23.22	23.32	23.36	23.33	23.27	23.345	-0.075	0.49	0.712025
BYL719	22.61	22.69	22.83	22.8	22.65	22.815	-0.165	0.4	0.757858
ERLOTINIB	23.66	23.19	22.87	22.76	23.425	22.815	0.61	1.175	0.442884
GEFITINIB	23.04	23.2	22.77	22.65	23.12	22.71	0.41	0.975	0.50874
GSK1070916	22.54	22.38	22.68	22.52	22.46	22.6	-0.14	0.425	0.744839
TRAMETINIB	22.87	23.07	23.01	23.04	22.97	23.025	-0.055	0.51	0.702222
LEE011	22.9	22.73	23.43	23.25	22.815	23.34	-0.525	0.04	0.972655
SCH772984	22.88	22.73	23.01	22.99	22.805	23	-0.195	0.37	0.773782
DOXORUBICIN	22.76	22.94	23.04	22.94	22.85	22.99	-0.14	0.425	0.744839
DOCETAXEL	23.29	23.47	22.99	22.79	23.38	22.89	0.49	1.055	0.481297
AMG511	22.86	22.77	23.01	23.13	22.815	23.07	-0.255	0.31	0.806642
XL765	22.99	22.93	23.25	23.43	22.96	23.34	-0.38	0.185	0.879649
NT	22.46	22.53	23.1	23.02	22.495	23.06	-0.565	0	1
lin ESR1
Experiment 1	lin ESR1 P11 24h		GAPDH 24h		2019-01-31
	sample1	sample2	GAPDH p11 24h	GAPDH p11 24h	Mean Lin	Mean GAPDH	∆Cq	∆∆Cq	2^-∆∆Cq (Fold)
AZD5363	25.25	25.22	26.53	26.49	25.235	26.51	-1.275	-0.01	1.00696
AZD7762	26.46	26.15	26.72	27.06	26.305	26.89	-0.585	0.68	0.624165
AZD8055	23.81	23.98	25.85	26.3	23.895	26.075	-2.18	-0.915	1.88557
BYL719	25.64	25.62	27.77	27.06	25.63	27.415	-1.785	-0.52	1.43396
ERLOTINIB	24.71	25	26.5	25.87	24.855	26.185	-1.33	-0.065	1.04608
GEFITINIB	26.99	27.06	27.79	27.98	27.025	27.885	-0.86	0.405	0.755236
GSK1070916	24.49	24.32	25.43	25.49	24.405	25.46	-1.055	0.21	0.864537
TRAMETINIB	26.01	26.15	26.66	27.25	26.08	26.955	-0.875	0.39	0.76313
LEE011	26.57	26.81	28.09	28.33	26.69	28.21	-1.52	-0.255	1.19334
SCH772984	27.08	27.27	28.81	28.85	27.175	28.83	-1.655	-0.39	1.31039
DOXORUBICIN	24.34		26.48	26.54	24.34	26.51	-2.17	-0.905	1.87254
DOCETAXEL	25.53	25.79	25.69	26.42	25.66	26.055	-0.395	0.87	0.547147
AMG511	24.94	24.74	26.18	26.4	24.84	26.29	-1.45	-0.185	1.13682
XL765	24.61	24.69	26.93	27.05	24.65	26.99	-2.34	-1.075	2.10672
NT	25.64	25.55	26.6	27.12	25.595	26.86	-1.265	0	1
Experiment 2	lin ESR1 P11 24h		GAPDH 24h		2018-12-12
	sample1	sample2	GAPDH p11 24h	GAPDH p11 24h	Mean Lin	Mean GAPDH	∆Cq	∆∆Cq	2^-∆∆Cq (Fold)
AZD5363	22.61	22.35	25.11	24.7	22.48	24.905	-2.425	-0.355	1.27899
AZD7762	22.71	22.5	23.69	23.65	22.605	23.67	-1.065	1.005	0.49827
AZD8055	22.26	22.65	25.07	25.2	22.455	25.135	-2.68	-0.61	1.52626
BYL719	21.73	21.6	23.96	24.23	21.665	24.095	-2.43	-0.36	1.28343
ERLOTINIB	22.27	22.16	23.72	23.69	22.215	23.705	-1.49	0.58	0.668964
GEFITINIB	21.67	21.65	23.43	23.53	21.66	23.48	-1.82	0.25	0.840896
GSK1070916	22.48	22.59	24.88	24.39	22.535	24.635	-2.1	-0.03	1.02101
TRAMETINIB	21.39	21.45	23.43	23.64	21.42	23.535	-2.115	-0.045	1.03168
LEE011	21.65	21.77	24.02	23.97	21.71	23.995	-2.285	-0.215	1.1607
SCH772984	22.61	22.32	24.54	24.62	22.465	24.58	-2.115	-0.045	1.03168
DOXORUBICIN	21.88	21.79	24.48	24.5	21.835	24.49	-2.655	-0.585	1.50004
DOCETAXEL	22.12	22.27	24.1	24.07	22.195	24.085	-1.89	0.18	0.882703
AMG511	22.03	22.01	24.16	24.19	22.02	24.175	-2.155	-0.085	1.06069
XL765	21.45	21.6	24.98	25.03	21.525	25.005	-3.48	-1.41	2.65737
NT	22.12	22.18	24.24	24.2	22.15	24.22	-2.07	0	1
Experiment 3	lin ESR1 P11 24h		GAPDH 24h		2018-11-23
	sample1	sample2	GAPDH p11 24h	GAPDH p11 24h	Mean Lin	Mean GAPDH	∆Cq	∆∆Cq	2^-∆∆Cq (Fold)
AZD5363	25.44	25.52	27.62	27.24	25.48	27.43	-1.95	-0.02	1.01396
AZD7762	25.21		26.09	25.93	25.21	26.01	-0.8	1.13	0.456916
AZD8055	25.28	25.11	27.74	27.87	25.195	27.805	-2.61	-0.68	1.60214
BYL719	27.1	27.2	29.81	29.75	27.15	29.78	-2.63	-0.7	1.6245
ERLOTINIB	27.03	27.17	29.41	29.56	27.1	29.485	-2.385	-0.455	1.37078
GEFITINIB	23.74	23.53	25.07	25.04	23.635	25.055	-1.42	0.51	0.702222
GSK1070916	24.45	24.54	25.85	25.48	24.495	25.665	-1.17	0.76	0.590496
TRAMETINIB	25.63	25.87	27.81	28.04	25.75	27.925	-2.175	-0.245	1.18509
LEE011	27.13	27.39	29.31	29.35	27.26	29.33	-2.07	-0.14	1.10191
SCH772984	23.84	23.67	25.81	25.59	23.755	25.7	-1.945	-0.015	1.01045
DOXORUBICIN	25.39	25.19	27.46	27.61	25.29	27.535	-2.245	-0.315	1.24401
DOCETAXEL	23.28	23.17	25.05	25.08	23.225	25.065	-1.84	0.09	0.939523
AMG511	24.39	24.43	26.22	26.2	24.41	26.21	-1.8	0.13	0.913831
XL765	23.11	23.36	26.31		23.235	26.31	-3.075	-1.145	2.21146
NT	23.92	24.26	26.02		24.09	26.02	-1.93	0	1
Experiment 4	lin ESR1 P11 24h		GAPDH 24h		2019-02-12
	sample1	sample2	GAPDH p11 24h	GAPDH p11 24h	Mean Lin	Mean GAPDH	∆Cq	∆∆Cq	2^-∆∆Cq (Fold)
AZD5363	25.09	25.29	26.61	27	25.19	26.805	-1.615	-0.725	1.6529
AZD7762	26.62	26.71	27.07	27.56	26.665	27.315	-0.65	0.24	0.846745
AZD8055	23.53	23.06	25.65	25.07	23.295	25.36	-2.065	-1.175	2.25793
BYL719	23.44		25.55	24.87	23.44	25.21	-1.77	-0.88	1.84038
ERLOTINIB	23.97	23.07	25.47	24.63	23.52	25.05	-1.53	-0.64	1.55833
GEFITINIB	23.53	23.5	25.06	24.89	23.515	24.975	-1.46	-0.57	1.48452
GSK1070916	22.94	23.5	24.59	23.64	23.22	24.115	-0.895	-0.005	1.00347
TRAMETINIB	22.75	22.68	23.57	24.23	22.715	23.9	-1.185	-0.295	1.22688
LEE011	23.25	23.59	25.13	25.17	23.42	25.15	-1.73	-0.84	1.79005
SCH772984	23.21	23.45	24.87	24.46	23.33	24.665	-1.335	-0.445	1.36131
DOXORUBICIN	23.79	23.95	26.15	25.76	23.87	25.955	-2.085	-1.195	2.28945
DOCETAXEL	23.22	23.35	24.76	24.59	23.285	24.675	-1.39	-0.5	1.41421
AMG511	24.61	24.65	26.23	26	24.63	26.115	-1.485	-0.595	1.51047
XL765	23.33	23.18	24.64	24.66	23.255	24.65	-1.395	-0.505	1.41912
NT	23.83	24.16	24.74	25.03	23.995	24.885	-0.89	0	1
Experiment 5	lin ESR1 P11 24h		GAPDH 24h		2019-04-10
	sample1	sample2	GAPDH p11 24h	GAPDH p11 24h	Mean Lin	Mean GAPDH	∆Cq	∆∆Cq	2^-∆∆Cq (Fold)
AZD5363	23.4	23.49	25.04	25.02	23.445	25.03	-1.585	-0.395	1.31494
AZD7762	23.59	23.33	24.17	24.22	23.46	24.195	-0.735	0.455	0.72951
AZD8055	22.51	22.77	25.11	25.07	22.64	25.09	-2.45	-1.26	2.39496
BYL719	22.44	22.13	24.22	24.2	22.285	24.21	-1.925	-0.735	1.6644
ERLOTINIB	23.15	23.15	25.2	24.59	23.15	24.895	-1.745	-0.555	1.46917
GEFITINIB	22.08	22.71	23.66	23.46	22.395	23.56	-1.165	0.025	0.982821
GSK1070916	22.61	22.58	24.13		22.595	24.13	-1.535	-0.345	1.27015
TRAMETINIB	22.45	22.5	24.06	24.27	22.475	24.165	-1.69	-0.5	1.41421
LEE011	22.66	23.09	25.03	25.14	22.875	25.085	-2.21	-1.02	2.02792
SCH772984	23.31	23.7	25.06	24.97	23.505	25.015	-1.51	-0.32	1.24833
DOXORUBICIN	23.31	23.41	25.26	25.26	23.36	25.26	-1.9	-0.71	1.6358
DOCETAXEL	23.03	22.57	24.57	23.98	22.8	24.275	-1.475	-0.285	1.21841
AMG511	23.05	22.89	24.46	24.24	22.97	24.35	-1.38	-0.19	1.14076
XL765	23.18	23.25	25.2	25.52	23.215	25.36	-2.145	-0.955	1.93858
NT	23.26	23.96	24.73	24.87	23.61	24.8	-1.19	0	1
linAKT2
Experiment 1	linAKT2 24h		GAPDH 24h		2021-01-15
	sample1	sample2	GAPDH 24h	GAPDH 24h	Mean Lin	Mean GAPDH	∆Cq	∆∆Cq	2^-∆∆Cq (Fold)
AZD5363	27.78	28.48	25.21	25.2	28.13	25.205	2.925	0.595	0.662044
AZD8055	29.93	30.1
BYL719	28.19	28.44	27.98	28.31	28.315	28.145	0.17	-2.16	4.46915
XL765	26.05	26.08	23.68	24.04	26.065	23.86	2.205	-0.125	1.09051
NT	25.22	25.21	22.78	22.99	25.215	22.885	2.33	0	1
Experiment 2	linAKT2 24h		GAPDH 24h		2021-02-01
	sample1	sample2	GAPDH 24h	GAPDH 24h	Mean Lin	Mean GAPDH	∆Cq	∆∆Cq	2^-∆∆Cq (Fold)
AZD5363	25.01	25.23	23.28	23.75	25.12	23.515	1.605	-0.27	1.20581
AZD8055	24.77	25.24	22.77	22.86	25.005	22.815	2.19	0.315	0.803851
BYL719	25.09	25.12	22.57	22.77	25.105	22.67	2.435	0.56	0.678302
XL765	24.74	24.59	22.88	23.08	24.665	22.98	1.685	-0.19	1.14076
NT	24.41	24.69	22.61	22.74	24.55	22.675	1.875	0	1
Experiment 3	linAKT2 24h		GAPDH 24h		2021-02-05
	sample1	sample2	GAPDH 24h	GAPDH 24h	Mean Lin	Mean GAPDH	∆Cq	∆∆Cq	2^-∆∆Cq (Fold)
AZD5363	30.64	29.53	27.96	28.08	30.085	28.02	2.065	-0.715	1.64148
AZD8055	29.68		27.84	28.02	29.68	27.93	1.75	-1.03	2.04202
BYL719	29.41	29.12	26.35	26.9	29.265	26.625	2.64	-0.14	1.10191
XL765		30.01	27.51	28	30.01	27.755	2.255	-0.525	1.43893
NT	28.04		25.16	25.36	28.04	25.26	2.78	0	1
Experiment 5	linAKT2 24h		GAPDH 24h		2021-02-11
	sample1	sample2	GAPDH 24h	GAPDH 24h	Mean Lin	Mean GAPDH	∆Cq	∆∆Cq	2^-∆∆Cq (Fold)
AZD5363	26.72	27.11	24.45	24.49	26.915	24.47	2.445	-0.6	1.51572
AZD8055	27.29	27.57	24.8	24.68	27.43	24.74	2.69	-0.355	1.27899
BYL719	26.24		23.1	23.16	26.24	23.13	3.11	0.065	0.955945
XL765	26.49	26.35	23.53	23.55	26.42	23.54	2.88	-0.165	1.12117
NT	26.08	26.08	22.95	23.12	26.08	23.035	3.045	0	1
Experiment 6	linAKT2 24h		GAPDH 24h		2021-01-11
	sample1	sample2	GAPDH 24h	GAPDH 24h	Mean Lin	Mean GAPDH	∆Cq	∆∆Cq	2^-∆∆Cq (Fold)
AZD5363	25.12	25.26	22.84	23	25.19	22.92	2.27	-2.17	4.50023
AZD8055	23.48	23.84	22.28	22.8	23.66	22.54	1.12	-3.32	9.98664
BYL719	23.62	23.78	22.17	22.2	23.7	22.185	1.515	-2.925	7.59474
XL765	25.34		22.49	22.4	25.34	22.445	2.895	-1.545	2.91804
NT	25.61	25.47	21.1	21.1	25.54	21.1	4.44	0	1
linPIK3CB
Experiment 1	linPIK3CB 24h		GAPDH 24h		2021-01-18
	sample1	sample2	GAPDH 24h	GAPDH 24h	Mean Lin	Mean GAPDH	∆Cq	∆∆Cq	2^-∆∆Cq (Fold)
AZD5363	26.09	26.35	25.21	25.2	26.22	25.205	1.015	0.22	0.858565
AZD8055	30.72	31.29	29.34	29.78	31.005	29.56	1.445	0.65	0.63728
BYL719	28.68	29.09	27.98	28.31	28.885	28.145	0.74	-0.055	1.03886
XL765	24.3	24.73	23.68	24.04	24.515	23.86	0.655	-0.14	1.10191
NT	23.54	23.82	22.78	22.99	23.68	22.885	0.795	0	1
Experiment 2	linPIK3CB 24h		GAPDH 24h		2021-02-01
	sample1	sample2	GAPDH 24h	GAPDH 24h	Mean Lin	Mean GAPDH	∆Cq	∆∆Cq	2^-∆∆Cq (Fold)
AZD5363	24.07	24.28	23.28	23.75	24.175	23.515	0.66	-0.74	1.67018
AZD8055	23.99	24.11	22.77	22.86	24.05	22.815	1.235	-0.165	1.12117
BYL719	23.91	24.11	22.57	22.77	24.01	22.67	1.34	-0.06	1.04247
XL765	23.59	23.87	22.88	23.08	23.73	22.98	0.75	-0.65	1.56917
NT	23.87	24.28	22.61	22.74	24.075	22.675	1.4	0	1
Experiment 3	linPIK3CB 24h		GAPDH 24h		2021-02-05
	sample1	sample2	GAPDH 24h	GAPDH 24h	Mean Lin	Mean GAPDH	∆Cq	∆∆Cq	2^-∆∆Cq (Fold)
AZD5363	29.4	29.68	27.96	28.08	29.54	28.02	1.52	-0.365	1.28788
AZD8055	28.93	28.62	27.84	28.02	28.775	27.93	0.845	-1.04	2.05623
BYL719	27.65	27.74	26.35	26.9	27.695	26.625	1.07	-0.815	1.7593
XL765	28.64		27.51		28.64	27.51	1.13	-0.755	1.68763
NT	26.95	27.34	25.16	25.36	27.145	25.26	1.885	0	1
Experiment 5	linPIK3CB 24h		GAPDH 24h		2021-02-11
	sample1	sample2	GAPDH 24h	GAPDH 24h	Mean Lin	Mean GAPDH	∆Cq	∆∆Cq	2^-∆∆Cq (Fold)
AZD5363	24.84	25.04	24.45	24.49	24.94	24.47	0.47	-0.675	1.5966
AZD8055	25.42	25.25	24.8	24.68	25.335	24.74	0.595	-0.55	1.46409
BYL719	24.18	24.16	23.1	23.16	24.17	23.13	1.04	-0.105	1.07549
XL765	24.15	24.46	23.53	23.55	24.305	23.54	0.765	-0.38	1.30134
NT	24.13	24.23	22.95	23.12	24.18	23.035	1.145	0	1
Experiment 6	linPIK3CB 24h		GAPDH 24h		2021-01-11
	sample1	sample2	GAPDH 24h	GAPDH 24h	Mean Lin	Mean GAPDH	∆Cq	∆∆Cq	2^-∆∆Cq (Fold)
AZD5363	23.11	23.164	22.84	23.03	23.137	22.935	0.202	-0.7405	1.67075
AZD8055	22.33	22.275	22.28	22.82	22.3025	22.55	-0.2475	-1.19	2.28153
BYL719	21.84	22.069	22.17	22.2	21.9545	22.185	-0.2305	-1.173	2.2548
XL765	23.07	22.912	22.49	22.44	22.991	22.465	0.526	-0.4165	1.33469
NT	21.98	22.095	21.1	21.09	22.0375	21.095	0.9425	0	1

## Sheet: circ000911-linSNX27
circ000911														linSNX27															T-TEST CIRC/LIN
	∆Cq 1	∆Cq 2	∆Cq 3	∆Cq 4	∆Cq 5	∆Cq 6		Mean ∆Cq	Dev. St. ∆Cq	t test ∆Cq					∆Cq 1	∆Cq 2	∆Cq 3	∆Cq 4	∆Cq 5	∆Cq 6		Mean ∆Cq	Dev. St. ∆Cq	t test ∆Cq
AZD5363	7.305	9.555	7.54	7.81	7.745	10.02		8.32917	1.15274	0.0835599				AZD5363	1.285	-0.465	1.415	1.585	0.76	0.745		0.8875	0.746805	0.532736						P-value	Benjamini-Hochberg P-value
AZD7762	8.35	9.445	8.025	7.08	8.805	10.29		8.66583	1.12158	0.200271				AZD7762	1.695	0.95	1.445	1.905	1.09	1.835		1.48667	0.396695	0.0245909					AZD5363	0.0125333	0.0224362	*
AZD8055	7.915	8.565	6.98	8.455	9.035	10.305		8.5425	1.11286	0.0630799				AZD8055	1.04	0.355	1.64	2.905	1.025	1.455		1.40333	0.858817	0.115529					AZD7762	0.000368543	0.00296882	**
BYL719	8.785	9.645	6.195	8.36	8.015	10.785		8.63083	1.55426	0.354508				BYL719	1.62	0.325	0.595	2.505	1.365	1.49		1.31667	0.779838	0.105153					AZD8055	0.00484285	0.0104808	*
ERLOTINIB	8.95	8.79	7.685		8.785	10.2		8.882	0.893369	0.0393227				ERLOTINIB	1.345	0.435	0.71	3.13	0.78	1.535		1.3225	0.976713	0.281804					BYL719	0.00511275	0.0105907	*
GEFITINIB	7.725	9.355	8.78	9.67	9.48	11.125		9.35583	1.11672	0.417147				GEFITINIB	2.25	0.495	1.88	1.635	1.175	1.65		1.51417	0.610257	0.0592229					ERLOTINIB	0.00390722	0.00903196	**
GSK1070916	9.22	9.965	7.75	8.97	8.815	10.32		9.17333	0.909877	0.559787				GSK1070916	1.7	0.76	2.055	1.665	0.725	1.25		1.35917	0.541659	0.216057					GEFITINIB	0.00363412	0.00878245	**
TRAMETINIB	7.755	9.795	7.175	7.625	8.585	10.79		8.62083	1.40833	0.266295				TRAMETINIB	1.315	0.34	1.08	0.735	0.645	1.465		0.93	0.429953	0.747806					GSK1070916	0.00128167	0.00516227	**
LEE011	8.465	9.88	5.395	7.035	9.455	9.735		8.3275	1.78615	0.217667				LEE011	0.92	0.445	1.085	1.2	0.92	1.095		0.944167	0.26772	0.68685					TRAMETINIB	0.000450391	0.00326533	**
SCH772984	8.52	9.405	8.635	9.99	8.395	11.115		9.34333	1.06205	0.437657				SCH772984	1.295	-0.09	0.66	1.49	0.74	1.355		0.908333	0.595657	0.385942					LEE011	8.91034e-05	0.00138297	**
DOXORUBICIN	8.325	9.585	7.305	7.16	8.475	10.335		8.53083	1.24849	0.120574				DOXORUBICIN	0.095	-0.455	0.52	0.48	0.315	1.37		0.3875	0.598671	0.0230301					SCH772984	0.00323146	0.00822039	**
DOCETAXEL	8.29	10.255	8.28	8.595	9.99	11.405		9.46917	1.28101	0.212507				DOCETAXEL	1.275	0.615	1.26	1.455	1.13	2.145		1.31333	0.49746	0.123799					DOXORUBICIN	0.00168735	0.00577708	**
AMG511	8.67	9.495	7.845	9.205	9.735	10.27		9.20333	0.852647	0.403263				AMG511	1.485	0.38	1.765	1.56	1.065	1.47		1.2875	0.499527	0.126807					DOCETAXEL	0.000704403	0.0036825	**
XL765	7.785	8.955	7.84	7.595	8.335	9.975		8.41417	0.909013	0.0189958				XL765	0.6	-1.115	0.54	1.2	1.36	0.915		0.583333	0.892186	0.0494988					AMG511	0.00183813	0.00577708	**
NT	9.015	9.085	8.12	8.505	9.275	10.265		9.04417	0.733624					NT	1.03	-0.04	0.895	1.675	1.18	1.285		1.00417	0.576658						XL765	0.0324783	0.0480547	*
																													NT	0.00350699	0.00862627	**
2^-∆Cq														2^-∆Cq
	2^-∆Cq 1	2^-∆Cq 2	2^-∆Cq 3	2^-∆Cq 4	2^-∆Cq 5	2^-∆Cq 6		Mean 2^-∆Cq	Dev. St. 2^-∆Cq	t test circ/NT (2^-∆Cq)	Benjamini-Hochberg P-value				2^-∆Cq 1	2^-∆Cq 2	2^-∆Cq 3	2^-∆Cq 4	2^-∆Cq 5	2^-∆Cq 6		Mean 2^-∆Cq	Dev. St. 2^-∆Cq	t test lin/NT (2^-∆Cq)	Benjamini-Hochberg P-value				T test 2^-∆CqCIRC/2^-∆CqLIN
AZD5363	0.00632377	0.00132941	0.00537321	0.00445611	0.00466147	0.000963118		0.00385118	0.00219786	0.062782	0.290087			AZD5363	0.410371	1.38032	0.37501	0.333325	0.590496	0.596668		0.614364	0.391268	0.359888	0.548011				0.0125333
AZD7762	0.00306478	0.00143473	0.00383914	0.00739108	0.00223579	0.000798732		0.00312738	0.00235679	0.226817	0.471514			AZD7762	0.308855	0.517632	0.367292	0.267016	0.469761	0.280292		0.368475	0.104051	0.0771113	0.313118				0.000368543
AZD8055	0.00414331	0.00264045	0.00792156	0.00284965	0.00190631	0.000790471		0.00337529	0.00248652	0.123578	0.348626			AZD8055	0.486327	0.78187	0.320856	0.133508	0.49141	0.364755		0.429788	0.216718	0.0868251	0.321671				0.00484285
BYL719	0.002267	0.00124901	0.0136496	0.00304361	0.00386585	0.00056675		0.00410697	0.00482363	0.278209	0.503133			BYL719	0.325335	0.798298	0.662044	0.176165	0.388234	0.356013		0.451015	0.23214	0.148676	0.389835				0.00511275
ERLOTINIB	0.002022	0.00225916	0.00485942		0.002267	0.000850147		0.00245155	0.00146781	0.0921767	0.99598			ERLOTINIB	0.393654	0.739694	0.61132	0.114229	0.582367	0.345079		0.46439	0.225011	0.322036	0.519914				0.00183316
GEFITINIB	0.00472654	0.00152709	0.00227487	0.00122755	0.00140035	0.000447756		0.00193403	0.00148814	0.813429	0.889793			GEFITINIB	0.210224	0.709562	0.271684	0.32197	0.442884	0.31864		0.379161	0.179025	0.0480264	0.238353				0.00363412
GSK1070916	0.00167689	0.00100054	0.00464534	0.00199416	0.00222035	0.000782295		0.00205326	0.00138676	0.905789	0.944559			GSK1070916	0.307786	0.590496	0.240649	0.315344	0.604997	0.420448		0.413287	0.1541	0.232828	0.47632				0.00128167
TRAMETINIB	0.00462927	0.00112567	0.00692006	0.00506578	0.0026041	0.000564789		0.00348494	0.00246892	0.0931047	0.324036			TRAMETINIB	0.401925	0.790041	0.473029	0.600818	0.639493	0.362236		0.54459	0.161952	0.925774	0.957944				0.000450391
LEE011	0.00282997	0.00106126	0.0237653	0.00762525	0.00142482	0.00117347		0.00631334	0.0089031	0.255979	0.500749			LEE011	0.528509	0.734584	0.471392	0.435275	0.528509	0.468136		0.527734	0.107762	0.891127	0.935624				8.91034e-05
SCH772984	0.00272411	0.00147507	0.00251539	0.000983355	0.00297066	0.00045087		0.00185324	0.00103071	0.635398	0.753483			SCH772984	0.407536	1.06437	0.632878	0.356013	0.598739	0.390935		0.575079	0.265811	0.314457	0.517021				0.00323146
DOXORUBICIN	0.00311835	0.00130205	0.00632377	0.00699238	0.00281042	0.000774203		0.00355353	0.00257042	0.099433	0.324966			DOXORUBICIN	0.936272	1.37078	0.697372	0.716978	0.803851	0.386891		0.818691	0.325689	0.0119254	0.124414				0.00168735
DOCETAXEL	0.00319493	0.000818347	0.00321715	0.00258611	0.000983355	0.000368768		0.00186144	0.00128284	0.505601	0.657771			DOCETAXEL	0.413225	0.65293	0.417544	0.364755	0.456916	0.226095		0.421911	0.138781	0.127622	0.356279				0.000704403
AMG511	0.0024551	0.00138586	0.0043493	0.00169441	0.00117347	0.000809882		0.00197801	0.00128791	0.698366	0.799843			AMG511	0.357249	0.768438	0.294227	0.339151	0.477973	0.360982		0.433003	0.175232	0.107481	0.33888				0.00183813
XL765	0.004534	0.00201501	0.0043644	0.00517222	0.00309681	0.000993633		0.00336268	0.00162168	0.0339039	0.197504			XL765	0.659754	2.16595	0.687771	0.435275	0.389582	0.530344		0.811446	0.674015	0.178549	0.416097				0.0324783
NT	0.00193292	0.00184138	0.00359448	0.00275258	0.00161416	0.000812694		0.00209137	0.000964043					NT	0.48971	1.02811	0.537747	0.313166	0.441351	0.410371		0.536743	0.252474						0.00350699
∆∆Cq														∆∆Cq
	∆∆Cq 1	∆∆Cq 2	∆∆Cq 3	∆∆Cq 4	∆∆Cq 5	∆∆Cq 6		Mean ∆∆Cq	Dev. St. ∆∆Cq	t test ∆∆Cq					∆∆Cq 1	∆∆Cq 2	∆∆Cq 3	∆∆Cq 4	∆∆Cq 5	∆∆Cq 6		Mean ∆∆Cq	Dev. St. ∆∆Cq	t test ∆∆Cq
AZD5363	-1.71	0.47	-0.58	-0.695	-1.53	-0.245		-0.715	0.812158	0.0835599				AZD5363	0.255	-0.425	0.52	-0.09	-0.42	-0.54		-0.116667	0.426728	0.532736
AZD7762	-0.665	0.36	-0.095	-1.425	-0.47	0.025		-0.378333	0.62836	0.200271				AZD7762	0.665	0.99	0.55	0.23	-0.09	0.55		0.4825	0.371884	0.0245909
AZD8055	-1.1	-0.52	-1.14	-0.05	-0.24	0.04		-0.501667	0.516078	0.0630799				AZD8055	0.01	0.395	0.745	1.23	-0.155	0.17		0.399167	0.513998	0.115529
BYL719	-0.23	0.56	-1.925	-0.145	-1.26	0.52		-0.413333	0.992581	0.354508				BYL719	0.59	0.365	-0.3	0.83	0.185	0.205		0.3125	0.387437	0.105153
ERLOTINIB	-0.065	-0.295	-0.435		-0.49	-0.065		-0.27	0.200187	0.0393227				ERLOTINIB	0.315	0.475	-0.185	1.455	-0.4	0.25		0.318333	0.646619	0.281804
GEFITINIB	-1.29	0.27	0.66	1.165	0.205	0.86		0.311667	0.863555	0.417147				GEFITINIB	1.22	0.535	0.985	-0.04	-0.005	0.365		0.51	0.513634	0.0592229
GSK1070916	0.205	0.88	-0.37	0.465	-0.46	0.055		0.129167	0.506768	0.559787				GSK1070916	0.67	0.8	1.16	-0.01	-0.455	-0.035		0.355	0.61428	0.216057
TRAMETINIB	-1.26	0.71	-0.945	-0.88	-0.69	0.525		-0.423333	0.828925	0.266295				TRAMETINIB	0.285	0.38	0.185	-0.94	-0.535	0.18		-0.0741667	0.534616	0.747806
LEE011	-0.55	0.795	-2.725	-1.47	0.18	-0.53		-0.716667	1.24521	0.217667				LEE011	-0.11	0.485	0.19	-0.475	-0.26	-0.19		-0.06	0.343846	0.68685
SCH772984	-0.495	0.32	0.515	1.485	-0.88	0.85		0.299167	0.869226	0.437657				SCH772984	0.265	-0.05	-0.235	-0.185	-0.44	0.07		-0.0958333	0.247213	0.385942
DOXORUBICIN	-0.69	0.5	-0.815	-1.345	-0.8	0.07		-0.513333	0.672783	0.120574				DOXORUBICIN	-0.935	-0.415	-0.375	-1.195	-0.865	0.085		-0.616667	0.466665	0.0230301
DOCETAXEL	-0.725	1.17	0.16	0.09	0.715	1.14		0.425	0.728739	0.212507				DOCETAXEL	0.245	0.655	0.365	-0.22	-0.05	0.86		0.309167	0.4097	0.123799
AMG511	-0.345	0.41	-0.275	0.7	0.46	0.005		0.159167	0.42717	0.403263				AMG511	0.455	0.42	0.87	-0.115	-0.115	0.185		0.283333	0.379298	0.126807
XL765	-1.23	-0.13	-0.28	-0.91	-0.94	-0.29		-0.63	0.452239	0.0189958				XL765	-0.43	-1.075	-0.355	-0.475	0.18	-0.37		-0.420833	0.399718	0.0494988
NT	0	0	0	0	0	0		0	0					NT	0	0	0	0	0	0		0	0
2^-∆∆Cq														2^-∆∆Cq
	1 exp 2^-∆∆Cq	2 exp 2^-∆∆Cq	3 exp 2^-∆∆Cq	4 exp 2^-∆∆Cq	5 exp 2^-∆∆Cq	6 exp 2^-∆∆Cq		Mean 2^-∆∆Cq	Dev. st. 2^-∆∆Cq	T TEST 2^-∆∆Cq		Benjamini-Hochberg P-value			1 exp 2^-∆∆Cq	2 exp 2^-∆∆Cq	3 exp 2^-∆∆Cq	4 exp 2^-∆∆Cq	5 exp 2^-∆∆Cq	6 exp 2^-∆∆Cq		Mean 2^-∆∆Cq	Dev. st. 2^-∆∆Cq	T TEST 2^-∆∆Cq		Benjamini-Hochberg P-value		CIRC/LIN	T test 2^∆∆CqCIRC/2^-∆∆CqLIN		Benjamini-Hochberg P-value
AZD5363	3.27161	0.721965	1.49485	1.61888	2.88786	1.18509		1.86338	0.999115	0.0878719		0.309753		AZD5363	0.837987	1.34257	0.697372	1.06437	1.33793	1.45397		1.12237	0.306521	0.37305		0.563295		1.66022	0.170398		0.600876
AZD7762	1.58557	0.779165	1.06807	2.68515	1.38511	0.982821		1.41431	0.686248	0.199242		0.437679		AZD7762	0.630689	0.503478	0.68302	0.852635	1.06437	0.68302		0.736202	0.196062	0.0215763	*	0.173867		1.92109	0.0440853	*	0.32819
AZD8055	2.14355	1.43396	2.20381	1.03526	1.18099	0.972655		1.49504	0.549464	0.0784138		0.291142		AZD8055	0.993092	0.760489	0.596668	0.426317	1.11342	0.888843		0.796472	0.255296	0.108282		0.333559		1.87707	0.0362251	*	0.303385
BYL719	1.17283	0.678302	3.79737	1.10573	2.39496	0.697372		1.64109	1.22811	0.257145		0.488757		BYL719	0.664343	0.776469	1.23114	0.562529	0.879649	0.867539		0.830279	0.230928	0.131714		0.370948		1.97656	0.117568		0.477396
ERLOTINIB	1.04608	1.22688	1.35191		1.40444	1.04608		1.21508	0.167212	0.0451849	*	0.237783		ERLOTINIB	0.803851	0.719467	1.13682	0.364755	1.31951	0.840896		0.864216	0.333528	0.364438		0.561484		1.40599	0.0226038	*	0.21635
GEFITINIB	2.44528	0.82932	0.632878	0.445964	0.867539	0.550953		0.961989	0.744342	0.905328		0.955228		GEFITINIB	0.429283	0.690159	0.505226	1.02811	1.00347	0.776469		0.738787	0.248152	0.049527	*	0.245801		1.30212	0.577204		0.832228
GSK1070916	0.867539	0.543367	1.29235	0.724471	1.37554	0.962594		0.960978	0.32272	0.778996		0.888387		GSK1070916	0.628507	0.574349	0.447513	1.00696	1.37078	1.02456		0.842111	0.350139	0.319649		0.531275		1.14115	0.491671		0.793783
TRAMETINIB	2.39496	0.61132	1.92519	1.84038	1.61328	0.694959		1.51335	0.71375	0.138413		0.370948		TRAMETINIB	0.820742	0.768438	0.879649	1.91853	1.44894	0.882703		1.11983	0.463267	0.554182		0.717491		1.3514	0.249277		0.657918
LEE011	1.46409	0.576343	6.6116	2.77022	0.882703	1.44393		2.29148	2.24597	0.218021		0.452483		LEE011	1.07923	0.714497	0.876606	1.38992	1.19748	1.14076		1.06642	0.239749	0.527547		0.693052		2.14877	0.246468		0.657918
SCH772984	1.40932	0.80107	0.699793	0.357249	1.84038	0.554785		0.943765	0.56495	0.817059		0.92273		SCH772984	0.832199	1.03526	1.17691	1.13682	1.3566	0.952638		1.08174	0.183706	0.325483		0.531275		0.872453	0.564396		0.832228
DOXORUBICIN	1.61328	0.707107	1.7593	2.5403	1.7411	0.952638		1.55229	0.65304	0.0930526		0.315633		DOXORUBICIN	1.91189	1.3333	1.29684	2.28945	1.82134	0.942785		1.59927	0.493269	0.0309473	*	0.182973		0.970625	0.778519		0.925974
DOCETAXEL	1.6529	0.444421	0.895025	0.939523	0.609205	0.45376		0.832472	0.454385	0.407872		0.59732		DOCETAXEL	0.843816	0.635075	0.776469	1.16473	1.03526	0.550953		0.834385	0.23366	0.14305		0.379579		0.997708	0.991825		0.999937
AMG511	1.27015	0.752623	1.20999	0.615572	0.726986	0.99654		0.928645	0.272051	0.548864		0.714056		AMG511	0.72951	0.747425	0.547147	1.08298	1.08298	0.879649		0.844947	0.212622	0.134107		0.370948		1.09906	0.6731		0.881956
XL765	2.34567	1.09429	1.21419	1.87905	1.91853	1.22264		1.6124	0.506244	0.0314058	*	0.182973		XL765	1.34723	2.10672	1.27899	1.38992	0.882703	1.29235		1.38299	0.398606	0.0652756		0.273341		1.16588	0.502541		0.801672
NT	1	1	1	1	1	1		1	0					NT	1	1	1	1	1	1		1	0

## Sheet: circ-lin VRK1
circ VRK1															lin VRK1															T-TEST CIRC/LIN
	∆Cq 1	∆Cq 2	∆Cq 3	∆Cq 4	∆Cq 4 repeated	∆Cq 5	∆Cq 6		Mean ∆Cq	Dev. St. ∆Cq	t test ∆Cq					∆Cq 1	∆Cq 2	∆Cq 3	∆Cq 4	∆Cq 4 repeated	∆Cq 5		Mean ∆Cq	Dev. St. ∆Cq	t test ∆Cq
AZD5363	6.375	6.77	7.04	6.395		6.725	7.56		6.81083	0.443998	0.0689882				AZD5363	0.095	0.77	0.77	0.76		0.475		0.574	0.296087	0.00647649						P-value	Benjamini-Hochberg P-value
AZD7762	7.195	8.21	7.1	6.935		6.735	7.91		7.3475	0.581401	0.1271				AZD7762	1.085	0.72	0.36	0.545		0.35		0.612	0.304971	0.0119326					AZD5363	0.000569566	0.00359074	**
AZD8055	6.515	6.895	5.77	6.49	7.02	5.945	7.375		6.57286	0.576793	0.00264669				AZD8055	-0.04	0.835	0.955	0.145	0.655	-0.055		0.415833	0.453083	0.0423099					AZD7762	0.000344659	0.00293974	**
BYL719	6.925	7.62	7.05	6.93	8.01	6.595	7.63		7.25143	0.505954	0.689292				BYL719	-0.065	0.53	-0.715	0.45	0.8	-0.03		0.161667	0.544598	0.0253822					AZD8055	0.000515711	0.003399	**
ERLOTINIB	7.255	8.35	6.79			6.96	7.7		7.411	0.628216	0.335602				ERLOTINIB	-0.245	0.1	-0.425		0.395	-0.59		-0.153	0.39929	0.0915988					BYL719	0.00184831	0.00577708	**
GEFITINIB	7.4	7.435	7.66	5.84	7.94	7.25	7.695		7.31714	0.689866	0.631093				GEFITINIB	0.36	-0.07	0.2	-0.135	-0.2	-0.42		-0.0441667	0.281929	0.315442					ERLOTINIB	0.0019888	0.00577708	**
GSK1070916	7.24	7.385	7.23	6.815		6.8	7.585		7.17583	0.312944	0.897915				GSK1070916	-0.02	0.3	0.26	-0.16	0.01	-0.6		-0.035	0.327521	0.294174					GEFITINIB	5.2474e-05	0.00126812	**
TRAMETINIB	6.95	6.84	6.61	7.395	7.14	6.76	7.56		7.03643	0.345865	0.383669				TRAMETINIB	-0.23	0.095	-0.41	-0.07	0.335	-0.26		-0.09	0.27061	0.138412					GSK1070916	0.0011601	0.00494748	**
LEE011	7.16	7.655	6.985	7.03	7.15	6.58	7.84		7.2	0.424313	0.894135				LEE011	0.215	0.36	0.185	0.5	-0.225	0.18		0.2025	0.243737	0.0398679					TRAMETINIB	3.86784e-05	0.00112167	**
SCH772984	6.54	7.6	6.83	7.525	7.3	6.99	8.27		7.29357	0.573852	0.478172				SCH772984	-0.28	-0.285	-0.265	0.105	0.255	-0.43		-0.15	0.266758	0.138568					LEE011	3.86521e-05	0.00112167	**
DOXORUBICIN	6.52	6.92	5.975	8.09		6.77	7.83		7.0175	0.801934	0.604189				DOXORUBICIN	-0.655	-0.01	-0.335	1.32		-0.32		-1.42109e-15	0.772358	0.128198					SCH772984	3.31499e-05	0.00112167	**
DOCETAXEL	7.155	7.51	7.685	7.395		7.695	7.85		7.54833	0.249352	0.114983				DOCETAXEL	-0.235	0.075	-0.405	-0.02	-0.24	-0.32		-0.190833	0.182631	0.449283					DOXORUBICIN	0.0050349	0.0105907	*
AMG511	7.03	7.665	7.17	7.03		7.015	7.69		7.26667	0.32329	0.389624				AMG511	0.21	-0.19	-0.145	-0.12		-0.675		-0.184	0.317006	0.441983					DOCETAXEL	8.67799e-05	0.00138297	**
XL765	6.47	7.18	6.58	6.615	7.14	6.575	7.575		6.87643	0.420691	0.00336156				XL765	0.535	0.38	0.51	0.455		0.225		0.421	0.12467	0.0119291					AMG511	0.000651083	0.00363104	**
NT	6.975	7.75	6.83	6.845	7.18	6.87	7.885		7.19071	0.446089					NT	-0.555	-0.46	-0.715	0.265	0.05	-0.415		-0.305	0.378854						XL765	1.60885e-05	0.00112167	**
																														NT	0.000170227	0.001995	**
2^-∆Cq															2^-∆Cq
	2^-∆Cq 1	2^-∆Cq 2	2^-∆Cq 3	2^-∆Cq 4	2^-∆Cq 4 repeated	2^-∆Cq 5	2^-∆Cq 6		Mean 2^-∆Cq	Dev. St. 2^-∆Cq	t test circ/NT (2^-∆Cq)	Benjamini-Hochberg P-value				2^-∆Cq 1	2^-∆Cq 2	2^-∆Cq 3	2^-∆Cq 4	2^-∆Cq 4 repeated	2^-∆Cq 5		Mean 2^-∆Cq	Dev. St. 2^-∆Cq	t test lin/NT (2^-∆Cq)	Benjamini-Hochberg P-value				T test 2^-∆CqCIRC/2^-∆CqLIN
AZD5363	0.0120485	0.00916277	0.00759887	0.0118826		0.00945308	0.00529924		0.00924085	0.00257471	0.0673521	0.295898			AZD5363	0.936272	0.586417	0.586417	0.590496		0.719467		0.683814	0.152222	0.00874271	0.117152				0.000569566
AZD7762	0.00682479	0.0033771	0.00728932	0.00817254		0.00938778	0.0041577		0.00653487	0.00232795	0.151449	0.390275			AZD7762	0.471392	0.607097	0.779165	0.685391		0.784584		0.665526	0.130944	0.0110757	0.124414				0.000344659
AZD8055	0.0109343	0.0084023	0.0183255	0.0111254	0.00770494	0.0162322	0.00602426		0.0112498	0.00452743	0.0146757	0.129729			AZD8055	1.02811	0.560583	0.515842	0.904379	0.635075	1.03886		0.780475	0.237892	0.0363663	0.198902				0.000515711
BYL719	0.00822938	0.00508337	0.00754638	0.00820091	0.00387927	0.0103444	0.00504825		0.00690457	0.00229476	0.742861	0.827799			BYL719	1.04608	0.692555	1.64148	0.732043	0.574349	1.02101		0.951255	0.386604	0.0241935	0.185253				0.00184831
ERLOTINIB	0.00654677	0.00306478	0.00903663			0.00803214	0.00480916		0.0062979	0.00241037	0.28151	0.503133			ERLOTINIB	1.18509	0.933033	1.34257		0.760489	1.50525		1.14529	0.30133	0.109604	0.341556				0.0019888
GEFITINIB	0.00592077	0.00577886	0.00494436	0.0174576	0.00407213	0.0065695	0.00482585		0.0070813	0.00464904	0.987174	0.995479			GEFITINIB	0.779165	1.04972	0.870551	1.09809	1.1487	1.33793		1.04736	0.200234	0.274469	0.503133				5.2474e-05
GSK1070916	0.0066152	0.00598265	0.00666121	0.00888138		0.00897421	0.0052082		0.00705381	0.00154455	0.877559	0.933278			GSK1070916	1.01396	0.812252	0.835088	1.11729	0.993092	1.51572		1.0479	0.256375	0.277809	0.503133				0.0011601
TRAMETINIB	0.00808801	0.00872881	0.0102374	0.00594132	0.00708999	0.00922651	0.00529924		0.00780162	0.00178579	0.400507	0.573993			TRAMETINIB	1.17283	0.936272	1.32869	1.04972	0.792784	1.19748		1.07963	0.194078	0.0957269	0.324744				3.86784e-05
LEE011	0.00699238	0.00496153	0.00789415	0.00765172	0.00704102	0.0104526	0.0043644		0.00705111	0.00200954	0.889587	0.935624			LEE011	0.861546	0.779165	0.879649	0.707107	1.16878	0.882703		0.879824	0.157353	0.0459268	0.232234				3.86521e-05
SCH772984	0.0107464	0.00515433	0.00878952	0.00542937	0.00634572	0.00786684	0.00323953		0.00679596	0.00252126	0.665471	0.782219			SCH772984	1.21419	1.21841	1.20164	0.929805	0.837987	1.34723		1.12488	0.196173	0.123535	0.348626				3.31499e-05
DOXORUBICIN	0.0108964	0.00825795	0.0158981	0.00367001		0.00916277	0.00439476		0.00871334	0.00449181	0.389127	0.564249			DOXORUBICIN	1.57462	1.00696	1.26138	0.400535		1.24833		1.09836	0.43909	0.0893661	0.321671				0.0050349
DOCETAXEL	0.00701666	0.00548611	0.00485942	0.00594132		0.00482585	0.00433426		0.0054106	0.000966544	0.090016	0.321671			DOCETAXEL	1.17691	0.949342	1.32409	1.01396	1.18099	1.24833		1.14894	0.141721	0.325007	0.521568				8.67799e-05
AMG511	0.00765172	0.00492726	0.00694408	0.00765172		0.00773169	0.00484261		0.00662485	0.00137798	0.219316	0.470222			AMG511	0.864537	1.14076	1.10573	1.08673		1.5966		1.15887	0.267671	0.409673	0.580912				0.000651083
XL765	0.0112807	0.00689612	0.0104526	0.010202	0.00708999	0.0104888	0.00524442		0.00880781	0.00234141	0.0038003	0.0946933			XL765	0.690159	0.768438	0.702222	0.72951		0.855595		0.749185	0.0666529	0.0152176	0.129729				1.60885e-05
NT	0.00794906	0.00464534	0.00878952	0.00869861	0.00689612	0.00854917	0.00423037		0.00710831	0.00193788					NT	1.46917	1.37554	1.64148	0.832199	0.965936	1.3333		1.2696	0.308849						0.000170227
∆∆Cq															∆∆Cq
	∆∆Cq 1	∆∆Cq 2	∆∆Cq 3	∆∆Cq 4	∆∆Cq 4 repeated	∆∆Cq 5	∆∆Cq 6		Mean ∆∆Cq	Dev. St. ∆∆Cq	t test ∆∆Cq					∆∆Cq 1	∆∆Cq 2	∆∆Cq 3	∆∆Cq 4	∆∆Cq 4 repeated	∆∆Cq 5			Mean ∆∆Cq	Dev. St. ∆∆Cq	t test ∆∆Cq
AZD5363	-0.6	-0.98	0.21	-0.45		-0.145	-0.325		-0.381667	0.404879	0.0689882				AZD5363	0.65	1.23	1.485	0.495		0.89			0.95	0.407814	0.00647649
AZD7762	0.22	0.46	0.27	0.09		-0.135	0.025		0.155	0.207702	0.1271				AZD7762	1.64	1.18	1.075	0.28		0.765			0.988	0.505106	0.0119326
AZD8055	-0.46	-0.855	-1.06	-0.355	-0.16	-0.925	-0.51		-0.617857	0.332	0.00264669				AZD8055	0.515	1.295	1.67	-0.12	0.605	0.36			0.720833	0.651701	0.0423099
BYL719	-0.05	-0.13	0.22	0.085	0.83	-0.275	-0.255		0.0607143	0.382703	0.689292				BYL719	0.49	0.99	0	0.185	0.75	0.385			0.466667	0.3629	0.0253822
ERLOTINIB	0.28	0.6	-0.04			0.09	-0.185		0.149	0.30468	0.335602				ERLOTINIB	0.31	0.56	0.29		0.345	-0.175			0.266	0.269105	0.0915988
GEFITINIB	0.425	-0.315	0.83	-1.005	0.76	0.38	-0.19		0.126429	0.661436	0.631093				GEFITINIB	0.915	0.39	0.915	-0.4	-0.25	-0.005			0.260833	0.572865	0.315442
GSK1070916	0.265	-0.365	0.4	-0.03		-0.07	-0.3		-0.0166667	0.302517	0.897915				GSK1070916	0.535	0.76	0.975	-0.425	-0.04	-0.185			0.27	0.564535	0.294174
TRAMETINIB	-0.025	-0.91	-0.22	0.55	-0.04	-0.11	-0.325		-0.154286	0.434419	0.383669				TRAMETINIB	0.325	0.555	0.305	-0.335	0.285	0.155			0.215	0.298931	0.138412
LEE011	0.185	-0.095	0.155	0.185	-0.03	-0.29	-0.045		0.00928571	0.176975	0.894135				LEE011	0.77	0.82	0.9	0.235	-0.275	0.595			0.5075	0.450519	0.0398679
SCH772984	-0.435	-0.15	0	0.68	0.12	0.12	0.385		0.102857	0.359883	0.478172				SCH772984	0.275	0.175	0.45	-0.16	0.205	-0.015			0.155	0.215615	0.138568
DOXORUBICIN	-0.455	-0.83	-0.855	1.245		-0.1	-0.055		-0.175	0.775403	0.604189				DOXORUBICIN	-0.1	0.45	0.38	1.055		0.095			0.376	0.439338	0.128198
DOCETAXEL	0.18	-0.24	0.855	0.55		0.825	-0.035		0.355833	0.457312	0.114983				DOCETAXEL	0.32	0.535	0.31	-0.285	-0.29	0.095			0.114167	0.340843	0.449283
AMG511	0.055	-0.085	0.34	0.185		0.145	-0.195		0.0741667	0.192936	0.389624				AMG511	0.765	0.27	0.57	-0.385		-0.26			0.192	0.503619	0.441983
XL765	-0.505	-0.57	-0.25	-0.23	-0.04	-0.295	-0.31		-0.314286	0.177305	0.00336156				XL765	1.09	0.84	1.225	0.19		0.64			0.797	0.407425	0.0119291
NT	0	0	0	0	0	0	0		0	0					NT	0	0	0	0	0	0			0	0
2^-∆∆Cq															2^-∆∆Cq
	1 exp 2^-∆∆Cq	2 exp 2^-∆∆Cq	3 exp 2^-∆∆Cq	4 exp 2^-∆∆Cq	4 exp 2^-∆∆Cq repeated	5 exp 2^-∆∆Cq	6 exp 2^-∆∆Cq		Mean 2^-∆∆Cq	Dev. st. 2^-∆∆Cq	T TEST 2^-∆∆Cq		Benjamini-Hochberg P-value			1 exp 2^-∆∆Cq	2 exp 2^-∆∆Cq	3 exp 2^-∆∆Cq	4 exp 2^-∆∆Cq	5 exp 2^-∆∆Cq	6 exp 2^-∆∆Cq		Mean 2^-∆∆Cq	Dev. st. 2^-∆∆Cq	T TEST 2^-∆∆Cq		Benjamini-Hochberg P-value		CIRC/LIN	T test 2^∆∆CqCIRC/2^-∆∆CqLIN		Benjamini-Hochberg P-value
AZD5363	1.51572	1.97247	0.864537	1.36604		1.10573	1.25266		1.34619	0.37945	0.0757072		0.291142		AZD5363	0.63728	0.426317	0.357249	0.709562		0.539614		0.534004	0.145221	0.00199784	**	0.0832967		2.52094	0.0118569	*	0.20529
AZD7762	0.858565	0.726986	0.82932	0.939523		1.09809	0.982821		0.905885	0.129692	0.135622		0.370948		AZD7762	0.320856	0.441351	0.474671	0.823591		0.588453		0.529785	0.189917	0.00520308	**	0.0939133		1.70991	0.00948731	**	0.20529
AZD8055	1.37554	1.80876	2.08493	1.27899	1.11729	1.89868	1.42405		1.56975	0.360312	0.00579004	**	0.0939133		AZD8055	0.699793	0.407536	0.314253	1.08673	0.657471	0.779165		0.657492	0.276092	0.0287925	*	0.179451		2.38748	0.0122561	*	0.20529
BYL719	1.03526	1.09429	0.858565	0.942785	0.562529	1.20999	1.19334		0.985253	0.225369	0.868242		0.94206		BYL719	0.712025	0.503478	1	0.879649	0.594604	0.765779		0.742589	0.181984	0.0179509	*	0.168433		1.32678	0.137751		0.527389
ERLOTINIB	0.823591	0.659754	1.02811			0.939523	1.13682		0.91756	0.18444	0.374129		0.563295		ERLOTINIB	0.806642	0.678302	0.817902		0.787308	1.12896		0.843824	0.168783	0.107346		0.333559		1.08738	0.957048		0.999937
GEFITINIB	0.744839	1.24401	0.562529	2.00694	0.590496	0.768438	1.14076		1.00829	0.511633	0.967202		0.989352		GEFITINIB	0.530344	0.76313	0.530344	1.31951	1.18921	1.00347		0.889334	0.335165	0.455386		0.632349		1.13376	0.635659		0.860387
GSK1070916	0.832199	1.28788	0.757858	1.02101		1.04972	1.23114		1.02997	0.210056	0.740975		0.85966		GSK1070916	0.690159	0.590496	0.50874	1.34257	1.02811	1.13682		0.882816	0.334516	0.430054		0.616333		1.16669	0.471835		0.777421
TRAMETINIB	1.01748	1.87905	1.16473	0.68302	1.02811	1.07923	1.25266		1.15776	0.364541	0.295839		0.53008		TRAMETINIB	0.798298	0.680657	0.809442	1.26138	0.820742	0.898132		0.878108	0.200329	0.196306		0.434861		1.31847	0.305435		0.659961
LEE011	0.879649	1.06807	0.898132	0.879649	1.02101	1.22264	1.03168		1.00012	0.125826	0.998088		0.998088		LEE011	0.586417	0.566442	0.535887	0.849685	1.20999	0.662044		0.735078	0.258546	0.0538347		0.25734		1.36056	0.0781772		0.428617
SCH772984	1.35191	1.10957	1	0.624165	0.920188	0.920188	0.765779		0.955971	0.234921	0.637629		0.783874		SCH772984	0.82645	0.885768	0.732043	1.11729	0.867539	1.01045		0.90659	0.137134	0.156088		0.39095		1.05447	0.594982		0.839453
DOXORUBICIN	1.37078	1.77769	1.80876	0.421908		1.07177	1.03886		1.24829	0.522937	0.297298		0.53008		DOXORUBICIN	1.07177	0.732043	0.768438	0.481297		0.936272		0.797965	0.223381	0.113188		0.34471		1.56435	0.101052		0.466928
DOCETAXEL	0.882703	1.18099	0.552865	0.68302		0.564482	1.02456		0.81477	0.257426	0.138273		0.370948		DOCETAXEL	0.80107	0.690159	0.806642	1.21841	1.22264	0.936272		0.945866	0.226589	0.58382		0.741535		0.861402	0.55452		0.832228
AMG511	0.962594	1.06069	0.790041	0.879649		0.904379	1.14472		0.957013	0.128569	0.450049		0.630184		AMG511	0.588453	0.82932	0.673617	1.30586		1.19748		0.918946	0.318091	0.5993		0.750525		1.04142	0.997445		0.999937
XL765	1.41912	1.48452	1.18921	1.17283	1.02811	1.22688	1.23971		1.25149	0.154441	0.00504721	**	0.0939133		XL765	0.469761	0.558644	0.427798	0.876606		0.641713		0.594904	0.177797	0.00700845	**	0.0939133		2.10367	0.00436186	**	0.146122
NT	1	1	1	1	1	1	1		1	0					NT	1	1	1	1	1	1		1	0

## Sheet: circ-lin BCL11B
circ BCL11B														lin BCL11B															T-TEST CIRC/LIN
	∆Cq 1	∆Cq 2	∆Cq 3	∆Cq 4	∆Cq 5		Mean ∆Cq	Dev. St. ∆Cq	t test ∆Cq						∆Cq 1	∆Cq 2	∆Cq 3	∆Cq 4	∆Cq 5	∆Cq 6		Mean ∆Cq	Dev. St. ∆Cq	t test ∆Cq
AZD5363	6.025	7.345	7.51	6.58	6.285		6.749	0.652375	0.0679269					AZD5363	8.875	10.94	8.955	9.05	9.055	10.655		9.58833	0.94329	0.325131						P-value	Benjamini-Hochberg P-value
AZD7762	6.165	7.6	7.09	5.47	7.085		6.682	0.852618	0.220356					AZD7762	8.695	12.165	8.86	10.76	12.125	10.825		10.5717	1.51677	0.00772143					AZD5363	0.0088687	0.0167008	*
AZD8055	6.64	8.285	7.18	7.32	6.95		7.275	0.620484	0.884581					AZD8055	9.8	14.06	8.065	9.125	10.455	10.24		10.2908	2.03915	0.204036					AZD7762	0.033248	0.0486966	*
BYL719	6.82	7.445	5.44	7.23	7.25		6.837	0.813416	0.44642					BYL719		10.835	6.665	10.27	10.22	9.6		9.518	1.65372	0.992062					AZD8055	0.00969448	0.0180218	*
ERLOTINIB	6.075	7.6	7.015	7.12	7.005		6.963	0.553044	0.302789					ERLOTINIB	7.565	9.855	5.755	9.14	9.93	9.21		8.57583	1.62292	0.291507					BYL719	0.0292221	0.0441375	*
GEFITINIB	5.655	7.51	6.89	8.125	7.39		7.114	0.926549	0.782023					GEFITINIB	6.955	9.345	9.11	8.25	9.075	10.17		8.8175	1.10003	0.250121					ERLOTINIB	0.446845	0.449948
GSK1070916	6.975	7.11	7.3	7.29	8.105		7.356	0.439935	0.654845					GSK1070916	8.1	9.76	9.4	8.48	10.06	10.95		9.45833	1.04725	0.352616					GEFITINIB	0.0478592	0.0648559
TRAMETINIB	6.455	7.465	6.345	7.64	6.785		6.938	0.587129	0.389399					TRAMETINIB	7.56	9.795	8.625	8.375	9.84	10.195		9.065	1.03394	0.663669					GSK1070916	0.00168595	0.00577708	**
LEE011	6.3	7.74	5.67	6.655	6.63		6.599	0.751402	0.193482					LEE011	7.19	9.755	6.585	8.775	10.39	10.08		8.79583	1.58602	0.386472					TRAMETINIB	0.0107041	0.0196467	*
SCH772984	6.12	6.765	8.48	7.915	7.785		7.413	0.951398	0.631473					SCH772984	7.5	10.91	9.465	9.06	10.435	9.825		9.5325	1.19636	0.136935					LEE011	0.00295672	0.00779499	**
DOXORUBICIN	6.38	7.775	6.9	7.8	7.23		7.217	0.602594	0.957446					DOXORUBICIN	8.065	10.54	8.155	8.71	9.67	10.405		9.2575	1.10173	0.735449					SCH772984	0.0344227	0.0494188	*
DOCETAXEL	6.735	7.46	7.825	8.78	8.635		7.887	0.847088	0.161434					DOCETAXEL	9.075	9.775	8.925	8.515	9.54	11.275		9.5175	0.970308	0.438029					DOXORUBICIN	0.00833624	0.0159047	*
AMG511	6.79	7.405	7.62	8.3	8.005		7.624	0.580015	0.207107					AMG511	8.285	9.22	8.64	10.46	9.58	10.705		9.48167	0.966668	0.344808					DOCETAXEL	0.0949348	0.11582
XL765	6.225	7.56	8.91	7.295	6.73		7.344	1.01619	0.752487					XL765	6.29	10.715	7.875	8.555	9.24	10.935		8.935	1.76213	0.614713					AMG511	0.00585579	0.0117929	*
NT	6.965	7.23	7.69	7.275	7.005		7.233	0.28915						NT	7.315	9.72	8.725	9.33	10.065	9.78		9.15583	1.01381						XL765	0.163913	0.178637
																													NT	0.0108805	0.0197208	*
2^-∆Cq														2^-∆Cq
	2^-∆Cq 1	2^-∆Cq 2	2^-∆Cq 3	2^-∆Cq 4	2^-∆Cq 5		Mean 2^-∆Cq	Dev. St. 2^-∆Cq	t test circ/NT (2^-∆Cq)	Benjamini-Hochberg P-value					2^-∆Cq 1	2^-∆Cq 2	2^-∆Cq 3	2^-∆Cq 4	2^-∆Cq 5	2^-∆Cq 6		Mean 2^-∆Cq	Dev. St. 2^-∆Cq	t test lin/NT (2^-∆Cq)	Benjamini-Hochberg P-value				T test 2^-∆CqCIRC/2^-∆CqLIN
AZD5363	0.0153566	0.00615084	0.00548611	0.0104526	0.0128241		0.010054	0.00424411	0.0835287	0.321671				AZD5363	0.0021299	0.000509016	0.00201501	0.00188659	0.00188007	0.000620191		0.0015068	0.000736443	0.357767	0.547895				0.0088687
AZD7762	0.0139364	0.00515433	0.00734002	0.0225614	0.0073655		0.0112715	0.00711857	0.226963	0.471514				AZD7762	0.00241293	0.000217756	0.00215216	0.000576657	0.000223878	0.000551252		0.00102244	0.000991532	0.0741783	0.310622				0.033248
AZD8055	0.0100268	0.00320602	0.00689612	0.00625836	0.00808801		0.00689505	0.00251222	0.892446	0.935624				AZD8055	0.00112178	5.85488e-05	0.00373416	0.00179102	0.000712412	0.0008269		0.00137414	0.00128649	0.389061	0.564249				0.00969448
BYL719	0.00885066	0.00573894	0.0230355	0.00666121	0.0065695		0.0101712	0.00728303	0.408853	0.580912				BYL719		0.000547444	0.00985451	0.000809882	0.000838443	0.00128858		0.00266777	0.00402633	0.477031	0.636042				0.0292221
ERLOTINIB	0.0148335	0.00515433	0.00773169	0.00718897	0.00778547		0.00853879	0.00367826	0.283615	0.503133				ERLOTINIB	0.0052809	0.00107982	0.0185171	0.0017725	0.00102511	0.00168855		0.00489399	0.00685963	0.372578	0.554727				0.446845
GEFITINIB	0.0198461	0.00548611	0.00843147	0.00358205	0.00596195		0.00866154	0.00648691	0.520743	0.670953				GEFITINIB	0.00806002	0.00153771	0.00180974	0.00328475	0.00185418	0.00086801		0.0029024	0.0026473	0.16335	0.400707				0.0478592
GSK1070916	0.00794906	0.00723897	0.00634572	0.00638986	0.00363205		0.00631113	0.00163772	0.674923	0.786429				GSK1070916	0.00364466	0.00115331	0.00148019	0.00280069	0.000936781	0.0005055		0.00175352	0.001211	0.394002	0.567702				0.00168595
TRAMETINIB	0.0113986	0.00565993	0.0123017	0.00501338	0.009068		0.00868832	0.00328719	0.300027	0.505711				TRAMETINIB	0.00529924	0.00112567	0.00253289	0.00301213	0.0010911	0.000853099		0.00231902	0.00170227	0.823388	0.894194				0.0107041
LEE011	0.0126914	0.00467765	0.0196408	0.00992305	0.0100965		0.0114059	0.00544632	0.168533	0.403268				LEE011	0.00684848	0.00115732	0.0104164	0.00228277	0.000745244	0.000923884		0.00372902	0.00399823	0.312234	0.517021				0.00295672
SCH772984	0.0143779	0.00919458	0.00280069	0.00414331	0.004534		0.0070101	0.00477299	0.893725	0.935624				SCH772984	0.00552427	0.000519712	0.00141498	0.00187356	0.000722357	0.0011025		0.00185957	0.00185954	0.111885	0.342971				0.0344227
DOXORUBICIN	0.0120068	0.00456554	0.00837323	0.0044871	0.00666121		0.00721878	0.00312534	0.747485	0.827799				DOXORUBICIN	0.00373416	0.000671651	0.00350833	0.00238797	0.00122755	0.000737535		0.00204453	0.00136938	0.72941	0.821352				0.00833624
DOCETAXEL	0.00938778	0.00567958	0.00441002	0.00227487	0.00251539		0.00485353	0.00289633	0.198456	0.45074				DOCETAXEL	0.00185418	0.00114138	0.00205735	0.00273357	0.0013433	0.00040354		0.00158889	0.000808176	0.451434	0.611031				0.0949348
AMG511	0.00903663	0.00590028	0.00508337	0.00317286	0.00389274		0.00541717	0.00228069	0.240734	0.480832				AMG511	0.00320602	0.00167689	0.00250669	0.000709948	0.00130657	0.000599065		0.00166753	0.00102568	0.338871	0.531096				0.00585579
XL765	0.0133687	0.00529924	0.00207885	0.00636775	0.00942037		0.00730698	0.00428536	0.71178	0.804882				XL765	0.0127797	0.000594927	0.0042598	0.00265882	0.0016538	0.000510784		0.00374297	0.00464386	0.222355	0.471514				0.163913
NT	0.00800435	0.00666121	0.00484261	0.00645664	0.00778547		0.00675006	0.0012627						NT	0.00628009	0.00118574	0.00236327	0.00155378	0.00093354	0.00113744		0.00224231	0.00204168						0.0108805
∆∆Cq														∆∆Cq
	∆∆Cq 1	∆∆Cq 2	∆∆Cq 3	∆∆Cq 4	∆∆Cq 5		Mean ∆∆Cq	Dev. St. ∆∆Cq	t test ∆∆Cq						∆∆Cq 1	∆∆Cq 2	∆∆Cq 3	∆∆Cq 4	∆∆Cq 5	∆∆Cq 6		Mean ∆∆Cq	Dev. St. ∆∆Cq	t test ∆∆Cq
AZD5363	-0.94	0.115	-0.18	-0.695	-0.72		-0.484	0.435709	0.0679269					AZD5363	1.56	1.22	0.23	-0.28	-1.01	0.875		0.4325	0.971256	0.325131
AZD7762	-0.8	0.37	-0.6	-1.805	0.08		-0.551	0.849017	0.220356					AZD7762	1.38	2.445	0.135	1.43	2.06	1.045		1.41583	0.806681	0.00772143
AZD8055	-0.325	1.055	-0.51	0.045	-0.055		0.042	0.607244	0.884581					AZD8055	2.485	4.34	-0.66	-0.205	0.39	0.46		1.135	1.90383	0.204036
BYL719	-0.145	0.215	-2.25	-0.045	0.245		-0.396	1.04973	0.44642					BYL719		1.115	-2.06	0.94	0.155	-0.18		-0.006	1.26754	0.992062
ERLOTINIB	-0.89	0.37	-0.675	-0.155	0		-0.27	0.510918	0.302789					ERLOTINIB	0.25	0.135	-2.97	-0.19	-0.135	-0.57		-0.58	1.20519	0.291507
GEFITINIB	-1.31	0.28	-0.8	0.85	0.385		-0.119	0.899225	0.782023					GEFITINIB	-0.36	-0.375	0.385	-1.08	-0.99	0.39		-0.338333	0.637218	0.250121
GSK1070916	0.01	-0.12	-0.39	0.015	1.1		0.123	0.570346	0.654845					GSK1070916	0.785	0.04	0.675	-0.85	-0.005	1.17		0.3025	0.723303	0.352616
TRAMETINIB	-0.51	0.235	-1.345	0.365	-0.22		-0.295	0.683895	0.389399					TRAMETINIB	0.245	0.075	-0.1	-0.955	-0.225	0.415		-0.0908333	0.481876	0.663669
LEE011	-0.665	0.51	-2.02	-0.62	-0.375		-0.634	0.908016	0.193482					LEE011	-0.125	0.035	-2.14	-0.555	0.325	0.3		-0.36	0.929785	0.386472
SCH772984	-0.845	-0.465	0.79	0.64	0.78		0.18	0.776265	0.631473					SCH772984	0.185	1.19	0.74	-0.27	0.37	0.045		0.376667	0.521245	0.136935
DOXORUBICIN	-0.585	0.545	-0.79	0.525	0.225		-0.016	0.630143	0.957446					DOXORUBICIN	0.75	0.82	-0.57	-0.62	-0.395	0.625		0.101667	0.69697	0.735449
DOCETAXEL	-0.23	0.23	0.135	1.505	1.63		0.654	0.852551	0.161434					DOCETAXEL	1.76	0.055	0.2	-0.815	-0.525	1.495		0.361667	1.05173	0.438029
AMG511	-0.175	0.175	-0.07	1.025	1		0.391	0.581457	0.207107					AMG511	0.97	-0.5	-0.085	1.13	-0.485	0.925		0.325833	0.765359	0.344808
XL765	-0.74	0.33	1.22	0.02	-0.275		0.111	0.734731	0.752487					XL765	-1.025	0.995	-0.85	-0.775	-0.825	1.155		-0.220833	1.00855	0.614713
NT	0	0	0	0	0		0	0						NT	0	0	0	0	0	0		0	0
2^-∆∆Cq														2^-∆∆Cq
	1 exp 2^-∆∆Cq	2 exp 2^-∆∆Cq	3 exp 2^-∆∆Cq	4 exp 2^-∆∆Cq	5 exp 2^-∆∆Cq		Mean 2^-∆∆Cq	Dev. st. 2^-∆∆Cq	T TEST 2^-∆∆Cq		Benjamini-Hochberg P-value				1 exp 2^-∆∆Cq	2 exp 2^-∆∆Cq	3 exp 2^-∆∆Cq	4 exp 2^-∆∆Cq	5 exp 2^-∆∆Cq	6 exp 2^-∆∆Cq		Mean 2^-∆∆Cq	Dev. st. 2^-∆∆Cq	T TEST 2^-∆∆Cq		Benjamini-Hochberg P-value		CIRC/LIN	T test 2^∆∆CqCIRC/2^-∆∆CqLIN		Benjamini-Hochberg P-value
AZD5363	1.91853	0.923382	1.13288	1.61888	1.64718		1.44817	0.407674	0.0698268		0.287901			AZD5363	0.339151	0.429283	0.852635	1.21419	2.01391	0.545254		0.899071	0.633044	0.712228		0.833525		1.61074	0.202283		0.657918
AZD7762	1.7411	0.773782	1.51572	3.49429	0.946058		1.69419	1.08181	0.224647		0.452672			AZD7762	0.384219	0.183646	0.91067	0.371131	0.239816	0.484645		0.429021	0.259401	0.00296218	**	0.088207		3.94897	0.0573999		0.384579
AZD8055	1.25266	0.481297	1.42405	0.96929	1.03886		1.03323	0.356946	0.845258		0.92493			AZD8055	0.178624	0.0493776	1.58008	1.15269	0.76313	0.726986		0.741814	0.577726	0.323566		0.531275		1.39284	0.278101		0.659961
BYL719	1.10573	0.861546	4.75683	1.03168	0.843816		1.71992	1.70133	0.397626		0.58859			BYL719		0.461691	4.16986	0.521233	0.898132	1.13288		1.43676	1.55252	0.563448		0.722839		1.19708	0.086754		0.447117
ERLOTINIB	1.85318	0.773782	1.5966	1.11342	1		1.2674	0.444515	0.249795		0.478178			ERLOTINIB	0.840896	0.91067	7.83536	1.14076	1.09809	1.48452		2.21838	2.7609	0.329073		0.531275		0.571315	0.446908		0.767765
GEFITINIB	2.47942	0.823591	1.7411	0.554785	0.765779		1.27293	0.813884	0.495035		0.666068			GEFITINIB	1.28343	1.29684	0.765779	2.11404	1.98618	0.76313		1.36823	0.579565	0.180362		0.423464		0.930349	0.719381		0.909406
GSK1070916	0.993092	1.08673	1.31039	0.989657	0.466516		0.969279	0.309801	0.835378		0.92493			GSK1070916	0.580352	0.972655	0.626332	1.8025	1.00347	0.444421		0.904956	0.492944	0.656617		0.797894		1.07108	0.926395		0.999937
TRAMETINIB	1.42405	0.849685	2.5403	0.776469	1.16473		1.35105	0.71342	0.332972		0.534351			TRAMETINIB	0.843816	0.949342	1.07177	1.93858	1.16878	0.750019		1.12038	0.428267	0.521748		0.69222		1.20588	0.735289		0.920829
LEE011	1.58557	0.702222	4.05584	1.53688	1.29684		1.83547	1.28996	0.221125		0.452483			LEE011	1.09051	0.976032	4.40762	1.46917	0.798298	0.812252		1.59231	1.40083	0.347805		0.551548		1.15271	0.656241		0.870656
SCH772984	1.79626	1.38032	0.578344	0.641713	0.582367		0.995801	0.561064	0.98745		0.998088			SCH772984	0.879649	0.438303	0.598739	1.20581	0.773782	0.96929		0.810929	0.272391	0.149832		0.386104		1.22798	0.515619		0.812858
DOXORUBICIN	1.50004	0.685391	1.72907	0.694959	0.855595		1.09301	0.487651	0.691699		0.820244			DOXORUBICIN	0.594604	0.566442	1.48452	1.53688	1.31494	0.64842		1.0243	0.467883	0.903722		0.955228		1.06708	0.983897		0.999937
DOCETAXEL	1.17283	0.852635	0.91067	0.35233	0.323088		0.722312	0.371382	0.169853		0.406435			DOCETAXEL	0.295248	0.962594	0.870551	1.7593	1.43893	0.354781		0.946901	0.580245	0.831507		0.92493		0.762816	0.453473		0.769182
AMG511	1.12896	0.885768	1.04972	0.49141	0.5		0.811172	0.301055	0.233406		0.463355			AMG511	0.510506	1.41421	1.06069	0.456916	1.39959	0.526681		0.894765	0.453223	0.594117		0.747527		0.906575	0.577591		0.832228
XL765	1.67018	0.795536	0.429283	0.986233	1.20999		1.01824	0.463487	0.934092		0.966129			XL765	2.03496	0.501736	1.8025	1.71119	1.77154	0.449066		1.3785	0.708299	0.247479		0.478178		0.738662	0.112845		0.477396
NT	1	1	1	1	1		1	0						NT	1	1	1	1	1	1		1	0

## Sheet: circ-lin GFRA1
circGFRA1														linGFRA1														T-TEST CIRC/LIN
	∆Cq 1	∆Cq 2	∆Cq 3	∆Cq 4	∆Cq 5		Mean ∆Cq	Dev. St. ∆Cq	t test ∆Cq						∆Cq 1	∆Cq 2	∆Cq 3	∆Cq 4	∆Cq 5		Mean ∆Cq	Dev. St. ∆Cq	t test ∆Cq
AZD5363	0.43	0.18	-1.105	-0.475	-0.2		-0.234	0.597949	0.00375539					AZD5363	-3.405	-4.12	-4.47	-3.615	-3.975		-3.917	0.419443	0.329179						P-value	Benjamini-Hochberg P-value
AZD7762	1.025	1.31	0.505	-0.155	0.63		0.663	0.55786	0.0915722					AZD7762	-3.215	-3.335	-3.68	-3.535	-3.255		-3.404	0.197497	0.174275					AZD5363	0.00151306	0.00568921	**
AZD8055	0.29	0.13	-1.43	0.27	-0.105		-0.169	0.722326	0.0213496					AZD8055	-3.865	-4.09	-4.95	-3.595	-4.09		-4.118	0.507772	0.0222352					AZD7762	8.14263e-05	0.00138297	**
BYL719	1.17	0.915	-1.235	0.5	0.295		0.329	0.939038	0.111343					BYL719	-3.32	-3.99	-5.005	-3.43	-3.85		-3.919	0.668416	0.370126					AZD8055	0.00431135	0.00961763	**
ERLOTINIB	1.08	1.265	-0.79	1.215	0.745		0.703	0.858914	0.378552					ERLOTINIB	-3.415	-3.365	-5.31	-3.585	-3.625		-3.86	0.817985	0.719976					BYL719	0.0131527	0.0231249	*
GEFITINIB	0.75	1.26	0.81	1.395	1.115		1.066	0.280031	0.898749					GEFITINIB	-2.49	-3.435	-3.725	-3.215	-3.645		-3.302	0.495273	0.145935					ERLOTINIB	0.0401364	0.0565028
GSK1070916	1.35	1.1	2.19	0.915	0.54		1.219	0.617985	0.707145					GSK1070916	-3.305	-3.885	-3.795	-3.51	-3.81		-3.661	0.244883	0.653318					GEFITINIB	0.00197962	0.00577708	**
TRAMETINIB	0.73	0.95	1.105	1.335	0.665		0.957	0.274604	0.615406					TRAMETINIB	-3.29	-3.725	-4.94	-3.655	-3.855		-3.893	0.621717	0.533367					GSK1070916	0.000178862	0.001995	**
LEE011	0.91	0.805	-1.25	-0.04	0.145		0.114	0.865487	0.0424397					LEE011	-3.26	-4.125	-5.23	-3.87	-4.33		-4.163	0.719215	0.172645					TRAMETINIB	0.0138073	0.0232797	*
SCH772984	0.845	0.585	0.12	1.96	0.93		0.888	0.677206	0.629332					SCH772984	-3.415	-4.04	-4.41	-2.76	-3.95		-3.715	0.641463	0.772268					LEE011	0.0133389	0.0231249	*
DOXORUBICIN	0.315	0.645	-0.12	0.38	0.185		0.281	0.279942	0.0200449					DOXORUBICIN	-4.235	-4.525	-4.5	-4.005	-4.19		-4.291	0.219983	0.0183424					SCH772984	0.00479501	0.0104808	*
DOCETAXEL	1.155	1.27	1.08	1.93	1.64		1.415	0.359409	0.416086					DOCETAXEL	-4.125	-3.95	-3.93	-3.13	-3.645		-3.756	0.389958	0.995234					DOXORUBICIN	0.000140769	0.00185559	**
AMG511	0.805	1.325	1.65	1.49	1.54		1.362	0.332652	0.503274					AMG511	-3.975	-4.28	-3.93	-3.67	-3.735		-3.918	0.239494	0.423313					DOCETAXEL	0.00077456	0.00368434	**
XL765	0.32	0.315	-0.21	0.63	-0.215		0.168	0.370044	0.0158392					XL765	-4.37	-4.735	-4.835	-3.59	-4.18		-4.342	0.497501	0.000818112					AMG511	0.000217024	0.00224775	**
NT	1.835	1.23	1.045	0.76	0.665									NT	-3.675	-4.03	-4.45	-3.11	-3.52		-3.757	0.508989						XL765	0.00227321	0.00646304	**
																												NT	0.00392423	0.00903196	**
2^-∆Cq														2^-∆Cq
	2^-∆Cq 1	2^-∆Cq 2	2^-∆Cq 3	2^-∆Cq 4	2^-∆Cq 5		Mean 2^-∆Cq	Dev. St. 2^-∆Cq	t test circ/NT (2^-∆Cq)	Benjamini-Hochberg P-value					2^-∆Cq 1	2^-∆Cq 2	2^-∆Cq 3	2^-∆Cq 4	2^-∆Cq 5		Mean 2^-∆Cq	Dev. St. 2^-∆Cq	t test lin/NT (2^-∆Cq)	Benjamini-Hochberg P-value				T test 2^-∆CqCIRC/2^-∆CqLIN
AZD5363	0.742262	0.882703	2.15099	1.38992	1.1487		1.26291	0.555313	0.0275511	0.193578				AZD5363	10.5927	17.3878	22.1618	12.2525	15.7251		15.624	4.5427	0.2933	0.504944				0.00151306
AZD7762	0.49141	0.403321	0.70466	1.11342	0.646176		0.671798	0.274494	0.122597	0.348626				AZD7762	9.28563	10.091	12.8171	11.5915	9.54669		10.6664	1.49773	0.155388	0.390654				8.14263e-05
AZD8055	0.817902	0.913831	2.69447	0.82932	1.07549		1.2662	0.805033	0.0951469	0.324744				AZD8055	14.5707	17.0299	30.91	12.0838	17.0299		18.3249	7.32774	0.0502365	0.244789				0.00431135
BYL719	0.444421	0.530344	2.35381	0.707107	0.815072		0.970152	0.787017	0.231162	0.47632				BYL719	9.98664	15.8895	32.1111	10.7779	14.42		16.637	8.99275	0.333153	0.528313				0.0131527
ERLOTINIB	0.473029	0.416099	1.72907	0.430773	0.596668		0.729129	0.563478	0.3895	0.564249				ERLOTINIB	10.6664	10.3031	39.6706	12.0003	12.3377		16.9956	12.7049	0.532055	0.678959				0.0401364
GEFITINIB	0.594604	0.417544	0.570382	0.380245	0.461691		0.484893	0.0940349	0.980932	0.995479				GEFITINIB	5.61778	10.8153	13.2232	9.28563	12.5099		10.2904	3.0268	0.12253	0.348626				0.00197962
GSK1070916	0.392292	0.466516	0.219151	0.530344	0.687771		0.459215	0.172815	0.744522	0.827799				GSK1070916	9.88335	14.7741	13.8806	11.3924	14.0257		12.7912	2.06488	0.5121	0.663008				0.000178862
TRAMETINIB	0.602904	0.517632	0.464902	0.396392	0.630689		0.522504	0.0967134	0.660143	0.779372				TRAMETINIB	9.78112	13.2232	30.6965	12.5969	14.4701		16.1536	8.30925	0.440281	0.602017				0.0138073
LEE011	0.532185	0.572362	2.37841	1.02811	0.904379		1.08309	0.754514	0.139808	0.378476				LEE011	9.57983	17.4481	37.5307	14.6213	20.1122		19.8584	10.6215	0.155232	0.390654				0.0133389
SCH772984	0.556711	0.666649	0.920188	0.257028	0.524858		0.585087	0.240312	0.505114	0.657771				SCH772984	10.6664	16.4498	21.259	6.77396	15.455		14.1208	5.56927	0.936275	0.961386				0.00479501
DOXORUBICIN	0.803851	0.639493	1.08673	0.768438	0.879649		0.835633	0.165065	0.0154915	0.129729				DOXORUBICIN	18.8305	23.0229	22.6274	16.0555	18.2522		19.7577	2.98869	0.0102487	0.124414				0.000140769
DOCETAXEL	0.449066	0.41466	0.473029	0.262429	0.320856		0.384008	0.0892557	0.362451	0.548794				DOCETAXEL	17.4481	15.455	15.2422	8.75435	12.5099		13.8819	3.36218	0.864687	0.925241				0.00077456
AMG511	0.572362	0.399149	0.31864	0.356013	0.343885		0.39801	0.101726	0.461081	0.617847				AMG511	15.7251	19.4271	15.2422	12.7286	13.3152		15.2876	2.63477	0.612135	0.742318				0.000217024
XL765	0.80107	0.803851	1.15669	0.646176	1.1607		0.913698	0.232581	0.0146802	0.129729				XL765	20.6776	26.6304	28.5417	12.042	18.1261		21.2036	6.6517	0.00328683	0.0946933				0.00227321
NT	0.280292	0.426317	0.484645	0.590496	0.630689		0.482488	0.139349						NT	12.7728	16.3362	21.8566	8.63383	11.4716		14.2142	5.09043						0.00392423
∆∆Cq														∆∆Cq
	∆∆Cq 1	∆∆Cq 2	∆∆Cq 3	∆∆Cq 4	∆∆Cq 5		Mean ∆∆Cq	Dev. St. ∆∆Cq	t test ∆∆Cq						∆∆Cq 1	∆∆Cq 2	∆∆Cq 3	∆∆Cq 4	∆∆Cq 5		Mean ∆∆Cq	Dev. St. ∆∆Cq	t test ∆∆Cq
AZD5363	-1.405	-1.05	-2.15	-1.235	-0.865		-1.341	0.495245	0.00375539					AZD5363	0.27	-0.09	-0.02	-0.505	-0.455		-0.16	0.322277	0.329179
AZD7762	-0.81	0.08	-0.54	-0.915	-0.035		-0.444	0.44913	0.0915722					AZD7762	0.46	0.695	0.77	-0.425	0.265		0.353	0.478364	0.174275
AZD8055	-1.545	-1.1	-2.475	-0.49	-0.77		-1.276	0.776977	0.0213496					AZD8055	-0.19	-0.06	-0.5	-0.485	-0.57		-0.361	0.22261	0.0222352
BYL719	-0.665	-0.315	-2.28	-0.26	-0.37		-0.778	0.854097	0.111343					BYL719	0.355	0.04	-0.555	-0.32	-0.33		-0.162	0.359072	0.370126
ERLOTINIB	-0.755	0.035	-1.835	0.455	0.08		-0.404	0.913211	0.378552					ERLOTINIB	0.26	0.665	-0.86	-0.475	-0.105		-0.103	0.598546	0.719976
GEFITINIB	-1.085	0.03	-0.235	0.635	0.45		-0.041	0.676511	0.898749					GEFITINIB	1.185	0.595	0.725	-0.105	-0.125		0.455	0.564668	0.145935
GSK1070916	-0.485	-0.13	1.145	0.155	-0.125		0.112	0.6205	0.707145					GSK1070916	0.37	0.145	0.655	-0.4	-0.29		0.096	0.442993	0.653318
TRAMETINIB	-1.105	-0.28	0.06	0.575	0		-0.15	0.616675	0.615406					TRAMETINIB	0.385	0.305	-0.49	-0.545	-0.335		-0.136	0.446688	0.533367
LEE011	-0.925	-0.425	-2.295	-0.8	-0.52		-0.993	0.755551	0.0424397					LEE011	0.415	-0.095	-0.78	-0.76	-0.81		-0.406	0.547533	0.172645
SCH772984	-0.99	-0.645	-0.925	1.2	0.265		-0.219	0.938372	0.629332					SCH772984	0.26	-0.01	0.04	0.35	-0.43		0.042	0.303266	0.772268
DOXORUBICIN	-1.52	-0.585	-1.165	-0.38	-0.48		-0.826	0.493272	0.0200449					DOXORUBICIN	-0.56	-0.495	-0.05	-0.895	-0.67		-0.534	0.310351	0.0183424
DOCETAXEL	-0.68	0.04	0.035	1.17	0.975		0.308	0.760005	0.416086					DOCETAXEL	-0.45	0.08	0.52	-0.02	-0.125		0.001	0.351895	0.995234
AMG511	-1.03	0.095	0.605	0.73	0.875		0.255	0.776104	0.503274					AMG511	-0.3	-0.25	0.52	-0.56	-0.215		-0.161	0.404079	0.423313
XL765	-1.515	-0.915	-1.255	-0.13	-0.88		-0.939	0.522056	0.0158392					XL765	-0.695	-0.705	-0.385	-0.48	-0.66		-0.585	0.144179	0.000818112
NT	0	0	0	0	0		0	0						NT	0	0	0	0	0		0	0
2^-∆∆Cq														2^-∆∆Cq
	1 exp 2^-∆∆Cq	2 exp 2^-∆∆Cq	3 exp 2^-∆∆Cq	4 exp 2^-∆∆Cq	5 exp 2^-∆∆Cq		Mean 2^-∆∆Cq	Dev. st. 2^-∆∆Cq	T TEST 2^-∆∆Cq		Benjamini-Hochberg P-value				1 exp 2^-∆∆Cq	2 exp 2^-∆∆Cq	3 exp 2^-∆∆Cq	4 exp 2^-∆∆Cq	5 exp 2^-∆∆Cq		Mean 2^-∆∆Cq	Dev. st. 2^-∆∆Cq	T TEST 2^-∆∆Cq		Benjamini-Hochberg P-value		CIRC/LIN	T test 2^∆∆CqCIRC/2^-∆∆CqLIN		Benjamini-Hochberg P-value
AZD5363	2.64818	2.07053	4.43828	2.35381	1.82134		2.66643	1.03764	0.0229397	*	0.173867			AZD5363	0.82932	1.06437	1.01396	1.41912	1.37078		1.13951	0.249649	0.279577		0.520325		2.33998	0.0432088	*	0.32819
AZD7762	1.75321	0.946058	1.45397	1.88557	1.02456		1.41267	0.421209	0.0936129		0.315633			AZD7762	0.726986	0.617709	0.586417	1.34257	0.832199		0.821177	0.307147	0.262876		0.496133		1.7203	0.0198505	*	0.21635
AZD8055	2.91804	2.14355	5.55967	1.40444	1.70527		2.7462	1.67274	0.0798781		0.291142			AZD8055	1.14076	1.04247	1.41421	1.39959	1.48452		1.29631	0.192758	0.0263585	*	0.173867		2.11847	0.123419		0.486415
BYL719	1.58557	1.24401	4.85678	1.19748	1.29235		2.03524	1.58454	0.217836		0.452483			BYL719	0.78187	0.972655	1.46917	1.24833	1.25701		1.14581	0.269199	0.292505		0.53008		1.77625	0.238188		0.657918
ERLOTINIB	1.68763	0.976032	3.56771	0.72951	0.946058		1.58139	1.16754	0.3279		0.531275			ERLOTINIB	0.835088	0.630689	1.81504	1.38992	1.07549		1.14925	0.467504	0.514766		0.686355		1.37602	0.35607		0.701667
GEFITINIB	2.12138	0.97942	1.17691	0.643941	0.732043		1.13074	0.592098	0.647378		0.792225			GEFITINIB	0.439825	0.662044	0.604997	1.07549	1.09051		0.774574	0.293191	0.160691		0.395093		1.45982	0.4052		0.733741
GSK1070916	1.39959	1.09429	0.45219	0.898132	1.09051		0.986942	0.348702	0.93729		0.966129			GSK1070916	0.773782	0.904379	0.635075	1.31951	1.22264		0.971077	0.291958	0.83554		0.92493		1.01634	0.934351		0.999937
TRAMETINIB	2.15099	1.21419	0.959264	0.671286	1		1.19915	0.566143	0.475522		0.650204			TRAMETINIB	0.765779	0.809442	1.40444	1.45902	1.26138		1.14001	0.330056	0.396557		0.58859		1.05187	0.88513		0.988395
LEE011	1.89868	1.34257	4.90754	1.7411	1.43396		2.26477	1.49442	0.131379		0.370948			LEE011	0.750019	1.06807	1.71713	1.69349	1.75321		1.39638	0.459363	0.125888		0.370948		1.62188	0.239397		0.657918
SCH772984	1.98618	1.56374	1.89868	0.435275	0.832199		1.34322	0.68119	0.322909		0.531275			SCH772984	0.835088	1.00696	0.972655	0.784584	1.34723		0.989303	0.220451	0.918825		0.958152		1.35774	0.351204		0.701667
DOXORUBICIN	2.86791	1.50004	2.24233	1.30134	1.39474		1.86127	0.674572	0.0461645	*	0.237783			DOXORUBICIN	1.47427	1.40932	1.03526	1.85961	1.59107		1.47391	0.299613	0.0240815	*	0.173867		1.26282	0.374357		0.712781
DOCETAXEL	1.60214	0.972655	0.976032	0.444421	0.50874		0.900798	0.464944	0.65819		0.797894			DOCETAXEL	1.36604	0.946058	0.697372	1.01396	1.09051		1.02279	0.242007	0.84353		0.92493		0.880728	0.555922		0.832228
AMG511	2.04202	0.936272	0.657471	0.602904	0.545254		0.956785	0.624969	0.88461		0.95257			AMG511	1.23114	1.18921	0.697372	1.47427	1.1607		1.15054	0.282072	0.298665		0.53008		0.831597	0.539653		0.832228
XL765	2.85799	1.88557	2.38667	1.09429	1.84038		2.01298	0.660245	0.0265191	*	0.173867			XL765	1.61888	1.63014	1.30586	1.39474	1.58008		1.50594	0.146694	0.00152154	**	0.0832967		1.33669	0.151455		0.548514
NT	1	1	1	1	1		1	0						NT	1	1	1	1	1		1	0

## Sheet: circ-lin IGF1R
circ IGF1R													lin IGF1R														T-TEST CIRC/LIN
	∆Cq 1	∆Cq 2	∆Cq 3	∆Cq 4	∆Cq 5		Mean ∆Cq	Dev. St. ∆Cq	t test ∆Cq					∆Cq 1	∆Cq 2	∆Cq 3	∆Cq 4	∆Cq 5		Mean ∆Cq	Dev. St. ∆Cq	t test ∆Cq
AZD5363	3.875		4.05	3.65	4.53		4.02625	0.373617	0.000446463				AZD5363	-1.11	-1.72	-1.015	-0.615	-0.845		-1.061	0.413633	0.00113896						P-value	Benjamini-Hochberg P-value
AZD7762	4.94	5.635	4.84	3.995	5.545		4.991	0.659369	0.0399765				AZD7762	-0.095	-0.47	-0.76	0.345	-0.655		-0.327	0.453026	0.992154					AZD5363	0.000976719	0.00429164	**
AZD8055	4.895	4.03	3.865	4.905	4.955		4.53	0.53542	0.0237898				AZD8055	-0.955	-1.135	-0.985	-0.72	-1.01		-0.961	0.151137	0.0160227					AZD7762	0.00181326	0.00577708	**
BYL719	5.12		2.57	4.955	5.09		4.43375	1.24457	0.189449				BYL719	0.105	-0.99	-1.555	-0.57	-0.69		-0.74	0.606661	0.168576					AZD8055	2.29463e-05	0.00112167	**
ERLOTINIB	5.32	4.98	3.565	5.965	6.445		5.255	1.10183	0.493844				ERLOTINIB	0.19	-0.25	-0.79	0.35	-0.14		-0.128	0.442403	0.294951					BYL719	0.0236646	0.0372974	*
GEFITINIB	5.22	5.61	6.04	5.905	6.27		5.809	0.4067	0.379465				GEFITINIB	0.705	-0.605	-0.09	-0.05	-0.21		-0.05	0.475723	0.290404					ERLOTINIB	0.0019921	0.00577708	**
GSK1070916	5.485	5.5	4.965	6.01	5.95		5.582	0.422915	0.773745				GSK1070916	-0.105	-0.81	0.03	0.155	-0.56		-0.258	0.410131	0.736219					GEFITINIB	0.00191875	0.00577708	**
TRAMETINIB	5.32	5.095	4.175	5.805	5.96		5.271	0.706129	0.358044				TRAMETINIB	-0.03	-0.74	-0.405	-0.335	-0.35		-0.372	0.252651	0.805205					GSK1070916	0.00174803	0.00577708	**
LEE011	5.245	4.845	3.375	5.015	5.515		4.799	0.834883	0.115077				LEE011	0.15	-0.755	-0.81	-0.115	-0.69		-0.444	0.433667	0.582992					TRAMETINIB	0.000241413	0.00233366	**
SCH772984	5.17	6.235	5.56	6.05	6.38		5.879	0.502847	0.36654				SCH772984	0.095	-0.83	-0.6	-0.56	0.105		-0.358	0.430619	0.884399					LEE011	0.00121645	0.00503959	**
DOXORUBICIN	4.735	4.955	4.02	4.85	5.665		4.845	0.586781	0.0426891				DOXORUBICIN	-1.355	-1.76	-1.23	-1.21	-0.51		-1.213	0.451076	0.00552594					SCH772984	0.0015302	0.00568921	**
DOCETAXEL	5.945	6.135	5.92	6.2	6.61		6.162	0.277727	0.0250255				DOCETAXEL	-0.215	-0.965	-0.66	-0.355	-0.19		-0.477	0.33073	0.234031					DOXORUBICIN	0.00160545	0.00577708	**
AMG511	5.24	5.965	5.355	6.21	6.285		5.811	0.485173	0.571232				AMG511	-0.72	-0.89	-0.375	-0.815	-0.04		-0.568	0.354905	0.344511					DOCETAXEL	0.000785076	0.00368434	**
XL765	4.315	4.71	4.325	5.02	5.07		4.688	0.363156	0.0088146				XL765	-1.38	-2.76	-1.425	-0.745	-0.665		-1.395	0.839606	0.00613559					AMG511	0.000627747	0.00363104	**
NT	5.43	5.755	5.885	5.325	5.915		5.662	0.269156					NT	-0.26	-0.945	-0.63	0.185	0.005		-0.329	0.461132						XL765	0.0338485	0.0490803	*
																											NT	0.00256016	0.00687451	**
2^-∆Cq													2^-∆Cq
	2^-∆Cq 1	2^-∆Cq 2	2^-∆Cq 3	2^-∆Cq 4	2^-∆Cq 5		Mean 2^-∆Cq	Dev. St. 2^-∆Cq	t test circ/NT (2^-∆Cq)	Benjamini-Hochberg P-value				2^-∆Cq 1	2^-∆Cq 2	2^-∆Cq 3	2^-∆Cq 4	2^-∆Cq 5		Mean 2^-∆Cq	Dev. St. 2^-∆Cq	t test lin/NT (2^-∆Cq)	Benjamini-Hochberg P-value				T test 2^-∆CqCIRC/2^-∆CqLIN
AZD5363	0.0681567		0.060371	0.07966	0.0432847		0.0628681	0.0152718	0.00529738	0.0946933			AZD5363	2.15846	3.29436	2.0209	1.53156	1.79626		2.16031	0.677011	0.0050629	0.0946933				0.000976719
AZD7762	0.0325771	0.0201232	0.0349152	0.062717	0.0214185		0.0343502	0.0171594	0.0915694	0.322905			AZD7762	1.06807	1.38511	1.69349	0.787308	1.57462		1.30172	0.372198	0.969055	0.991247				0.00181326
AZD8055	0.0336092	0.0612138	0.0686308	0.033377	0.0322401		0.0458142	0.0176468	0.0448083	0.232234			AZD8055	1.93858	2.19619	1.97931	1.64718	2.01391		1.95503	0.198276	0.00808121	0.113988				2.29463e-05
BYL719	0.0287559		0.168404	0.0322401	0.0293601		0.0646901	0.0691595	0.30376	0.508798			BYL719	0.929805	1.98618	2.93834	1.48452	1.61328		1.79043	0.745259	0.163978	0.400707				0.0236646
ERLOTINIB	0.0250334	0.0316862	0.0844944	0.0160087	0.0114779		0.0337401	0.0294365	0.382308	0.562962			ERLOTINIB	0.876606	1.18921	1.72907	0.784584	1.10191		1.13628	0.369631	0.354958	0.546716				0.0019921
GEFITINIB	0.0268302	0.0204749	0.0151977	0.0166885	0.0129581		0.0184299	0.00543521	0.488933	0.645735			GEFITINIB	0.613442	1.52098	1.06437	1.03526	1.15669		1.07815	0.324133	0.225285	0.471514				0.00191875
GSK1070916	0.022328	0.0220971	0.0320174	0.0155171	0.016176		0.0216271	0.00662792	0.709293	0.804882			GSK1070916	1.07549	1.75321	0.97942	0.898132	1.47427		1.23611	0.364016	0.686778	0.793347				0.00174803
TRAMETINIB	0.0250334	0.0292585	0.0553605	0.0178863	0.0160643		0.0287206	0.0158203	0.336597	0.53064			TRAMETINIB	1.02101	1.67018	1.32409	1.26138	1.27456		1.31024	0.232948	0.994708	0.99598				0.000241413
LEE011	0.0263692	0.0347944	0.0963882	0.0309268	0.0218685		0.0420694	0.0307497	0.204046	0.455712			LEE011	0.90125	1.68763	1.75321	1.08298	1.61328		1.40767	0.387925	0.588078	0.718614				0.00121645
SCH772984	0.0277763	0.0132763	0.0211969	0.0150928	0.0120068		0.0178698	0.00656497	0.489115	0.645735			SCH772984	0.936272	1.77769	1.51572	1.47427	0.929805		1.32675	0.377773	0.912678	0.948053				0.0015302
DOXORUBICIN	0.0375511	0.0322401	0.0616395	0.034674	0.019709		0.0371628	0.0152833	0.0754901	0.311251			DOXORUBICIN	2.55797	3.38698	2.34567	2.31338	1.42405		2.40561	0.700333	0.00605751	0.0961822				0.00160545
DOCETAXEL	0.0162322	0.0142292	0.0165159	0.0136024	0.0102374		0.0141634	0.00252717	0.0303139	0.197504			DOCETAXEL	1.1607	1.95206	1.58008	1.27899	1.14076		1.42252	0.344158	0.216476	0.467868				0.000785076
AMG511	0.0264608	0.0160087	0.0244334	0.0135084	0.0128241		0.0186471	0.00636023	0.69044	0.794154			AMG511	1.64718	1.85318	1.29684	1.7593	1.02811		1.51692	0.345018	0.365584	0.55043				0.000627747
XL765	0.0502407	0.0382075	0.0498936	0.0308198	0.0297699		0.0397863	0.00993317	0.0148115	0.129729			XL765	2.60268	6.77396	2.68515	1.67597	1.58557		3.06467	2.13498	0.0892609	0.321671				0.0338485
NT	0.0231957	0.0185171	0.0169215	0.0249468	0.0165732		0.0200309	0.00381109					NT	1.19748	1.92519	1.54756	0.879649	0.99654		1.30928	0.427496						0.00256016
∆∆Cq													∆∆Cq
	∆∆Cq 1	∆∆Cq 2	∆∆Cq 3	∆∆Cq 4	∆∆Cq 5		Mean ∆∆Cq	Dev. St. ∆∆Cq	t test ∆∆Cq					∆∆Cq 1	∆∆Cq 2	∆∆Cq 3	∆∆Cq 4	∆∆Cq 5		Mean ∆∆Cq	Dev. St. ∆∆Cq	t test ∆∆Cq
AZD5363	-1.555		-1.835	-1.675	-1.385		-1.6125	0.190153	0.000446463				AZD5363	-0.85	-0.775	-0.385	-0.8	-0.85		-0.732	0.196679	0.00113896
AZD7762	-0.49	-0.12	-1.045	-1.33	-0.37		-0.671	0.50028	0.0399765				AZD7762	0.165	0.475	-0.13	0.16	-0.66		0.002	0.427472	0.992154
AZD8055	-0.535	-1.725	-2.02	-0.42	-0.96		-1.132	0.712939	0.0237898				AZD8055	-0.695	-0.19	-0.355	-0.905	-1.015		-0.632	0.35259	0.0160227
BYL719	-0.31		-3.315	-0.37	-0.825		-1.205	1.42534	0.189449				BYL719	0.365	-0.045	-0.925	-0.755	-0.695		-0.411	0.547567	0.168576
ERLOTINIB	-0.11	-0.775	-2.32	0.64	0.53		-0.407	1.2101	0.493844				ERLOTINIB	0.45	0.695	-0.16	0.165	-0.145		0.201	0.373286	0.294951
GEFITINIB	-0.21	-0.145	0.155	0.58	0.355		0.147	0.33299	0.379465				GEFITINIB	0.965	0.34	0.54	-0.235	-0.215		0.279	0.512511	0.290404
GSK1070916	0.055	-0.255	-0.92	0.685	0.035		-0.08	0.581571	0.773745				GSK1070916	0.155	0.135	0.66	-0.03	-0.565		0.071	0.439537	0.736219
TRAMETINIB	-0.11	-0.66	-1.71	0.48	0.045		-0.391	0.842588	0.358044				TRAMETINIB	0.23	0.205	0.225	-0.52	-0.355		-0.043	0.364942	0.805205
LEE011	-0.185	-0.91	-2.51	-0.31	-0.4		-0.863	0.961078	0.115077				LEE011	0.41	0.19	-0.18	-0.3	-0.695		-0.115	0.431132	0.582992
SCH772984	-0.26	0.48	-0.325	0.725	0.465		0.217	0.476977	0.36654				SCH772984	0.355	0.115	0.03	-0.745	0.1		-0.029	0.41862	0.884399
DOXORUBICIN	-0.695	-0.8	-1.865	-0.475	-0.25		-0.817	0.622882	0.0426891				DOXORUBICIN	-1.095	-0.815	-0.6	-1.395	-0.515		-0.884	0.36305	0.00552594
DOCETAXEL	0.515	0.38	0.035	0.875	0.695		0.5	0.319961	0.0250255				DOCETAXEL	0.045	-0.02	-0.03	-0.54	-0.195		-0.148	0.236342	0.234031
AMG511	-0.19	0.21	-0.53	0.885	0.37		0.149	0.540884	0.571232				AMG511	-0.46	0.055	0.255	-1	-0.045		-0.239	0.499017	0.344511
XL765	-1.115	-1.045	-1.56	-0.305	-0.845		-0.974	0.456213	0.0088146				XL765	-1.12	-1.815	-0.795	-0.93	-0.67		-1.066	0.450741	0.00613559
NT	0	0	0	0	0		0	0					NT	0	0	0	0	0		0	0
2^-∆∆Cq													2^-∆∆Cq
	1 exp 2^-∆∆Cq	2 exp 2^-∆∆Cq	3 exp 2^-∆∆Cq	4 exp 2^-∆∆Cq	5 exp 2^-∆∆Cq		Mean 2^-∆∆Cq	Dev. st. 2^-∆∆Cq	T TEST 2^-∆∆Cq		Benjamini-Hochberg P-value			1 exp 2^-∆∆Cq	2 exp 2^-∆∆Cq	3 exp 2^-∆∆Cq	4 exp 2^-∆∆Cq	5 exp 2^-∆∆Cq		Mean 2^-∆∆Cq	Dev. st. 2^-∆∆Cq	T TEST 2^-∆∆Cq		Benjamini-Hochberg P-value		CIRC/LIN	T test 2^∆∆CqCIRC/2^-∆∆CqLIN		Benjamini-Hochberg P-value
AZD5363	2.93834		3.56771	3.19319	2.61172		3.07774	0.40415	0.00196174	**	0.0832967		AZD5363	1.8025	1.71119	1.30586	1.7411	1.8025		1.67263	0.208823	0.00196957	**	0.0832967		1.84006	0.0199659	*	0.21635
AZD7762	1.40444	1.08673	2.06337	2.51403	1.29235		1.67219	0.595909	0.0651979		0.273341		AZD7762	0.891929	0.719467	1.09429	0.895025	1.58008		1.03616	0.331756	0.819439		0.92273		1.61383	0.11581		0.477396
AZD8055	1.44894	3.3058	4.05584	1.33793	1.94531		2.41876	1.20414	0.0579047		0.258641		AZD8055	1.61888	1.14076	1.27899	1.87254	2.0209		1.58642	0.375773	0.0251339	*	0.173867		1.52467	0.288252		0.659961
BYL719	1.23971		9.95209	1.29235	1.77154		3.56392	4.2655	0.315535		0.531275		BYL719	0.776469	1.03168	1.89868	1.68763	1.61888		1.40267	0.475326	0.131102		0.370948		2.54081	0.377667		0.712781
ERLOTINIB	1.07923	1.71119	4.99332	0.641713	0.692555		1.8236	1.82277	0.369482		0.563295		ERLOTINIB	0.732043	0.617709	1.11729	0.891929	1.10573		0.89294	0.222065	0.341692		0.545079		2.04225	0.300017		0.659961
GEFITINIB	1.15669	1.10573	0.898132	0.668964	0.78187		0.922277	0.208008	0.450428		0.630184		GEFITINIB	0.512278	0.790041	0.687771	1.17691	1.1607		0.86554	0.29418	0.364546		0.561484		1.06555	0.80693		0.940249
GSK1070916	0.962594	1.19334	1.89212	0.622006	0.976032		1.12922	0.472921	0.574238		0.732837		GSK1070916	0.898132	0.91067	0.632878	1.02101	1.47939		0.988416	0.309321	0.937287		0.966129		1.14245	0.677921		0.881956
TRAMETINIB	1.07923	1.58008	3.27161	0.716978	0.96929		1.52344	1.02641	0.317794		0.531275		TRAMETINIB	0.852635	0.867539	0.855595	1.43396	1.27899		1.05774	0.278206	0.666711		0.801249		1.44027	0.440327		0.766284
LEE011	1.13682	1.87905	5.6962	1.23971	1.31951		2.25426	1.94548	0.222865		0.452483		LEE011	0.752623	0.876606	1.13288	1.23114	1.61888		1.12243	0.337484	0.462772		0.639294		2.00837	0.270041		0.657918
SCH772984	1.19748	0.716978	1.25266	0.604997	0.724471		0.899318	0.301744	0.497066		0.666068		SCH772984	0.78187	0.923382	0.97942	1.67597	0.933033		1.05874	0.352864	0.728621		0.849002		0.849426	0.57312		0.832228
DOXORUBICIN	1.61888	1.7411	3.64268	1.38992	1.18921		1.91636	0.988089	0.106777		0.333559		DOXORUBICIN	2.13613	1.7593	1.51572	2.62989	1.42899		1.89401	0.494375	0.0155577	*	0.160364		1.0118	0.970337		0.999937
DOCETAXEL	0.699793	0.768438	0.976032	0.545254	0.617709		0.721445	0.1653	0.0196365	*	0.168627		DOCETAXEL	0.96929	1.01396	1.02101	1.45397	1.14472		1.12059	0.197423	0.243743		0.477972		0.643807	0.0549206		0.384579
AMG511	1.14076	0.864537	1.44393	0.541488	0.773782		0.9529	0.348408	0.777501		0.888387		AMG511	1.37554	0.962594	0.837987	2	1.03168		1.24156	0.468488	0.313137		0.531275		0.767501	0.434094		0.766284
XL765	2.16595	2.06337	2.94854	1.23542	1.79626		2.04191	0.622212	0.0200453	*	0.168627		XL765	2.17347	3.5186	1.73508	1.90528	1.59107		2.1847	0.776537	0.026993	*	0.173867		0.93464	0.764896		0.923389
NT	1	1	1	1	1		1	0					NT	1	1	1	1	1		1	0

## Sheet: circ-lin HIPK3
circ HIPK3														lin HIPK3															T-TEST CIRC/LIN
	∆Cq 1	∆Cq 2	∆Cq 3	∆Cq 4	∆Cq 5		Mean ∆Cq	Dev. St. ∆Cq	t test ∆Cq						∆Cq 1	∆Cq 2	∆Cq 3	∆Cq 4	∆Cq 4 repeated	∆Cq 5		Mean ∆Cq	Dev. St. ∆Cq	t test ∆Cq
AZD5363	0.14	0.175	0.67	0.64	0.655		0.456	0.272979	0.0298806					AZD5363	0.61	-0.55	-0.36	0.9		-0.2		0.08	0.636828	0.0786303						P-value	Benjamini-Hochberg P-value
AZD7762	1.725	2.015	0.55	1.055	1.59		1.387	0.58323	0.924824					AZD7762	0.055	-0.575	-0.885	3.14		-0.505		0.246	1.65295	0.458202					AZD5363	0.415545	0.421357
AZD8055	0.92	0.675	0.225	0.525	0.73		0.615	0.259832	0.00109234					AZD8055	0.335	-0.725	-0.955	1.245		-0.28		-0.076	0.88733	0.479505					AZD7762	0.166317	0.178637
BYL719	1.1	1.12	-0.49	0.59	1.335		0.731	0.73536	0.0156761					BYL719	0.995	-0.825	-1.345	1.715		-0.17		0.074	1.26712	0.379881					AZD8055	0.204553	0.213383
ERLOTINIB	1.41	1.695	0.93	1.45	1.58		1.413	0.292438	0.757102					ERLOTINIB	0.47	-0.77	-0.98		-0.59	-0.86		-0.546	0.585517	0.694405					BYL719	0.285869	0.291908
GEFITINIB	1.555	1.645	1.56	1.725	1.47		1.591	0.0971725	0.352588					GEFITINIB	0.965	-0.695	-0.35		0.105	-0.6		-0.115	0.678537	0.142376					ERLOTINIB	0.0235849	0.0372974	*
GSK1070916	2.12	1.735	1.155	1.115	1.64		1.553	0.422028	0.256102					GSK1070916	0.685	-0.825	-0.565	1.44		-0.46		0.055	0.966844	0.165054					GEFITINIB	0.0544028	0.0723707
TRAMETINIB	1.45	1.475	0.79	1	1.665		1.276	0.365229	0.415838					TRAMETINIB	1.16	-1.105	-0.885	0.19		-0.61		-0.25	0.92811	0.681639					GSK1070916	0.135392	0.154582
LEE011	1.225	1.3	-0.365	-0.28	1.04		0.584	0.833452	0.0384209					LEE011	1.07	-0.895	-1.115	-0.615	-0.665	-0.765		-0.4975	0.788643	0.451217					TRAMETINIB	0.112367	0.132465
SCH772984	1.17	0.97	1.34	0.92	1.59		1.198	0.275627	0.495404					SCH772984	0.73	-1.175	-1.365	-0.15	-0.29	-0.64		-0.481667	0.7617	0.365975					LEE011	0.0413641	0.0571218
DOXORUBICIN	0.86	1.015	-0.26	0.56	1.13		0.661	0.557521	0.00288266					DOXORUBICIN	-0.295	-1.975	-1.38	-0.87		-0.705		-1.045	0.649201	0.0206562					SCH772984	0.0408054	0.0568922
DOCETAXEL	1.735	2.17	1.405	2.525	2.395		2.046	0.467499	0.0273924					DOCETAXEL	0.565	-0.805	-0.48	0.53		-0.29		-0.096	0.615745	0.713936					DOXORUBICIN	0.0715111	0.0921291
AMG511	1.395	1.555	0.895	0.27	1.5		1.123	0.543675	0.357381					AMG511	0.325	-0.84	-0.645	-0.155		-0.265		-0.316	0.453382	0.497968					DOCETAXEL	0.046056	0.0630011
XL765	0.65	0.57	0.635	0.585	1.03		0.694	0.190768	0.020863					XL765	-0.195	-1.73	-1.225	1.21		-0.775		-0.543	1.1316	0.101022					AMG511	0.0612347	0.0807184
NT	1.785	1.385	0.655	1.355	1.675		1.371	0.440715						NT	0.435	-0.945	-0.855	0.91	-0.79	-0.27		-0.2525	0.768874						XL765	0.167676	0.178772
																													NT	0.026693	0.0411754	*
2^-∆Cq														2^-∆Cq
	2^-∆Cq 1	2^-∆Cq 2	2^-∆Cq 3	2^-∆Cq 4	2^-∆Cq 5		Mean 2^-∆Cq	Dev. St. 2^-∆Cq	t test circ/NT (2^-∆Cq)	Benjamini-Hochberg P-value					2^-∆Cq 1	2^-∆Cq 2	2^-∆Cq 3	2^-∆Cq 4	2^-∆Cq 4 repeated	2^-∆Cq 5		Mean 2^-∆Cq	Dev. St. 2^-∆Cq	t test lin/NT (2^-∆Cq)	Benjamini-Hochberg P-value				T test 2^-∆CqCIRC/2^-∆CqLIN
AZD5363	0.907519	0.885768	0.628507	0.641713	0.635075		0.739716	0.143536	0.0350922	0.198902				AZD5363	0.655197	1.46409	1.28343	0.535887		1.1487		1.01746	0.403294	0.112617	0.342971				0.415545
AZD7762	0.302499	0.247414	0.68302	0.481297	0.332171		0.40928	0.175833	0.866554	0.925241				AZD7762	0.962594	1.48968	1.84676	0.11344		1.41912		1.16632	0.667371	0.632617	0.753483				0.166317
AZD8055	0.528509	0.626332	0.855595	0.694959	0.602904		0.66166	0.123642	8.49852e-05	0.01072				AZD8055	0.792784	1.6529	1.93858	0.421908		1.21419		1.20407	0.616845	0.615056	0.7425				0.204553
BYL719	0.466516	0.460094	1.40444	0.664343	0.396392		0.678358	0.418156	0.0982189	0.324966				BYL719	0.501736	1.77154	2.5403	0.304603		1.12506		1.24865	0.922789	0.974177	0.992697				0.285869
ERLOTINIB	0.376312	0.308855	0.524858	0.366021	0.334482		0.382106	0.0841195	0.588991	0.718614				ERLOTINIB	0.721965	1.70527	1.97247		1.50525	1.81504		1.544	0.489974	0.707413	0.804882				0.0235849
GEFITINIB	0.340329	0.319746	0.339151	0.302499	0.360982		0.332541	0.0222458	0.330349	0.526987				GEFITINIB	0.512278	1.61888	1.27456		0.929805	1.51572		1.17025	0.453388	0.166651	0.402366				0.0544028
GSK1070916	0.230047	0.300409	0.449066	0.461691	0.320856		0.352414	0.0999465	0.312583	0.517021				GSK1070916	0.622006	1.77154	1.47939	0.368567		1.37554		1.12341	0.598237	0.215405	0.467868				0.135392
TRAMETINIB	0.366021	0.359733	0.578344	0.5	0.315344		0.423889	0.110562	0.526086	0.674603				TRAMETINIB	0.447513	2.15099	1.84676	0.876606		1.52626		1.36963	0.699301	0.341085	0.531458				0.112367
LEE011	0.427798	0.406126	1.28788	1.21419	0.486327		0.764466	0.445908	0.0834912	0.321671				LEE011	0.476319	1.85961	2.16595	1.53156	1.58557	1.69937		1.55306	0.574788	0.293324	0.504944				0.0413641
SCH772984	0.444421	0.510506	0.395021	0.528509	0.332171		0.442126	0.0813204	0.619644	0.744679				SCH772984	0.602904	2.25793	2.57576	1.10957	1.22264	1.55833		1.55452	0.741813	0.28372	0.503133				0.0408054
DOXORUBICIN	0.550953	0.494828	1.19748	0.678302	0.456916		0.675695	0.303481	0.0264796	0.193578				DOXORUBICIN	1.22688	3.93128	2.60268	1.82766		1.63014		2.24373	1.06774	0.0273113	0.193578				0.0715111
DOCETAXEL	0.300409	0.222211	0.377618	0.17374	0.190122		0.25282	0.0850895	0.0315852	0.197504				DOCETAXEL	0.675955	1.74715	1.39474	0.692555		1.22264		1.14661	0.462514	0.378673	0.560688				0.046056
AMG511	0.380245	0.340329	0.537747	0.82932	0.353553		0.488239	0.206439	0.412676	0.582096				AMG511	0.798298	1.79005	1.56374	1.11342		1.20164		1.29343	0.389128	0.738135	0.827699				0.0612347
XL765	0.63728	0.673617	0.643941	0.666649	0.48971		0.622239	0.0756192	0.0209089	0.16482				XL765	1.14472	3.31728	2.33755	0.432269		1.71119		1.7886	1.10662	0.085416	0.321671				0.167676
NT	0.290176	0.382889	0.635075	0.390935	0.313166		0.402448	0.137119						NT	0.739694	1.92519	1.80876	0.532185	1.72907	1.20581		1.32345	0.590399						0.026693
∆∆Cq														∆∆Cq
	∆∆Cq 1	∆∆Cq 2	∆∆Cq 3	∆∆Cq 4	∆∆Cq 5		Mean ∆∆Cq	Dev. St. ∆∆Cq	t test ∆∆Cq						∆∆Cq 1	∆∆Cq 2	∆∆Cq 3	∆∆Cq 4	∆∆Cq 4 repeated	∆∆Cq 5		Mean ∆∆Cq	Dev. St. ∆∆Cq	t test ∆∆Cq
AZD5363	-1.645	-1.21	0.015	-0.715	-1.02		-0.915	0.619647	0.0298806					AZD5363	0.175	0.395	0.495	-0.01		0.07		0.225	0.214214	0.0786303
AZD7762	-0.06	0.63	-0.105	-0.3	-0.085		0.016	0.356185	0.924824					AZD7762	-0.38	0.37	-0.03	2.23		-0.235		0.391	1.06606	0.458202
AZD8055	-0.865	-0.71	-0.43	-0.83	-0.945		-0.756	0.200917	0.00109234					AZD8055	-0.1	0.22	-0.1	0.335		-0.01		0.069	0.198066	0.479505
BYL719	-0.685	-0.265	-1.145	-0.765	-0.34		-0.64	0.354718	0.0156761					BYL719	0.56	0.12	-0.49	0.805		0.1		0.219	0.496568	0.379881
ERLOTINIB	-0.375	0.31	0.275	0.095	-0.095		0.042	0.28354	0.757102					ERLOTINIB	0.035	0.175	-0.125		0.2	-0.59		-0.061	0.322866	0.694405
GEFITINIB	-0.23	0.26	0.905	0.37	-0.205		0.22	0.468095	0.352588					GEFITINIB	0.53	0.25	0.505		0.895	-0.33		0.37	0.453831	0.142376
GSK1070916	0.335	0.35	0.5	-0.24	-0.035		0.182	0.30738	0.256102					GSK1070916	0.25	0.12	0.29	0.53		-0.19		0.2	0.263629	0.165054
TRAMETINIB	-0.335	0.09	0.135	-0.355	-0.01		-0.095	0.234281	0.415838					TRAMETINIB	0.725	-0.16	-0.03	-0.72		-0.34		-0.105	0.531742	0.681639
LEE011	-0.56	-0.085	-1.02	-1.635	-0.635		-0.787	0.578971	0.0384209					LEE011	0.635	0.05	-0.26	-1.525	0.125	-0.495		-0.245	0.734772	0.451217
SCH772984	-0.615	-0.415	0.685	-0.435	-0.085		-0.173	0.516353	0.495404					SCH772984	0.295	-0.23	-0.51	-1.06	0.5	-0.37		-0.229167	0.564875	0.365975
DOXORUBICIN	-0.925	-0.37	-0.915	-0.795	-0.545		-0.71	0.24408	0.00288266					DOXORUBICIN	-0.73	-1.03	-0.525	-1.78		-0.435		-0.9	0.54246	0.0206562
DOCETAXEL	-0.05	0.785	0.75	1.17	0.72		0.675	0.444522	0.0273924					DOCETAXEL	0.13	0.14	0.375	-0.38		-0.02		0.049	0.278352	0.713936
AMG511	-0.39	0.17	0.24	-1.085	-0.175		-0.248	0.533603	0.357381					AMG511	-0.11	0.105	0.21	-1.065		0.005		-0.171	0.513632	0.497968
XL765	-1.135	-0.815	-0.02	-0.77	-0.645		-0.677	0.409307	0.020863					XL765	-0.63	-0.785	-0.37	0.3		-0.505		-0.398	0.419234	0.101022
NT	0	0	0	0	0		0	0						NT	0	0	0	0	0	0		0	0
2^-∆∆Cq														2^-∆∆Cq
	1 exp 2^-∆∆Cq	2 exp 2^-∆∆Cq	3 exp 2^-∆∆Cq	4 exp 2^-∆∆Cq	5 exp 2^-∆∆Cq		Mean 2^-∆∆Cq	Dev. st. 2^-∆∆Cq	T TEST 2^-∆∆Cq		Benjamini-Hochberg P-value				1 exp 2^-∆∆Cq	2 exp 2^-∆∆Cq	3 exp 2^-∆∆Cq	4 exp 2^-∆∆Cq	4 exp repeated 2^-∆∆Cq	5 exp 2^-∆∆Cq		Mean 2^-∆∆Cq	Dev. st. 2^-∆∆Cq	T TEST 2^-∆∆Cq		Benjamini-Hochberg P-value		CIRC/LIN	T test 2^∆∆CqCIRC/2^-∆∆CqLIN		Benjamini-Hochberg P-value
AZD5363	3.12748	2.31338	0.989657	1.64148	2.02792		2.01998	0.793335	0.0452453	*	0.237783			AZD5363	0.885768	0.760489	0.709562	1.00696		0.952638		0.863082	0.125826	0.0717337		0.291142		2.34043	0.0771834		0.428617
AZD7762	1.04247	0.646176	1.07549	1.23114	1.06069		1.01119	0.217473	0.913916		0.956756			AZD7762	1.30134	0.773782	1.02101	0.213159		1.17691		0.89724	0.430128	0.621507		0.771129		1.127	0.595134		0.839453
AZD8055	1.82134	1.6358	1.34723	1.77769	1.92519		1.70145	0.22362	0.00217566	**	0.0832967			AZD8055	1.07177	0.858565	1.07177	0.792784		1.00696		0.96037	0.127907	0.526555		0.693052		1.77166	0.0187877	*	0.21635
BYL719	1.6077	1.20164	2.21146	1.69937	1.26576		1.59719	0.404411	0.0298785	*	0.181988			BYL719	0.678302	0.920188	1.40444	0.572362		0.933033		0.901666	0.32111	0.531116		0.694337		1.77137	0.0224275	*	0.21635
ERLOTINIB	1.29684	0.806642	0.82645	0.936272	1.06807		0.986854	0.202145	0.891414		0.95257			ERLOTINIB	0.976032	0.885768	1.09051		0.870551	1.50525		1.06562	0.26092	0.603887		0.752752		0.926083	0.762562		0.923389
GEFITINIB	1.17283	0.835088	0.534033	0.773782	1.15269		0.893685	0.270262	0.428737		0.616333			GEFITINIB	0.692555	0.840896	0.70466		0.537747	1.25701		0.806574	0.273737	0.189251		0.433498		1.108	0.310354		0.659961
GSK1070916	0.792784	0.784584	0.707107	1.18099	1.02456		0.898005	0.197785	0.313081		0.531275			GSK1070916	0.840896	0.920188	0.817902	0.692555		1.14076		0.882461	0.165909	0.188334		0.433498		1.01761	0.764459		0.923389
TRAMETINIB	1.26138	0.939523	0.91067	1.27899	1.00696		1.0795	0.177647	0.373598		0.563295			TRAMETINIB	0.604997	1.11729	1.02101	1.64718		1.26576		1.13125	0.378671	0.481594		0.655164		0.954259	0.999937		0.999937
LEE011	1.47427	1.06069	2.02792	3.10588	1.55294		1.84434	0.784403	0.0738004		0.291142			LEE011	0.643941	0.965936	1.19748	2.87787	0.917004	1.40932		1.33526	0.79917	0.351267		0.553762		1.38126	0.0270335	*	0.241499
SCH772984	1.53156	1.3333	0.622006	1.35191	1.06069		1.17989	0.354344	0.319701		0.531275			SCH772984	0.815072	1.17283	1.42405	2.08493	0.707107	1.29235		1.24939	0.49377	0.270953		0.507801		0.944374	0.850094		0.96536
DOXORUBICIN	1.89868	1.29235	1.88557	1.73508	1.45902		1.65414	0.268735	0.00553232	**	0.0939133			DOXORUBICIN	1.65864	2.04202	1.43893	3.43426		1.35191		1.98515	0.852806	0.061128		0.268563		0.833256	0.438319		0.766284
DOCETAXEL	1.03526	0.580352	0.594604	0.444421	0.607097		0.652348	0.223844	0.0255176	*	0.173867			DOCETAXEL	0.913831	0.907519	0.771105	1.30134		1.01396		0.981551	0.198539	0.845552		0.92493		0.664609	0.227591		0.657918
AMG511	1.31039	0.888843	0.846745	2.12138	1.12896		1.25926	0.517255	0.32512		0.531275			AMG511	1.07923	0.929805	0.864537	2.09217		0.99654		1.19246	0.509216	0.445635		0.630184		1.05603	0.475735		0.777421
XL765	2.19619	1.7593	1.01396	1.70527	1.56374		1.64769	0.425817	0.0272478	*	0.173867			XL765	1.54756	1.72309	1.29235	0.812252		1.41912		1.35888	0.344641	0.0803899		0.291142		1.21254	0.315205		0.659961
NT	1	1	1	1	1		1	0						NT	1	1	1	1	1	1		1	0

## Sheet: circ-lin NCOA3
circ NCOA3													linNCOA3														T-TEST CIRC/LIN
	∆Cq 1	∆Cq 2	∆Cq 3	∆Cq 4	∆Cq 5		Mean ∆Cq	Dev. St. ∆Cq	t test ∆Cq					∆Cq 1	∆Cq 2	∆Cq 3	∆Cq 4	∆Cq 5		Mean ∆Cq	Dev. St. ∆Cq	t test ∆Cq
AZD5363	1.125	0.895	0.89	1	0.99		0.98	0.0959818	0.00034239				AZD5363	-0.39	-2.135	-0.04	2.325	0.345		0.021	1.59956	0.105907						P-value	Benjamini-Hochberg P-value
AZD7762	2.655	2.575	2.155	1.995	2.395		2.355	0.278209	0.548723				AZD7762	-0.395	-1.73	-0.11	1.85	0.02		-0.073	1.28036	0.0866532					AZD5363	0.228466	0.236626
AZD8055	1.375	1.77	1.445	1.565	1.295		1.49	0.18527	0.0130967				AZD8055	-1.11	-2.115	0.59	2.29	0.085		-0.052	1.68012	0.133818					AZD7762	0.0838748	0.106683
BYL719	2.075	1.785	-0.09	1.445	1.815		1.406	0.86574	0.034652				BYL719	-0.495	-2.05	-0.4	1.665	0.345		-0.187	1.35314	0.123875					AZD8055	0.159252	0.176271
ERLOTINIB	2.295	2.1	1.24	2.655	2.535		2.165	0.559855	0.534919				ERLOTINIB	-0.595	-2.145	-0.92	0.115	-0.21		-0.751	0.871603	0.90355					BYL719	0.179746	0.190243
GEFITINIB	2.665	2.585	2.605	3.23	2.28		2.673	0.345373	0.0877211				GEFITINIB	0.295	-1.755	0.01	0.32	-0.11		-0.248	0.862283	0.114323					ERLOTINIB	0.0491417	0.0659773
GSK1070916	2.25	2.395	2.06	2.2	2.585		2.298	0.200206	0.710025				GSK1070916	-0.385	-2.035		0.025	-0.07		-0.61625	0.961928	0.167078					GEFITINIB	0.0631288	0.0824656
TRAMETINIB	1.95	2.375	1.81	2.605	2.195		2.187	0.319543	0.685336				TRAMETINIB	-0.18	-2.045	-0.47	3.365	-0.015		0.131	1.97946	0.226462					GSK1070916	0.0717972	0.0921291
LEE011	1.765	1.4	0.835	1.59	1.76		1.47	0.385243	5.57346e-05				LEE011	-0.855	-2.235	0.135	-0.14	0.09		-0.601	0.995762	0.130529					TRAMETINIB	0.123369	0.141972
SCH772984	2.3	1.8	1.84	1.985	2.505		2.086	0.305725	0.230844				SCH772984	-0.905	-2.75	-0.69		0.205		-1.035	1.24026	0.861771					LEE011	0.104695	0.125461
DOXORUBICIN	1.38	1.49	0.57	1.06	2.03		1.306	0.539843	0.00651971				DOXORUBICIN	-1.92	-3.405	-1.165	-0.15	-0.85		-1.498	1.24123	0.00798057					SCH772984	0.150245	0.16888
DOCETAXEL	2.67	2.895	2.015	3.205	3.05		2.767	0.464551	0.012723				DOCETAXEL	-0.925	-1.895	-0.69	-0.095	-0.275		-0.776	0.706491	0.977754					DOXORUBICIN	0.117489	0.137387
AMG511	2.21	2.95	1.87	2.885	2.34		2.451	0.459706	0.347079				AMG511	-0.575	-2.46	-0.44	-0.15	-0.135		-0.752	0.973272	0.863103					DOCETAXEL	0.0216737	0.0349187	*
XL765	1.49	1.83	1.235	1.605	1.34		1.5	0.232298	0.00666325				XL765	-1.09	-2.74	-0.66	-0.46	-0.07		-1.004	1.03775	0.199382					AMG511	0.0906203	0.112307
NT	2.495	2.16	1.73	2.445	2.415		2.249	0.317714					NT	-1.185	-2.5	-0.095	0.055	-0.185		-0.782	1.07737						XL765	0.106771	0.1269
																											NT	0.0878678	0.109835
2^-∆Cq													2^-∆Cq
	2^-∆Cq 1	2^-∆Cq 2	2^-∆Cq 3	2^-∆Cq 4	2^-∆Cq 5		Mean 2^-∆Cq	Dev. St. 2^-∆Cq	t test circ/NT (2^-∆Cq)	Benjamini-Hochberg P-value				2^-∆Cq 1	2^-∆Cq 2	2^-∆Cq 3	2^-∆Cq 4	2^-∆Cq 5		Mean 2^-∆Cq	Dev. St. 2^-∆Cq	t test lin/NT (2^-∆Cq)	Benjamini-Hochberg P-value				T test 2^-∆CqCIRC/2^-∆CqLIN
AZD5363	0.458502	0.537747	0.539614	0.5	0.503478		0.507868	0.0332369	4.33803e-05	0.01072			AZD5363	1.31039	4.39237	1.02811	0.199575	0.787308		1.54355	1.64423	0.0360145	0.198902				0.228466
AZD7762	0.158769	0.167822	0.224533	0.250868	0.190122		0.198423	0.0387621	0.550619	0.689561			AZD7762	1.31494	3.31728	1.07923	0.277392	0.986233		1.39501	1.14208	0.119449	0.348626				0.0838748
AZD8055	0.385553	0.293209	0.367292	0.337978	0.407536		0.358313	0.0444343	0.0120482	0.124414			AZD8055	2.15846	4.3319	0.664343	0.204476	0.942785		1.66039	1.6592	0.0649814	0.29025				0.159252
BYL719	0.237336	0.290176	1.06437	0.367292	0.284204		0.448676	0.347326	0.155971	0.390654			BYL719	1.40932	4.14106	1.31951	0.315344	0.787308		1.59451	1.49019	0.0983147	0.324966				0.179746
ERLOTINIB	0.203768	0.233258	0.423373	0.158769	0.17254		0.238342	0.107377	0.418516	0.587243			ERLOTINIB	1.51047	4.42292	1.89212	0.923382	1.15669		1.98112	1.41336	0.537087	0.678959				0.0491417
GEFITINIB	0.157672	0.166662	0.164368	0.106579	0.205898		0.160236	0.0354576	0.107124	0.33888			GEFITINIB	0.815072	3.37526	0.993092	0.80107	1.07923		1.41275	1.10342	0.149825	0.389835				0.0631288
GSK1070916	0.210224	0.190122	0.239816	0.217638	0.166662		0.204892	0.0277949	0.628781	0.75229			GSK1070916	1.30586	4.09823		0.982821	1.04972		1.85916	1.49919	0.182764	0.400707				0.113789
TRAMETINIB	0.258816	0.192776	0.285191	0.164368	0.218393		0.223909	0.0487822	0.684255	0.793347			TRAMETINIB	1.13288	4.12673	1.38511	0.0970586	1.01045		1.55045	1.5201	0.117929	0.348626				0.123369
LEE011	0.294227	0.378929	0.560583	0.332171	0.295248		0.372232	0.110835	0.00428629	0.0946933			LEE011	1.80876	4.70763	0.91067	1.10191	0.939523		1.8937	1.61471	0.149402	0.389835				0.104695
SCH772984	0.203063	0.287175	0.279322	0.252613	0.176165		0.239667	0.0483978	0.252326	0.497239			SCH772984	1.87254	6.72717	1.61328		0.867539		2.77013	2.6722	0.545784	0.686714				0.150245
DOXORUBICIN	0.384219	0.356013	0.673617	0.479632	0.244855		0.427667	0.160961	0.0192109	0.156008			DOXORUBICIN	3.78423	10.5927	2.24233	1.10957	1.8025		3.90627	3.86457	0.116484	0.348626				0.117489
DOCETAXEL	0.157127	0.134437	0.247414	0.108442	0.120742		0.153632	0.0554518	0.00644041	0.0961822			DOCETAXEL	1.89868	3.71922	1.61328	1.06807	1.20999		1.90185	1.0677	0.501281	0.657771				0.0216737
AMG511	0.216134	0.129408	0.273573	0.135372	0.19751		0.1904	0.0599557	0.350755	0.543358			AMG511	1.48968	5.50217	1.3566	1.10957	1.09809		2.11122	1.90289	0.589907	0.718614				0.0906203
XL765	0.356013	0.281265	0.424842	0.328736	0.395021		0.357175	0.0560886	0.0051259	0.0946933			XL765	2.12874	6.6807	1.58008	1.37554	1.04972		2.56296	2.33507	0.184652	0.426609				0.106771
NT	0.17739	0.223756	0.301452	0.183646	0.187505		0.21475	0.0517297					NT	2.27363	5.65685	1.06807	0.962594	1.13682		2.21959	1.9935						0.0878678
∆∆Cq													∆∆Cq
	∆∆Cq 1	∆∆Cq 2	∆∆Cq 3	∆∆Cq 4	∆∆Cq 5		Mean ∆∆Cq	Dev. St. ∆∆Cq	t test ∆∆Cq					∆∆Cq 1	∆∆Cq 2	∆∆Cq 3	∆∆Cq 4	∆∆Cq 5		Mean ∆∆Cq	Dev. St. ∆∆Cq	t test ∆∆Cq
AZD5363	-1.37	-1.265	-0.84	-1.445	-1.425		-1.269	0.249785	0.00034239				AZD5363	0.795	0.365	0.055	2.27	0.53		0.803	0.862848	0.105907
AZD7762	0.16	0.415	0.425	-0.45	-0.02		0.106	0.362343	0.548723				AZD7762	0.79	0.77	-0.015	1.795	0.205		0.709	0.701404	0.0866532
AZD8055	-1.12	-0.39	-0.285	-0.88	-1.12		-0.759	0.398786	0.0130967				AZD8055	0.075	0.385	0.685	2.235	0.27		0.73	0.869871	0.133818
BYL719	-0.42	-0.375	-1.82	-1	-0.6		-0.843	0.599204	0.034652				BYL719	0.69	0.45	-0.305	1.61	0.53		0.595	0.684562	0.123875
ERLOTINIB	-0.2	-0.06	-0.49	0.21	0.12		-0.084	0.277002	0.534919				ERLOTINIB	0.59	0.355	-0.825	0.06	-0.025		0.031	0.537162	0.90355
GEFITINIB	0.17	0.425	0.875	0.785	-0.135		0.424	0.421521	0.0877211				GEFITINIB	1.48	0.745	0.105	0.265	0.075		0.534	0.592984	0.114323
GSK1070916	-0.245	0.235	0.33	-0.245	0.17		0.049	0.274349	0.710025				GSK1070916	0.8	0.465		-0.03	0.115		0.3375	0.371809	0.167078
TRAMETINIB	-0.545	0.215	0.08	0.16	-0.22		-0.062	0.317974	0.685336				TRAMETINIB	1.005	0.455	-0.375	3.31	0.17		0.913	1.42958	0.226462
LEE011	-0.73	-0.76	-0.895	-0.855	-0.655		-0.779	0.0966566	5.57346e-05				LEE011	0.33	0.265	0.23	-0.195	0.275		0.181	0.213231	0.130529
SCH772984	-0.195	-0.36	0.11	-0.46	0.09		-0.163	0.258157	0.230844				SCH772984	0.28	-0.25	-0.595		0.39		-0.04375	0.461652	0.861771
DOXORUBICIN	-1.115	-0.67	-1.16	-1.385	-0.385		-0.943	0.405564	0.00651971				DOXORUBICIN	-0.735	-0.905	-1.07	-0.205	-0.665		-0.716	0.326006	0.00798057
DOCETAXEL	0.175	0.735	0.285	0.76	0.635		0.518	0.269852	0.012723				DOCETAXEL	0.26	0.605	-0.595	-0.15	-0.09		0.006	0.452236	0.977754
AMG511	-0.285	0.79	0.14	0.44	-0.075		0.202	0.424302	0.347079				AMG511	0.61	0.04	-0.345	-0.205	0.05		0.03	0.364949	0.863103
XL765	-1.005	-0.33	-0.495	-0.84	-1.075		-0.749	0.324103	0.00666325				XL765	0.095	-0.24	-0.565	-0.515	0.115		-0.222	0.323218	0.199382
NT	0	0	0	0	0		0	0					NT	0	0	0	0	0		0	0
2^-∆∆Cq													2^-∆∆Cq
	1 exp 2^-∆∆Cq	2 exp 2^-∆∆Cq	3 exp 2^-∆∆Cq	4 exp 2^-∆∆Cq	5 exp 2^-∆∆Cq		Mean 2^-∆∆Cq	Dev. st. 2^-∆∆Cq	T TEST 2^-∆∆Cq		Benjamini-Hochberg P-value			1 exp 2^-∆∆Cq	2 exp 2^-∆∆Cq	3 exp 2^-∆∆Cq	4 exp 2^-∆∆Cq	5 exp 2^-∆∆Cq		Mean 2^-∆∆Cq	Dev. st. 2^-∆∆Cq	T TEST 2^-∆∆Cq		Benjamini-Hochberg P-value		CIRC/LIN	T test 2^∆∆CqCIRC/2^-∆∆CqLIN		Benjamini-Hochberg P-value
AZD5363	2.58471	2.40327	1.79005	2.72263	2.68515		2.43716	0.382315	0.0010964	**	0.0832967		AZD5363	0.576343	0.776469	0.962594	0.20733	0.692555		0.643058	0.281364	0.0470242	*	0.237783		3.78995	0.00304705	**	0.136102
AZD7762	0.895025	0.750019	0.744839	1.36604	1.01396		0.953977	0.256031	0.708272		0.832531		AZD7762	0.578344	0.586417	1.01045	0.288172	0.867539		0.666185	0.281085	0.0566531		0.25734		1.432	0.260666		0.657918
AZD8055	2.17347	1.31039	1.21841	1.84038	2.17347		1.74322	0.458921	0.022331	*	0.173867		AZD8055	0.949342	0.765779	0.622006	0.212421	0.82932		0.675774	0.28465	0.0635101		0.273341		2.5796	0.00747528	**	0.200337
BYL719	1.33793	1.29684	3.53081	2	1.51572		1.93626	0.934127	0.0885069		0.309753		BYL719	0.619854	0.732043	1.23542	0.327598	0.692555		0.721494	0.328082	0.130513		0.370948		2.68368	0.0215252	*	0.21635
ERLOTINIB	1.1487	1.04247	1.40444	0.864537	0.920188		1.07607	0.214056	0.471324		0.647768		ERLOTINIB	0.664343	0.78187	1.77154	0.959264	1.01748		1.0389	0.432987	0.850592		0.926661		1.03578	0.816257		0.942918
GEFITINIB	0.888843	0.744839	0.545254	0.580352	1.09809		0.771476	0.22851	0.0889961		0.309753		GEFITINIB	0.358489	0.596668	0.929805	0.832199	0.949342		0.7333	0.252102	0.0771947		0.291142		1.05206	0.826004		0.946021
GSK1070916	1.18509	0.849685	0.795536	1.18509	0.888843		0.98085	0.189368	0.832189		0.92493		GSK1070916	0.574349	0.724471		1.02101	0.923382		0.810804	0.200188	0.155126		0.39095		1.20973	0.215658		0.657918
TRAMETINIB	1.45902	0.861546	0.946058	0.895025	1.16473		1.06528	0.249815	0.590395		0.746349		TRAMETINIB	0.49827	0.72951	1.29684	0.10083	0.888843		0.702859	0.445087	0.209775		0.449064		1.51563	0.199375		0.657918
LEE011	1.65864	1.69349	1.85961	1.80876	1.57462		1.71902	0.115075	0.00015222	***	0.0407949		LEE011	0.795536	0.832199	0.852635	1.14472	0.82645		0.890309	0.143686	0.163007		0.39551		1.93082	0.000140801	***	0.0188673
SCH772984	1.14472	1.28343	0.926588	1.37554	0.939523		1.13396	0.201014	0.21043		0.449064		SCH772984	0.823591	1.18921	1.51047		0.76313		1.0716	0.3479	0.708264		0.832531		1.05819	0.992807		0.999937
DOXORUBICIN	2.16595	1.59107	2.23457	2.61172	1.30586		1.98184	0.525397	0.0139335	*	0.149448		DOXORUBICIN	1.6644	1.87254	2.09943	1.15269	1.58557		1.67493	0.353585	0.0129684	*	0.149448		1.18324	0.395672		0.726301
DOCETAXEL	0.885768	0.600818	0.820742	0.590496	0.643941		0.708353	0.135748	0.0086225	**	0.11004		DOCETAXEL	0.835088	0.657471	1.51047	1.10957	1.06437		1.03539	0.322098	0.817996		0.92273		0.684138	0.0799659		0.428617
AMG511	1.21841	0.578344	0.907519	0.737135	1.05336		0.898954	0.25246	0.421386		0.613758		AMG511	0.655197	0.972655	1.27015	1.15269	0.965936		1.00333	0.232936	0.976066		0.994622		0.895975	0.613912		0.848084
XL765	2.00694	1.25701	1.40932	1.79005	2.10672		1.71401	0.369965	0.0124919	*	0.149448		XL765	0.936272	1.18099	1.47939	1.42899	0.923382		1.18981	0.262872	0.18171		0.423464		1.44058	0.110274		0.477396
NT	1	1	1	1	1		1	0					NT	1	1	1	1	1		1	0

## Sheet: circ-lin MAN1A2
circ MAN1A2															lin MAN1A2																T-TEST CIRC/LIN
	∆Cq 1	∆Cq 2	∆Cq 3	∆Cq 4	∆Cq 5		Mean ∆Cq	Dev. St. ∆Cq	t test ∆Cq							∆Cq 1	∆Cq 2	∆Cq 3	∆Cq 4	∆Cq 4 repeated	∆Cq 5	∆Cq 6		Mean ∆Cq	Dev. St. ∆Cq	t test ∆Cq
AZD5363	-2.26	-1.395	-2.69	-2.63	-2.07		-2.209	0.522762	0.00368029						AZD5363	0.78	-0.8	-1.215	-0.41		-0.085	-0.125		-0.309167	0.684408	0.288081						P-value	Benjamini-Hochberg P-value
AZD7762	-1.62	-0.34	-1.955	-2.945	-1.33		-1.638	0.947197	0.226798						AZD7762	-0.11	-0.595	-1.3	-1.285		-0.575	0.395		-0.578333	0.66139	0.970282					AZD5363	0.029053	0.0441375	*
AZD8055	-1.71	-1.38	-3.155	-1.99	-2.405		-2.128	0.686427	0.00151149						AZD8055	0.235	-0.685	-1.67	3.17	-0.735	-0.745	-0.075		-0.0721429	1.55063	0.317435					AZD7762	0.16541	0.178637
BYL719	-1.78	-0.55	-3.76	-1.49	-1.78		-1.872	1.16994	0.108917						BYL719	0.815	-0.87	-3.535		0.18	-0.26	-0.165		-0.639167	1.52272	0.937949					AZD8055	0.0133965	0.0231249	*
ERLOTINIB	-0.925	-0.32	-3.47	-1.6	-1.54		-1.571	1.18219	0.240974						ERLOTINIB	0.625	-0.61	-2.78		-0.3	-0.92	0.61		-0.5625	1.25707	0.728151					BYL719	0.095851	0.11582
GEFITINIB	-0.94	-0.865	-1.06	-1.245	-1.515		-1.125	0.261032	0.800027						GEFITINIB	1.49	-0.525	-0.495	-0.49		-0.825	0.41		-0.0725	0.871555	0.218124					ERLOTINIB	0.162988	0.178637
GSK1070916	-0.64	-0.22	-2.03	-1.17	-1.33		-1.078	0.69034	0.166893						GSK1070916	0.6	-0.43	-1	-0.55		-0.925	-0.14		-0.4075	0.587586	0.469691					GEFITINIB	0.0378419	0.0537948
TRAMETINIB	-1.28	-0.515	-2.62	-0.875	-1.65		-1.388	0.80985	0.450294						TRAMETINIB	0.87	-0.365	-1.965	-0.61		-0.81	-0.055		-0.489167	0.932402	0.647641					GSK1070916	0.149018	0.16881
LEE011	-1.09	-0.73	-3.365	-1.38	-1.715		-1.656	1.02203	0.130319						LEE011	0.595	-0.61	-2.9	-0.68		-0.58	-0.525		-0.783333	1.14271	0.431143					TRAMETINIB	0.122993	0.141972
SCH772984	-0.985	-0.655	-1.505	-1.09	-1.63		-1.173	0.396746	0.916004						SCH772984	0.57	-1.06	-1.385	-0.815	-0.33	-0.62	-0.195		-0.547857	0.640474	0.889595					LEE011	0.0954278	0.11582
DOXORUBICIN	-1.34	-1.13	-3.405	-2.05	-1.775		-1.94	0.894658	0.0116636						DOXORUBICIN	-0.36	-1.59	-2.445	-1.265		-0.98	-0.14		-1.13	0.843155	0.0970446					SCH772984	0.194676	0.204551
DOCETAXEL	-0.33	-0.065	-1.24	-0.585	-0.66		-0.576	0.438654	0.00737762						DOCETAXEL	0.44	-0.79	-1.175	0.575		-0.565	0.49		-0.170833	0.763305	0.124604					DOXORUBICIN	0.236247	0.242949
AMG511	-0.935	-0.245	-1.6	-1.1	-1.355		-1.047	0.514595	0.327961						AMG511	0.585	-0.045	-0.87	-1.12		-0.805	-0.255		-0.418333	0.635387	0.592359					DOCETAXEL	0.598021	0.598021
XL765	-1.585	-1.285	-2.245	-2.47	-2.235		-1.964	0.503269	0.00489037						XL765	0.26	-0.49	-1.32	-1.355		-0.71	-0.38		-0.665833	0.612311	0.796572					AMG511	0.153087	0.170751
NT	-0.665	-0.395	-2.02	-1.53	-1.36		-1.194	0.659729							NT	-0.005	-0.275	-1.98	-0.04	-0.515	-0.68	-0.565		-0.58	0.66954						XL765	0.013579	0.0231643	*
																															NT	0.0856158	0.10795
2^-∆Cq															2^-∆Cq
	2^-∆Cq 1	2^-∆Cq 2	2^-∆Cq 3	2^-∆Cq 4	2^-∆Cq 5			Mean 2^-∆Cq	Dev. St. 2^-∆Cq	t test circ/NT (2^-∆Cq)	Benjamini-Hochberg P-value					2^-∆Cq 1	2^-∆Cq 2	2^-∆Cq 3	2^-∆Cq 4	2^-∆Cq 4 repeated	2^-∆Cq 5	2^-∆Cq 6		Mean 2^-∆Cq	Dev. St. 2^-∆Cq	t test lin/NT (2^-∆Cq)	Benjamini-Hochberg P-value				T test 2^-∆CqCIRC/2^-∆CqLIN
AZD5363	4.78991	2.62989	6.45313	6.19026	4.19887			4.85241	1.55907	0.00412022	0.0946933				AZD5363	0.582367	1.7411	2.32141	1.32869		1.06069	1.09051		1.35413	0.606176	0.299897	0.505711				0.029053
AZD7762	3.07375	1.26576	3.87716	7.70076	2.51403			3.68629	2.43725	0.275075	0.503133				AZD7762	1.07923	1.51047	2.46229	2.43682		1.48968	0.760489		1.62316	0.698106	0.83359	0.900815				0.16541
AZD8055	3.27161	2.60268	8.90737	3.97237	5.29636			4.81008	2.49828	0.0281672	0.193578				AZD8055	0.849685	1.6077	3.18215	0.111105	1.6644	1.67597	1.05336		1.4492	0.95154	0.285359	0.503133				0.0133965
BYL719	3.43426	1.46409	13.5479	2.80889	3.43426			4.93788	4.87992	0.242209	0.480832				BYL719	0.568408	1.82766	11.5915		0.882703	1.19748	1.12117		2.86483	4.29544	0.448962	0.610771				0.095851
ERLOTINIB	1.89868	1.24833	11.0809	3.03143	2.90795			4.03345	4.00784	0.320904	0.519914				ERLOTINIB	0.64842	1.52626	6.86852		1.23114	1.89212	0.655197		2.13694	2.36865	0.537067	0.678959				0.162988
GEFITINIB	1.91853	1.82134	2.08493	2.37019	2.85799			2.21059	0.417493	0.586775	0.718614				GEFITINIB	0.356013	1.43893	1.40932	1.40444		1.77154	0.752623		1.18881	0.52556	0.293923	0.504944				0.0378419
GSK1070916	1.55833	1.16473	4.08405	2.25012	2.51403			2.31425	1.12572	0.237236	0.480005				GSK1070916	0.659754	1.34723	2	1.46409		1.89868	1.10191		1.41194	0.500309	0.438724	0.602017				0.149018
TRAMETINIB	2.42839	1.42899	6.1475	1.83401	3.13834			2.99545	1.87617	0.371869	0.554727				TRAMETINIB	0.547147	1.28788	3.90413	1.52626		1.75321	1.03886		1.67625	1.16823	0.824126	0.894194				0.122993
LEE011	2.12874	1.65864	10.3031	2.60268	3.28297			3.99522	3.57696	0.274393	0.503133				LEE011	0.662044	1.52626	7.46426	1.60214		1.49485	1.43893		2.36475	2.52201	0.317254	0.518439				0.0954278
SCH772984	1.97931	1.57462	2.83825	2.12874	3.09513			2.32321	0.628013	0.672188	0.786429				SCH772984	0.673617	2.08493	2.61172	1.7593	1.25701	1.53688	1.14472		1.58117	0.641446	0.758608	0.836655				0.194676
DOXORUBICIN	2.53151	2.18859	10.5927	4.14106	3.42238			4.57525	3.44966	0.133267	0.36821				DOXORUBICIN	1.28343	3.01049	5.44526	2.40327		1.97247	1.10191		2.53614	1.59058	0.0646424	0.29025				0.236247
DOCETAXEL	1.25701	1.04608	2.36199	1.50004	1.58008			1.54904	0.500622	0.0298121	0.197504				DOCETAXEL	0.737135	1.72907	2.25793	0.671286		1.47939	0.712025		1.26447	0.660931	0.197873	0.45074				0.598021
AMG511	1.91189	1.18509	3.03143	2.14355	2.55797			2.16599	0.694599	0.270763	0.503133				AMG511	0.666649	1.03168	1.82766	2.17347		1.74715	1.19334		1.43999	0.567139	0.557571	0.691801				0.153087
XL765	3.00008	2.43682	4.74037	5.54044	4.70763			4.08507	1.30662	0.010559	0.124414				XL765	0.835088	1.40444	2.49666	2.55797		1.6358	1.30134		1.70522	0.688345	0.98805	0.995479				0.013579
NT	1.58557	1.31494	4.05584	2.88786	2.56685			2.48221	1.0971						NT	1.00347	1.20999	3.94493	1.02811	1.42899	1.60214	1.47939		1.671	1.02812						0.0856158
∆∆Cq															∆∆Cq
	∆∆Cq 1	∆∆Cq 2	∆∆Cq 3	∆∆Cq 4	∆∆Cq 5		Mean ∆∆Cq	Dev. St. ∆∆Cq	t test ∆∆Cq							∆∆Cq 1	∆∆Cq 2	∆∆Cq 3	∆∆Cq 4	∆∆Cq 4 repeated	∆∆Cq 5	∆∆Cq 6		Mean ∆∆Cq	Dev. St. ∆∆Cq	t test ∆∆Cq
AZD5363	-1.595	-1	-0.67	-1.1	-0.71		-1.015	0.372794	0.00368029						AZD5363	0.785	-0.525	0.765	-0.37		0.595	0.44		0.281667	0.580617	0.288081
AZD7762	-0.955	0.055	0.065	-1.415	0.03		-0.444	0.69583	0.226798						AZD7762	-0.105	-0.32	0.68	-1.245		0.105	0.96		0.0125	0.781989	0.970282
AZD8055	-1.045	-0.985	-1.135	-0.46	-1.045		-0.934	0.270333	0.00151149						AZD8055	0.24	-0.41	0.31	3.21	-0.22	-0.065	0.49		0.507857	1.23242	0.317435
BYL719	-1.115	-0.155	-1.74	0.04	-0.42		-0.678	0.737297	0.108917						BYL719	0.82	-0.595	-1.555		0.695	0.42	0.4		0.0308333	0.92284	0.937949
ERLOTINIB	-0.26	0.075	-1.45	-0.07	-0.18		-0.377	0.612858	0.240974						ERLOTINIB	0.63	-0.335	-0.8		0.215	-0.24	1.175		0.1075	0.716134	0.728151
GEFITINIB	-0.275	-0.47	0.96	0.285	-0.155		0.069	0.569993	0.800027						GEFITINIB	1.495	-0.25	1.485	-0.45		-0.145	0.975		0.518333	0.901652	0.218124
GSK1070916	0.025	0.175	-0.01	0.36	0.03		0.116	0.153761	0.166893						GSK1070916	0.605	-0.155	0.98	-0.51		-0.245	0.425		0.183333	0.574375	0.469691
TRAMETINIB	-0.615	-0.12	-0.6	0.655	-0.29		-0.194	0.51903	0.450294						TRAMETINIB	0.875	-0.09	0.015	-0.57		-0.13	0.51		0.101667	0.512608	0.647641
LEE011	-0.425	-0.335	-1.345	0.15	-0.355		-0.462	0.54387	0.130319						LEE011	0.6	-0.335	-0.92	-0.64		0.1	0.04		-0.1925	0.550906	0.431143
SCH772984	-0.32	-0.26	0.515	0.44	-0.27		0.021	0.418187	0.916004						SCH772984	0.575	-0.785	0.595	-0.775	0.185	0.06	0.37		0.0321429	0.587224	0.889595
DOXORUBICIN	-0.675	-0.735	-1.385	-0.52	-0.415		-0.746	0.378854	0.0116636						DOXORUBICIN	-0.355	-1.315	-0.465	-1.225		-0.3	0.425		-0.539167	0.647846	0.0970446
DOCETAXEL	0.335	0.33	0.78	0.945	0.7		0.618	0.275195	0.00737762						DOCETAXEL	0.445	-0.515	0.805	0.615		0.115	1.055		0.42	0.558095	0.124604
AMG511	-0.27	0.15	0.42	0.43	0.005		0.147	0.295246	0.327961						AMG511	0.59	0.23	1.11	-1.08		-0.125	0.31		0.1725	0.739282	0.592359
XL765	-0.92	-0.89	-0.225	-0.94	-0.875		-0.77	0.305716	0.00489037						XL765	0.265	-0.215	0.66	-1.315		-0.03	0.185		-0.075	0.67567	0.796572
NT	0	0	0	0	0		0	0							NT	0	0	0	0	0	0	0		0	0
2^-∆∆Cq															2^-∆∆Cq
	1 exp 2^-∆∆Cq	2 exp 2^-∆∆Cq	3 exp 2^-∆∆Cq	4 exp 2^-∆∆Cq	5 exp 2^-∆∆Cq			Mean 2^-∆∆Cq	Dev. st. 2^-∆∆Cq	T TEST 2^-∆∆Cq		Benjamini-Hochberg P-value				1 exp 2^-∆∆Cq	2 exp 2^-∆∆Cq	3 exp 2^-∆∆Cq	4 exp 2^-∆∆Cq	4 exp repeated 2^-∆∆Cq	5 exp 2^-∆∆Cq	6 exp 2^-∆∆Cq		Mean 2^-∆∆Cq	Dev. st. 2^-∆∆Cq	T TEST 2^-∆∆Cq		Benjamini-Hochberg P-value		CIRC/LIN	T test 2^∆∆CqCIRC/2^-∆∆CqLIN		Benjamini-Hochberg P-value
AZD5363	3.02095	2	1.59107	2.14355	1.6358			2.07827	0.577096	0.0139411	*	0.149448			AZD5363	0.580352	1.43893	0.588453	1.29235		0.662044	0.737135		0.883212	0.380811	0.486353		0.658296		2.35309	0.0626669		0.399875
AZD7762	1.93858	0.962594	0.955945	2.6666	0.97942			1.50063	0.776064	0.22264		0.452483			AZD7762	1.07549	1.24833	0.624165	2.37019		0.929805	0.514057		1.12701	0.667879	0.660942		0.797894		1.33152	0.28933		0.659961
AZD8055	2.06337	1.97931	2.19619	1.37554	2.06337			1.93555	0.32254	0.00291339	**	0.088207			AZD8055	0.846745	1.32869	0.806642	0.108067	1.16473	1.04608	0.712025		0.858998	0.395279	0.381715		0.571507		2.25327	0.0013183	**	0.0883258
BYL719	2.16595	1.11342	3.34035	0.972655	1.33793			1.78606	0.984255	0.148676		0.386104			BYL719	0.566442	1.51047	2.93834		0.617709	0.747425	0.757858		1.18971	0.922859	0.635987		0.783874		1.50126	0.253945		0.657918
ERLOTINIB	1.19748	0.949342	2.73208	1.04972	1.13288			1.4123	0.743613	0.282813		0.522717			ERLOTINIB	0.646176	1.26138	1.7411		0.861546	1.18099	0.442884		1.02235	0.469479	0.911722		0.956756		1.38143	0.262577		0.657918
GEFITINIB	1.20999	1.38511	0.514057	0.820742	1.11342			1.00866	0.343937	0.957778		0.983466			GEFITINIB	0.354781	1.18921	0.357249	1.36604		1.10573	0.50874		0.813625	0.456798	0.36348		0.561484		1.23972	0.603138		0.84188
GSK1070916	0.982821	0.885768	1.00696	0.779165	0.97942			0.926826	0.0946203	0.158821		0.394111			GSK1070916	0.657471	1.11342	0.50698	1.42405		1.18509	0.744839		0.938642	0.354924	0.68956		0.820244		0.987411	0.966882		0.999937
TRAMETINIB	1.53156	1.08673	1.51572	0.635075	1.22264			1.19835	0.368129	0.294695		0.53008			TRAMETINIB	0.545254	1.06437	0.989657	1.48452		1.09429	0.702222		0.980053	0.328933	0.887723		0.95257		1.22273	0.692413		0.892147
LEE011	1.34257	1.26138	2.5403	0.90125	1.27899			1.4649	0.625528	0.171875		0.407633			LEE011	0.659754	1.26138	1.89212	1.55833		0.933033	0.972655		1.21288	0.452773	0.301536		0.531275		1.20779	0.631746		0.860387
SCH772984	1.24833	1.19748	0.699793	0.737135	1.20581			1.01771	0.27417	0.892146		0.95257			SCH772984	0.671286	1.72309	0.662044	1.71119	0.879649	0.959264	0.773782		1.05433	0.465041	0.767699		0.883019		0.965266	0.713237		0.909406
DOXORUBICIN	1.5966	1.6644	2.61172	1.43396	1.3333			1.72799	0.51101	0.033358	*	0.190211			DOXORUBICIN	1.27899	2.48802	1.38032	2.33755		1.23114	0.744839		1.57681	0.685275	0.0942188		0.315633		1.09588	0.935716		0.999937
DOCETAXEL	0.792784	0.795536	0.582367	0.51943	0.615572			0.661138	0.12625	0.00387841	**	0.0939133			DOCETAXEL	0.734584	1.42899	0.572362	0.65293		0.923382	0.481297		0.798925	0.343555	0.211127		0.449064		0.827534	0.350238		0.701667
AMG511	1.20581	0.90125	0.747425	0.742262	0.99654			0.918657	0.193171	0.399714		0.58859			AMG511	0.664343	0.852635	0.463294	2.11404		1.09051	0.806642		0.998576	0.58465	0.995471		0.998088		0.919967	0.790171		0.928797
XL765	1.89212	1.85318	1.16878	1.91853	1.83401			1.73332	0.317305	0.00666227	**	0.0939133			XL765	0.832199	1.1607	0.632878	2.48802		1.02101	0.879649		1.16908	0.67028	0.563707		0.722839		1.48264	0.307901		0.659961
NT	1	1	1	1	1			1	0						NT	1	1	1	1	1	1	1		1	0

[truncated: 4 more sheets: circ-lin ESR1, circ-lin AKT2, circ-lin PIK3CB, All genes MCF-7]
