# Supplementary material for: Inverse Impact of Cancer Drugs on Circular and Linear RNAs in Breast Cancer Cell Lines
Source: Noncoding RNA. 2023 May 19;9(3):32. doi: 10.3390/ncrna9030032 (PMC10204552; doi:10.3390/ncrna9030032)
Supplement: Supplementary file 1 [file ncrna-09-00032-s001.zip › ncrna-2201428-supplementary/Supplementary File S2 - MDA-MB-231 2023.xlsx]

## Sheet: Circular Cq
circ000911
Experiment 1	circ000911 p3 24h		GAPDH p3 24h		2018-10-12
	sample 1	sample 2	GAPDH 24h	GAPDH 24h	mean circ	mean GAPDH	∆Cq	∆∆Cq	2^-∆∆Cq (Fold)
AZD5363	32.93	33.01	21.83	21.62	32.97	21.725	11.245	-0.305	1.23542
AZD7762	33.95		24.18	23.94	33.95	24.06	9.89	-1.66	3.16017
AZD8055	33.41	32.39	20.96	21.18	32.9	21.07	11.83	0.28	0.823591
BYL719	33.57	33.03	21.31	21.18	33.3	21.245	12.055	0.505	0.70466
ERLOTINIB	32.87	33.91	21.23	21.4	33.39	21.315	12.075	0.525	0.694959
GEFITINIB	33.41		20.32	21.38	33.41	20.85	12.56	1.01	0.496546
GSK1070916	33.16	33.64	21.41	21.12	33.4	21.265	12.135	0.585	0.666649
TRAMETINIB	32.52	31.95	20.68	21.18	32.235	20.93	11.305	-0.245	1.18509
LEE011	33.13	32.89	21.09	21.71	33.01	21.4	11.61	0.06	0.959264
SCH772984	33.27	32.29	21.22	21.25	32.78	21.235	11.545	-0.005	1.00347
DOXORUBICIN	34.01	34.16	21.39	22.06	34.085	21.725	12.36	0.81	0.570382
DOCETAXEL	32.88		21.2	21.38	32.88	21.29	11.59	0.04	0.972655
AMG511	33.22	33.23	21.96	21.83	33.225	21.895	11.33	-0.22	1.16473
XL765	32.29	32.59	22.12	21.9	32.44	22.01	10.43	-1.12	2.17347
NT	33.57		22.02	22.02	33.57	22.02	11.55	0	1
Experiment 2	circ000911 p3 24h		GAPDH p3 24h		2018-10-31
	sample 1	sample 2	GAPDH 24h	GAPDH 24h	mean circ	mean GAPDH	∆Cq	∆∆Cq	2^-∆∆Cq (Fold)
AZD5363	33.03	32.57	21.85		32.8	21.85	10.95	-1.44	2.71321
AZD7762	34.06		21.31	21.57	34.06	21.44	12.62	0.23	0.852635
AZD8055	35.53	33.75	21.64	21.42	34.64	21.53	13.11	0.72	0.607097
BYL719	33.28	33.91	21.71	21.32	33.595	21.515	12.08	-0.31	1.23971
ERLOTINIB	33.55	33.37	21.69	21.72	33.46	21.705	11.755	-0.635	1.55294
GEFITINIB	35.01	33.18	21.19	21.01	34.095	21.1	12.995	0.605	0.657471
GSK1070916	34.2	33.27	21.45	21.62	33.735	21.535	12.2	-0.19	1.14076
TRAMETINIB	33.38	33.03	21.1	21.12	33.205	21.11	12.095	-0.295	1.22688
LEE011	33.13	33.95	21.64	21.94	33.54	21.79	11.75	-0.64	1.55833
SCH772984	33.63	34.2	21.55	21.39	33.915	21.47	12.445	0.055	0.962594
DOXORUBICIN	32.63	33.75	22.03	22.08	33.19	22.055	11.135	-1.255	2.38667
DOCETAXEL	33.52	33.4	21.38	21.25	33.46	21.315	12.145	-0.245	1.18509
AMG511	34.1	32.79	21.52	21.58	33.445	21.55	11.895	-0.495	1.40932
XL765	34.78	33.44	21.87	22.1	34.11	21.985	12.125	-0.265	1.20164
NT	33.73	34.11	21.41	21.65	33.92	21.53	12.39	0	1
Experiment 3	circ000911 p3 24h		GAPDH p3 24h		2018-11-06
	sample 1	sample 2	GAPDH 24h	GAPDH 24h	mean circ	mean GAPDH	∆Cq	∆∆Cq	2^-∆∆Cq (Fold)
AZD5363	32.62	32.36	21.87	21.94	32.49	21.905	10.585	-0.565	1.47939
AZD7762	31.74	31.68	21.28	21.31	31.71	21.295	10.415	-0.735	1.6644
AZD8055	32.38		21.24	21.29	32.38	21.265	11.115	-0.035	1.02456
BYL719	33.41	32.72	21.66	21.07	33.065	21.365	11.7	0.55	0.68302
ERLOTINIB	31.65	31.77	21.2	21.16	31.71	21.18	10.53	-0.62	1.53688
GEFITINIB	32.14	32.68	20.88	20.76	32.41	20.82	11.59	0.44	0.737135
GSK1070916	32.51	32.32	20.68	20.74	32.415	20.71	11.705	0.555	0.680657
TRAMETINIB	31.14	31.06	20.89	21.36	31.1	21.125	9.975	-1.175	2.25793
LEE011	32.12	31.17	21.21	21.48	31.645	21.345	10.3	-0.85	1.8025
SCH772984	31.38		22.03	21.45	31.38	21.74	9.64	-1.51	2.8481
DOXORUBICIN	32.98	34.23	22.22	22	33.605	22.11	11.495	0.345	0.787308
DOCETAXEL	32.43	32.42	21.15	21.18	32.425	21.165	11.26	0.11	0.926588
AMG511	33.14		20.92	21.29	33.14	21.105	12.035	0.885	0.541488
XL765	32.77	33.56	22.27	22.05	33.165	22.16	11.005	-0.145	1.10573
NT	32.23	32.89	21.22	21.6	32.56	21.41	11.15	0	1
Experiment 4	circ000911 p3 24h		GAPDH p3 24h		2019-03-01
	sample 1	sample 2	GAPDH 24h	GAPDH 24h	mean circ	mean GAPDH	∆Cq	∆∆Cq	2^-∆∆Cq (Fold)
AZD7762	33.92	33.82	23.07	23.09	33.87	23.08	10.79	0.225	0.855595
AZD8055	34.17	32.9	22.69	22.4	33.535	22.545	10.99	0.425	0.744839
BYL719	34.13	32.56	23.5	23.85	33.345	23.675	9.67	-0.895	1.85961
ERLOTINIB	32.97		24.33	24.38	32.97	24.355	8.615	-1.95	3.86375
GEFITINIB	32.4	33.05	23.4	23.22	32.725	23.31	9.415	-1.15	2.21914
GSK1070916	33.22	33.03	22.24	22.38	33.125	22.31	10.815	0.25	0.840896
TRAMETINIB	33.55	34.27	24.14	24.27	33.91	24.205	9.705	-0.86	1.81504
LEE011	33.28	33	23.13	22.82	33.14	22.975	10.165	-0.4	1.31951
SCH772984	34.09	33.33	23.5	23.25	33.71	23.375	10.335	-0.23	1.17283
DOXORUBICIN	34.14	33.99	23.95	24.01	34.065	23.98	10.085	-0.48	1.39474
DOCETAXEL	33.62	33.17	22.51	22.45	33.395	22.48	10.915	0.35	0.784584
AMG511	34.44	34.04	22.12	22.53	34.24	22.325	11.915	1.35	0.392292
XL765	34.55	34.26	22.34		34.405	22.34	12.065	1.5	0.353553
NT	34.06	33.82	23.31	23.44	33.94	23.375	10.565	0	1
Experiment 6	circ000911 p3 24h		GAPDH p3 24h		2020-02-10
	sample 1	sample 2	GAPDH 24h	GAPDH 24h	mean circ	mean GAPDH	∆Cq	∆∆Cq	2^-∆∆Cq (Fold)
AZD5363	33.08	33.85	22.66	22.49	33.465	22.575	10.89	-0.94	1.91853
AZD7762	33.02	32.88	22.85	23.1	32.95	22.975	9.975	-1.855	3.61752
AZD8055	33.47	33.54	23.04	23.13	33.505	23.085	10.42	-1.41	2.65737
BYL719	32.46	33.11	22.75	22.14	32.785	22.445	10.34	-1.49	2.80889
ERLOTINIB	34.15	34.13	21.87	22.29	34.14	22.08	12.06	0.23	0.852635
GEFITINIB	32.28	33.14	21.78	21.98	32.71	21.88	10.83	-1	2
GSK1070916	33.51	33.58	22.62	22.64	33.545	22.63	10.915	-0.915	1.88557
TRAMETINIB	31.46	33.16	22.69	22.86	32.31	22.775	9.535	-2.295	4.90754
LEE011	33.63	33.86	22.59	22.88	33.745	22.735	11.01	-0.82	1.76541
SCH772984	33.11	33.06	22.18	22.3	33.085	22.24	10.845	-0.985	1.97931
DOXORUBICIN	33.11	33.32	22.79	22.9	33.215	22.845	10.37	-1.46	2.75108
DOCETAXEL	33.74	33.49	22.26	22.53	33.615	22.395	11.22	-0.61	1.52626
AMG511	32.99	33.54	21.94	22.01	33.265	21.975	11.29	-0.54	1.45397
XL765	32.65	33.05	22.23	21.84	32.85	22.035	10.815	-1.015	2.0209
NT	33.87	33.96	22.05	22.12	33.915	22.085	11.83	0	1
circ VRK1
Experiment 1	circ VRK1 P4 24h		GAPDH 24h		2018-11-10
	sample1	sample2	GAPDH p4 24h	GAPDH p4 24h	mean circ	mean GAPDH	∆Cq	∆∆Cq	2^-∆∆Cq (Fold)
AZD5363	30.23	30	21.55	21.37	30.115	21.46	8.655	-1.645	3.12748
AZD7762	32.19	32.63	23.86	23.3	32.41	23.58	8.83	-1.47	2.77022
AZD8055	29.91	30.27	20.6	20.73	30.09	20.665	9.425	-0.875	1.83401
BYL719	30.63	31.27	21.07	21.2	30.95	21.135	9.815	-0.485	1.39959
ERLOTINIB	30.76	30.96	21	21.06	30.86	21.03	9.83	-0.47	1.38511
GEFITINIB	31.2	30.62	21.13	21.31	30.91	21.22	9.69	-0.61	1.52626
GSK1070916	30.53	30.37	21.08	20.74	30.45	20.91	9.54	-0.76	1.69349
TRAMETINIB	30.86	30.51	20.55	21.39	30.685	20.97	9.715	-0.585	1.50004
LEE011	30.61	31.33	21.16	21.27	30.97	21.215	9.755	-0.545	1.45902
SCH772984	30.36	30.46	20.91	21.02	30.41	20.965	9.445	-0.855	1.80876
DOXORUBICIN	30.76	30.02	21.47	21.7	30.39	21.585	8.805	-1.495	2.81864
DOCETAXEL	30.81	31	21.41	21.47	30.905	21.44	9.465	-0.835	1.78386
AMG511	30.42		21.37	21.36	30.42	21.365	9.055	-1.245	2.37019
XL765	30.74	31.38	21.67	21.46	31.06	21.565	9.495	-0.805	1.74715
NT	31.86	32.23	21.63	21.86	32.045	21.745	10.3	0	1
Experiment 2	circ VRK1 P4 24h		GAPDH 24h		2018-10-30
	sample1	sample2	GAPDH p4 24h	GAPDH p4 24h	mean circ	mean GAPDH	∆Cq	∆∆Cq	2^-∆∆Cq (Fold)
AZD5363	30.67	30.42	21.66	21.62	30.545	21.64	8.905	-0.685	1.6077
AZD7762	30.75	30.51	21.72	21.89	30.63	21.805	8.825	-0.765	1.69937
AZD8055	31.29	30.9	21.72	21.75	31.095	21.735	9.36	-0.23	1.17283
BYL719	31.7	31.13	21.58	21.67	31.415	21.625	9.79	0.2	0.870551
ERLOTINIB	31.61	31.39	21.77	21.65	31.5	21.71	9.79	0.2	0.870551
GEFITINIB	31.14	31.21	21.19	21.03	31.175	21.11	10.065	0.475	0.719467
GSK1070916	31.76	31.42	21.83	21.9	31.59	21.865	9.725	0.135	0.91067
TRAMETINIB	30.96	30.38	21.43	21.45	30.67	21.44	9.23	-0.36	1.28343
LEE011	30.91	31.02	21.46	21.51	30.965	21.485	9.48	-0.11	1.07923
SCH772984	31.12	31.73	21.36	21.22	31.425	21.29	10.135	0.545	0.685391
DOXORUBICIN	30.72	30.83	21.93	21.97	30.775	21.95	8.825	-0.765	1.69937
DOCETAXEL	31.09	31.1	21.72	21.59	31.095	21.655	9.44	-0.15	1.10957
AMG511	30.75	31.45	21.84	21.83	31.1	21.835	9.265	-0.325	1.25266
XL765	31.24	31.69	22.34	22.26	31.465	22.3	9.165	-0.425	1.34257
NT	30.99	31.08	21.41	21.48	31.035	21.445	9.59	0	1
Experiment 3	circ VRK1 P4 24h		GAPDH 24h		2018-06-11
	sample1	sample2	GAPDH p4 24h	GAPDH p4 24h	mean circ	mean GAPDH	∆Cq	∆∆Cq	2^-∆∆Cq (Fold)
AZD5363	31.01	30.74	22.06	21.88	30.875	21.97	8.905	0.045	0.96929
AZD7762	29.89	29.68	21.44	21.33	29.785	21.385	8.4	-0.46	1.37554
AZD8055	30.27	30.74	21.28	21.24	30.505	21.26	9.245	0.385	0.765779
BYL719	30.34	30.92	21.86	21.53	30.63	21.695	8.935	0.075	0.949342
ERLOTINIB	30.06	31.05	21.25	21.32	30.555	21.285	9.27	0.41	0.752623
GEFITINIB	30.39	30.44	21.11	21.03	30.415	21.07	9.345	0.485	0.714497
GSK1070916	30.42	29.52	20.75	20.88	29.97	20.815	9.155	0.295	0.815072
TRAMETINIB	30.38	30.44	21.24	21.5	30.41	21.37	9.04	0.18	0.882703
LEE011	29.69	30.43	21.45	21.52	30.06	21.485	8.575	-0.285	1.21841
SCH772984	30.2	30.68	21.69	21.39	30.44	21.54	8.9	0.04	0.972655
DOXORUBICIN	30.86	31.03	21.99	22.04	30.945	22.015	8.93	0.07	0.952638
DOCETAXEL	30.18	30.23	21.3	21.18	30.205	21.24	8.965	0.105	0.929805
AMG511	30.2	30.76	20.88	21.15	30.48	21.015	9.465	0.605	0.657471
XL765	31.13		22.08	22.33	31.13	22.205	8.925	0.065	0.955945
NT	31.06	30.15	21.81	21.68	30.605	21.745	8.86	0	1
Experiment 4	circ VRK1 P4 24h		GAPDH 24h		2019-02-26
	sample1	sample2	GAPDH p4 24h	GAPDH p4 24h	mean circ	mean GAPDH	∆Cq	∆∆Cq	2^-∆∆Cq (Fold)
AZD5363
AZD7762	32.4	31.51	23.06	22.83	31.955	22.945	9.01	-1.605	3.04196
AZD8055	32.03	32.31	22.59	22.64	32.17	22.615	9.555	-1.06	2.08493
BYL719	31.97		23.25	23.04	31.97	23.145	8.825	-1.79	3.45815
ERLOTINIB	33.7	34.36	24.29	24.74	34.03	24.515	9.515	-1.1	2.14355
GEFITINIB	32.96	32.27	23.33	22.08	32.615	22.705	9.91	-0.705	1.63014
GSK1070916	32.88	32.2	22.35	22.4	32.54	22.375	10.165	-0.45	1.36604
TRAMETINIB	34.27	32.66	24.59	24.26	33.465	24.425	9.04	-1.575	2.97935
LEE011	32.02	32.48	22.45	22.52	32.25	22.485	9.765	-0.85	1.8025
SCH772984	32.45	33.08	23.17	24.02	32.765	23.595	9.17	-1.445	2.72263
DOXORUBICIN	32.12	31.85	24.15	24.07	31.985	24.11	7.875	-2.74	6.6807
DOCETAXEL	31.73	31.98	22.3	22.58	31.855	22.44	9.415	-1.2	2.2974
AMG511	32.18	32.16	22.02	22.44	32.17	22.23	9.94	-0.675	1.5966
XL765	32.27	31.78	22.48	23	32.025	22.74	9.285	-1.33	2.51403
NT	33.83	33.69	23.22	23.07	33.76	23.145	10.615	0	1
Experiment 6	circ VRK1 P4 24h		GAPDH 24h		2020-02-11
	sample1	sample2	GAPDH p4 24h	GAPDH p4 24h	mean circ	mean GAPDH	∆Cq	∆∆Cq	2^-∆∆Cq (Fold)
AZD5363	32.18	32.21	23.35	23.46	32.195	23.405	8.79	-1.025	2.03496
AZD7762	31.85	32.32	23.65	23.44	32.085	23.545	8.54	-1.275	2.41999
AZD8055	33.32	33.08	23.52	23.73	33.2	23.625	9.575	-0.24	1.18099
BYL719	32.38	33.06	22.98	22.87	32.72	22.925	9.795	-0.02	1.01396
ERLOTINIB	32.65	32.37	22.84	22.93	32.51	22.885	9.625	-0.19	1.14076
GEFITINIB	33.06	33.14	22.56	22.72	33.1	22.64	10.46	0.645	0.639493
GSK1070916	32.55	32.7	23.14	23.3	32.625	23.22	9.405	-0.41	1.32869
TRAMETINIB	32.74	32.7	23.2	23.03	32.72	23.3	9.42	-0.395	1.31494
LEE011	32.59	32.47	23.25	23.34	32.53	23.295	9.235	-0.58	1.49485
SCH772984	32.2	32.1	22.51	22.51	32.15	22.51	9.64	-0.175	1.12896
DOXORUBICIN	33.13	32.36	23.5	23.41	32.745	23.455	9.29	-0.525	1.43893
DOCETAXEL	32.82	33.13	22.53	22.54	32.975	22.535	10.44	0.625	0.64842
AMG511	32.28	32.6	22.36	22.36	32.44	22.36	10.08	0.265	0.832199
XL765	32.26	31.64	22.35	22.52	31.95	22.435	9.515	-0.3	1.23114
NT	31.84	32.83	22.49	22.55	32.335	22.52	9.815	0	1
circBCL11B
Experiment 1	p5 circBCL11B 24h		GAPDH 24h		2018-10-16
	sample1	sample2	GAPDH p5 24h	GAPDH p5 24h	mean circ	mean GAPDH	∆Cq	∆∆Cq	2^-∆∆Cq (Fold)
AZD5363	31.61	31.76	21.94	21.57	31.685	21.755	9.93	-0.715	1.64148
AZD7762	34.17	34.08	24.09	23.45	34.125	23.77	10.355	-0.29	1.22264
AZD8055	31.2	32.01	21.2	21.09	31.605	21.145	10.46	-0.185	1.13682
BYL719	31.55	31.5	21.06	21.41	31.525	21.235	10.29	-0.355	1.27899
ERLOTINIB	32	31.71	21.35	21.32	31.855	21.335	10.52	-0.125	1.09051
GEFITINIB	32.06	32.65	21.24	21.38	32.355	21.31	11.045	0.4	0.757858
GSK1070916	32.46	32.24	21.03	21.03	32.35	21.03	11.32	0.675	0.626332
TRAMETINIB	31.61	32.1	20.89	21.25	31.855	21.07	10.785	0.14	0.907519
LEE011	31.9	32.13	21.31	21.44	32.015	21.375	10.64	-0.005	1.00347
SCH772984	32.07	31.78	21.16	21.03	31.925	21.095	10.83	0.185	0.879649
DOXORUBICIN	32.57	32.13	21.51	21.57	32.35	21.54	10.81	0.165	0.891929
DOCETAXEL	31.86	32.31	21.35	21.75	32.085	21.55	10.535	-0.11	1.07923
AMG511	32.11	31.58	21.48	21.75	31.845	21.615	10.23	-0.415	1.3333
XL765	32.06	32.28	21.56	21.84	32.17	21.7	10.47	-0.175	1.12896
NT	31.96	32.88	21.85	21.7	32.42	21.775	10.645	0	1
Experiment 2	p5 circBCL11B 24h		GAPDH 24h		2018-10-31
	sample1	sample2	GAPDH p5 24h	GAPDH p5 24h	mean circ	mean GAPDH	∆Cq	∆∆Cq	2^-∆∆Cq (Fold)
AZD5363	32.74	33.03	21.76	21.83	32.885	21.795	11.09	0.61	0.655197
AZD7762	34.89	33.47	21.83	22.07	34.18	21.95	12.23	1.75	0.297302
AZD8055	32.58	34.11	21.68	21.88	33.345	21.78	11.565	1.085	0.471392
BYL719	33.18	32.59	21.67	21.26	32.885	21.465	11.42	0.94	0.521233
ERLOTINIB	33.27		22.11	22.05	33.27	22.08	11.19	0.71	0.61132
GEFITINIB	33.65	33.09	21.41	21.39	33.37	21.4	11.97	1.49	0.356013
GSK1070916	34.04	34.72	21.54	21.48	34.38	21.51	12.87	2.39	0.190782
TRAMETINIB	34.43	32.49	21.5	21.7	33.46	21.6	11.86	1.38	0.384219
LEE011	32.8	33.22	21.82	22.18	33.01	22	11.01	0.53	0.692555
SCH772984	32.58	32.84	22.24	21.7	32.71	21.97	10.74	0.26	0.835088
DOXORUBICIN	32.93	32.58	22.38		32.755	22.38	10.375	-0.105	1.07549
DOCETAXEL	32.02	32.53	21.8	21.65	32.275	21.725	10.55	0.07	0.952638
AMG511	32.67	33.12	21.54	22.04	32.895	21.79	11.105	0.625	0.64842
XL765	33.83	32.9	21.74	22.2	33.365	21.97	11.395	0.915	0.530344
NT	32.33	32.59	22.05	21.91	32.46	21.98	10.48	0	1
Experiment 3	p5 circBCL11B 24h		GAPDH 24h		2018-11-06
	sample1	sample2	GAPDH p5 24h	GAPDH p5 24h	mean circ	mean GAPDH	∆Cq	∆∆Cq	2^-∆∆Cq (Fold)
AZD5363	31.62	31.36	21.87	21.94	31.49	21.905	9.585	-0.935	1.91189
AZD7762	33.46	32.07	21.28	21.31	32.765	21.295	11.47	0.95	0.517632
AZD8055	32.31	32.64	21.24	21.29	32.475	21.265	11.21	0.69	0.619854
BYL719	32.64	32.44	21.66	21.07	32.54	21.365	11.175	0.655	0.635075
ERLOTINIB	32.63	33.81	21.2	21.16	33.22	21.18	12.04	1.52	0.348686
GEFITINIB	31.6	31.41	20.88	20.76	31.505	20.82	10.685	0.165	0.891929
GSK1070916	32.14	31.9	20.68	20.74	32.02	20.71	11.31	0.79	0.578344
TRAMETINIB	32.32	31.25	20.89	21.36	31.785	21.125	10.66	0.14	0.907519
LEE011	31.67	31.88	21.21	21.48	31.775	21.345	10.43	-0.09	1.06437
SCH772984	31.47	31.41	22.03	21.45	31.44	21.74	9.7	-0.82	1.76541
DOXORUBICIN	30.57	31.61	22.22	22	31.09	22.11	8.98	-1.54	2.90795
DOCETAXEL	30.67	31.35	21.15	21.18	31.01	21.165	9.845	-0.675	1.5966
AMG511	30.77	31.48	20.92	21.29	31.125	21.105	10.02	-0.5	1.41421
XL765	32.34	32.47	22.27	22.05	32.405	22.16	10.245	-0.275	1.20999
NT	31.3	32.56	21.22	21.6	31.93	21.41	10.52	0	1
Experiment 4	p5 circBCL11B 24h		GAPDH 24h		2019-02-27
	sample1	sample2	GAPDH p5 24h	GAPDH p5 24h	mean circ	mean GAPDH	∆Cq	∆∆Cq	2^-∆∆Cq (Fold)
AZD5363
AZD7762	33.96	34.61	22.86	23.57	34.285	23.215	11.07	-0.53	1.44393
AZD8055	33.15	32.96	22.51	22.65	33.055	22.58	10.475	-1.125	2.18102
BYL719	32.89	33.38	24.11	23.99	33.135	24.05	9.085	-2.515	5.71598
ERLOTINIB	34.6	34.69	24.62	24.31	34.645	24.465	10.18	-1.42	2.67586
GEFITINIB	33.74	33.04	22.72	22.98	33.39	22.85	10.54	-1.06	2.08493
GSK1070916	33.18	33.43	22.43	22.58	33.305	22.505	10.8	-0.8	1.7411
TRAMETINIB	32.77	33.64	24.61	24.65	33.205	24.63	8.575	-3.025	8.13984
LEE011	35.34	34.07	22.56	22.79	34.705	22.675	12.03	0.43	0.742262
SCH772984	33.72	33.47	25.08	23.04	33.595	24.06	9.535	-2.065	4.18434
DOXORUBICIN	33.83	33.73	23.91	24.01	33.78	23.96	9.82	-1.78	3.43426
DOCETAXEL	33.38	33.07	22.26	22.49	33.225	22.375	10.85	-0.75	1.68179
AMG511	33.66	33.03	22.45	22.39	33.345	22.42	10.925	-0.675	1.5966
XL765	34.52	33.63	22.85	22.65	34.075	22.75	11.325	-0.275	1.20999
NT	34.42	36.01	23.55	23.68	35.215	23.615	11.6	0	1
Experiment 5	p5 circBCL11B 24h		GAPDH 24h		2019-04-03
	sample1	sample2	GAPDH p5 24h	GAPDH p5 24h	mean circ	mean GAPDH	∆Cq	∆∆Cq	2^-∆∆Cq (Fold)
AZD5363	31.32	31.34	21.94	22.12	31.33	22.03	9.3	0.015	0.989657
AZD7762	31.59	31.65	22.18	22.05	31.62	22.115	9.505	0.22	0.858565
AZD8055	31.41	31.09	21.97	22.02	31.25	21.995	9.255	-0.03	1.02101
BYL719	30.7	31.43	22.01	22.12	31.065	22.065	9	-0.285	1.21841
ERLOTINIB	31.47	31.12	22.45	22.62	31.295	22.535	8.76	-0.525	1.43893
GEFITINIB	31.16	31.48	21.53	21.63	31.32	21.58	9.74	0.455	0.72951
GSK1070916	31.83	31.34	21.59	21.75	31.585	21.67	9.915	0.63	0.646176
TRAMETINIB	32	31.6	22.47	22.54	31.8	22.505	9.295	0.01	0.993092
LEE011	30.7	30.95	21.77	21.82	30.825	21.795	9.03	-0.255	1.19334
SCH772984	30.84	30.88	21.73	21.81	30.86	21.77	9.09	-0.195	1.14472
DOXORUBICIN	31.15	31.33	22.51	22.49	31.24	22.5	8.74	-0.545	1.45902
DOCETAXEL	31.48	32.1	21.62	21.68	31.79	21.65	10.14	0.855	0.552865
AMG511	31.62	32.43	21.88	21.82	32.025	21.85	10.175	0.89	0.539614
XL765	31.92	31.26	22.1	22.25	31.59	22.175	9.415	0.13	0.913831
NT	31.61	32.02	22.58	22.48	31.815	22.53	9.285	0	1
Experiment 6	p5 circBCL11B 24h		GAPDH 24h		2020-02-12
	sample1	sample2	GAPDH p5 24h	GAPDH p5 24h	mean circ	mean GAPDH	∆Cq	∆∆Cq	2^-∆∆Cq (Fold)
AZD5363	34.2	33.61	23.52	22.94	33.905	23.23	10.675	-0.265	1.20164
AZD7762	34.82	33.35	23.26	23.17	34.085	23.215	10.87	-0.07	1.04972
AZD8055	33.16	33.18	22.83	23.04	33.17	22.935	10.235	-0.705	1.63014
BYL719	33.65	33.24	22.72	22.5	33.445	22.61	10.835	-0.105	1.07549
ERLOTINIB	33.09	32.64	22.48	22.29	32.865	22.385	10.48	-0.46	1.37554
GEFITINIB	32.35	34.11	22.35	22.45	33.23	22.4	10.83	-0.11	1.07923
GSK1070916	34.12		22.72	22.67	34.12	22.695	11.425	0.485	0.714497
TRAMETINIB	33.94	32.85	23	22.86	33.395	22.93	10.465	-0.475	1.38992
LEE011	34.14	33.01	22.8	23.04	33.575	22.92	10.655	-0.285	1.21841
SCH772984	33.73	32.81	22.72	22.09	33.27	22.405	10.865	-0.075	1.05336
DOXORUBICIN	32.4	33.18	22.88	23.17	32.79	23.025	9.765	-1.175	2.25793
DOCETAXEL	32.6	32.84	22.42	22.44	32.72	22.43	10.29	-0.65	1.56917
AMG511	32.64	33.28	22.34	22.01	32.96	22.175	10.785	-0.155	1.11342
XL765	33.66	33.94	22.16	22.5	33.8	22.33	11.47	0.53	0.692555
NT	33.15	32.61	22.01	21.87	32.88	21.94	10.94	0	1
circGFRA1
Experiment 1	circGFRA1 P6 24h		GAPDH 24h		2018-10-10
	sample1	sample2	GAPDH p6 24h	GAPDH p6 24h	mean circ	mean GAPDH	∆Cq	∆∆Cq	2^-∆∆Cq (Fold)
AZD5363	30.99	30.17	21.31	21.25	30.58	21.28	9.3	-2.8	6.9644
AZD7762	32.99		23.36	23.3	32.99	23.33	9.66	-2.44	5.42642
AZD8055	32.68	32.27	20.73	21.17	32.475	20.95	11.525	-0.575	1.48968
BYL719	32.81	33.43	20.88	20.71	33.12	20.795	12.325	0.225	0.855595
ERLOTINIB	32.26	32.26	20.79	21.31	32.26	21.05	11.21	-0.89	1.85318
GEFITINIB	33.05	33.68	21.17	21.42	33.365	21.295	12.07	-0.03	1.02101
GSK1070916	33.13	33.13	21.2	20.49	33.13	20.845	12.285	0.185	0.879649
TRAMETINIB	31.89	32.08	21.11	20.69	31.985	20.9	11.085	-1.015	2.0209
LEE011	33.1	32.33	21.06	21.2	32.715	21.13	11.585	-0.515	1.42899
SCH772984	31.6	32.25	21.08	21.28	31.925	21.18	10.745	-1.355	2.55797
DOXORUBICIN	32.28	32.02	21.43	21.29	32.15	21.36	10.79	-1.31	2.47942
DOCETAXEL	32.52	33.49	21.2	21.02	33.005	21.11	11.895	-0.205	1.15269
AMG511	33.31		21.25	20.84	33.31	21.045	12.265	0.165	0.891929
XL765	32.65	32.22	21.42	21.47	32.435	21.445	10.99	-1.11	2.15846
NT	34.32	32.68	21.46	21.34	33.5	21.4	12.1	0	1
Experiment 2	circGFRA1 P6 24h		GAPDH 24h		2018-10-30
	sample1	sample2	GAPDH p6 24h	GAPDH p6 24h	mean circ	mean GAPDH	∆Cq	∆∆Cq	2^-∆∆Cq (Fold)
AZD5363	33.33	32.62	22.1	21.61	32.975	21.855	11.12	-0.585	1.50004
AZD7762	34.89	33.7	21.72	21.51	34.295	21.615	12.68	0.975	0.50874
AZD8055	34.2	33.53	21.48	21.55	33.865	21.515	12.35	0.645	0.639493
BYL719	33.34	33.54	21.28	21.15	33.44	21.215	12.225	0.52	0.697372
ERLOTINIB	32.62	33.26	20.41	20.56	32.94	20.485	12.455	0.75	0.594604
GEFITINIB	34.97	33.7	21.16	21.2	34.335	21.18	13.155	1.45	0.366021
GSK1070916	34.26	34.53	20.64	20.91	34.395	20.775	13.62	1.915	0.265172
TRAMETINIB	34.33	32.57	21.5	21.31	33.45	21.405	12.045	0.34	0.790041
LEE011	32.07	33.28	20.25	20.21	32.675	20.23	12.445	0.74	0.598739
SCH772984	32.94	32.79	21.2	21.15	32.865	21.175	11.69	-0.015	1.01045
DOXORUBICIN	33.34	33.46	21.69	21.85	33.4	21.77	11.63	-0.075	1.05336
DOCETAXEL	33.21	33.89	21.49	21.47	33.55	21.48	12.07	0.365	0.776469
AMG511	34.54	33.54	21.59	21.48	34.04	21.535	12.505	0.8	0.574349
XL765	34.17	34.35	21.54	21.98	34.26	21.76	12.5	0.795	0.576343
NT	32.99	32.83	21.13	21.28	32.91	21.205	11.705	0	1
Experiment 3	circGFRA1 P6 24h		GAPDH 24h		2018-11-06
	sample1	sample2	GAPDH p6 24h	GAPDH p6 24h	mean circ	mean GAPDH	∆Cq	∆∆Cq	2^-∆∆Cq (Fold)
AZD5363	32		22.26	22.39	32	22.325	9.675	-1.2	2.2974
AZD7762	33.16	33.71	21.72		33.435	21.72	11.715	0.84	0.558644
AZD8055	32.37	32.86	21.71	21.6	32.615	21.655	10.96	0.085	0.942785
BYL719	33.14	33.2	22.06	22.31	33.17	22.185	10.985	0.11	0.926588
ERLOTINIB	33.07	32.57	21.62	21.92	32.82	21.77	11.05	0.175	0.885768
GEFITINIB	32.75	32.75	21.17	21.23	32.75	21.2	11.55	0.675	0.626332
GSK1070916	33.1	32.87	21.07	21.05	32.985	21.06	11.925	1.05	0.482968
TRAMETINIB	32.77	32.8	21.51	21.45	32.785	21.48	11.305	0.43	0.742262
LEE011	32.14		21.82	22.03	32.14	21.925	10.215	-0.66	1.58008
SCH772984	32.95		21.73	21.85	32.95	21.79	11.16	0.285	0.820742
DOXORUBICIN	33.21	32.24	22	22.14	32.725	22.07	10.655	-0.22	1.16473
DOCETAXEL	33.49	32.49	21.54	21.66	32.99	21.6	11.39	0.515	0.699793
AMG511	32.96	33.62	21.48	21.97	33.29	21.725	11.565	0.69	0.619854
XL765	32.87	31.84	21.21	22.45	32.355	21.83	10.525	-0.35	1.27456
NT	32.34	33.06	21.62	22.03	32.7	21.825	10.875	0	1
Experiment 4	circGFRA1 P6 24h		GAPDH 24h		2019-02-28
	sample1	sample2	GAPDH p6 24h	GAPDH p6 24h	mean circ	mean GAPDH	∆Cq	∆∆Cq	2^-∆∆Cq (Fold)
AZD7762	34.37	34.48	23.24	23.05	34.425	23.145	11.28	0.255	0.837987
AZD8055	33.69	34.64	22.73	23.08	34.165	22.905	11.26	0.235	0.849685
BYL719	34.46	34.51	23.89	23.75	34.485	23.82	10.665	-0.36	1.28343
ERLOTINIB	35.54	34.71	24.69		35.125	24.69	10.435	-0.59	1.50525
GEFITINIB	33.36	34.69	22.96	23.31	34.025	23.135	10.89	-0.135	1.09809
GSK1070916	34.68	34.36	22.41	22.7	34.52	22.555	11.965	0.94	0.521233
TRAMETINIB	35.07	34.14	24.09	24.31	34.605	24.2	10.405	-0.62	1.53688
LEE011	33.63	33.63	22.45	22.71	33.63	22.58	11.05	0.025	0.982821
SCH772984	34.44	34.96	23.05	23.43	34.7	23.24	11.46	0.435	0.739694
DOXORUBICIN	33.14	34.06	24.01	24.11	33.6	24.06	9.54	-1.485	2.79917
DOCETAXEL	33.39	32.7	22.25	22.26	33.045	22.255	10.79	-0.235	1.17691
AMG511	34.18	33.67	22.41	22.52	33.925	22.465	11.46	0.435	0.739694
XL765	35.06	33.94	22.65	22.74	34.5	22.695	11.805	0.78	0.582367
NT	34.01	35.14	23.53	23.57	34.575	23.55	11.025	0	1
Experiment 5	circGFRA1 P6 24h		GAPDH 24h		2019-04-05
	sample1	sample2	GAPDH p6 24h	GAPDH p6 24h	mean circ	mean GAPDH	∆Cq	∆∆Cq	2^-∆∆Cq (Fold)
AZD5363	32.05	32.1	21.8	21.89	32.075	21.845	10.23	-0.55	1.46409
AZD7762	33.84	34.21	22.01	22.06	34.025	22.035	11.99	1.21	0.432269
AZD8055	32.68	32.54	21.52	21.85	32.61	21.685	10.925	0.145	0.904379
BYL719	33.2	33.55	22.16	21.97	33.375	22.065	11.31	0.53	0.692555
ERLOTINIB	33.19	33.52	22.2	22.27	33.355	22.235	11.12	0.34	0.790041
GEFITINIB	33.04	32.21	21.33	21.6	32.625	21.465	11.16	0.38	0.768438
GSK1070916	32.95	33.87	21.53	21.51	33.41	21.52	11.89	1.11	0.463294
TRAMETINIB	33.72	32.85	22.27	22.43	33.285	22.35	10.935	0.155	0.898132
LEE011	31.88	32.36	21.52	21.62	32.12	21.57	10.55	-0.23	1.17283
SCH772984	32.65	32.24	21.69	21.51	32.445	21.6	10.845	0.065	0.955945
DOXORUBICIN	33.24	33.34	22.22	22.35	33.29	22.285	11.005	0.225	0.855595
DOCETAXEL	32.61	32.44	21.3	21.53	32.525	21.415	11.11	0.33	0.795536
AMG511	33.32	32.17	21.53	21.47	32.745	21.5	11.245	0.465	0.724471
XL765	32.64	32.64	22	22.16	32.64	22.08	10.56	-0.22	1.16473
NT	32.93	33.28	22.38	22.27	33.105	22.325	10.78	0	1
circIGF1R
Experiment 1	circIGF1R P7 24h		GAPDH 24h		2018-10-12
	sample1	sample2	GAPDH p7 24h	GAPDH p7 24h	mean circ	mean GAPDH	∆Cq	∆∆Cq	2^-∆∆Cq (Fold)
AZD5363	28.62	28.49	21.71	21.53	28.555	21.62	6.935	-1.005	2.00694
AZD7762	30.1	30.09	24.11	23.84	30.095	23.975	6.12	-1.82	3.53081
AZD8055	28.92	28.72	20.82	21.11	28.82	20.965	7.855	-0.085	1.06069
BYL719	29.21	29.1	21.23	21.1	29.155	21.165	7.99	0.05	0.965936
ERLOTINIB	29.22	29	21.31	21.15	29.11	21.23	7.88	-0.06	1.04247
GEFITINIB	29.1	28.81	20.23	21.28	28.955	20.755	8.2	0.26	0.835088
GSK1070916	28.44	29.01	21.33	21.04	28.725	21.185	7.54	-0.4	1.31951
TRAMETINIB	29	28.59	20.56	21.11	28.795	20.835	7.96	0.02	0.986233
LEE011	29.45	29.78	21.01	21.59	29.615	21.3	8.315	0.375	0.771105
SCH772984	29.29	29.63	21.14	21.18	29.46	21.16	8.3	0.36	0.779165
DOXORUBICIN	28.97	28.77	21.3	21.97	28.87	21.635	7.235	-0.705	1.63014
DOCETAXEL	28.4	29.28	21.11	21.28	28.84	21.195	7.645	-0.295	1.22688
AMG511	29.17	29.37	21.82	21.71	29.27	21.765	7.505	-0.435	1.35191
XL765	29.51	29.63	22.04	21.79	29.57	21.915	7.655	-0.285	1.21841
NT	29.67	30.03	21.92	21.9	29.85	21.91	7.94	0	1
Experiment 2	circIGF1R P7 24h		GAPDH 24h		2018-10-31
	sample1	sample2	GAPDH p7 24h	GAPDH p7 24h	mean circ	mean GAPDH	∆Cq	∆∆Cq	2^-∆∆Cq (Fold)
AZD5363	29.24	29.51	21.85		29.375	21.85	7.525	-0.595	1.51047
AZD7762	29.22		21.31	21.57	29.22	21.44	7.78	-0.34	1.26576
AZD8055	29.97	29.62	21.64	21.42	29.795	21.53	8.265	0.145	0.904379
BYL719	29.61	29.38	21.71	21.32	29.495	21.515	7.98	-0.14	1.10191
ERLOTINIB	29.9	30.45	21.69	21.72	30.175	21.705	8.47	0.35	0.784584
GEFITINIB	29.19	29.23	21.19	21.01	29.21	21.1	8.11	-0.01	1.00696
GSK1070916	29.56	29.9	21.45	21.62	29.73	21.535	8.195	0.075	0.949342
TRAMETINIB	29.7	29.23	21.1	21.12	29.465	21.11	8.355	0.235	0.849685
LEE011	29.61	30.07	21.64	21.94	29.84	21.79	8.05	-0.07	1.04972
SCH772984	29.41	29.42	21.55	21.39	29.415	21.47	7.945	-0.175	1.12896
DOXORUBICIN	29.13	29.34	22.08	22.03	29.235	22.055	7.18	-0.94	1.91853
DOCETAXEL	29.53	29.58	21.38	21.25	29.555	21.315	8.24	0.12	0.920188
AMG511	29.73	29.88	21.52	21.58	29.805	21.55	8.255	0.135	0.91067
XL765	30.19	29.48	21.87	22.1	29.835	21.985	7.85	-0.27	1.20581
NT	29.44	29.86	21.41	21.65	29.65	21.53	8.12	0	1
Experiment 3	circIGF1R P7 24h		GAPDH 24h		2018-11-14
	sample1	sample2	GAPDH p7 24h	GAPDH p7 24h	mean circ	mean GAPDH	∆Cq	∆∆Cq	2^-∆∆Cq (Fold)
AZD5363	29.07	28.78	22.05	21.87	28.925	21.96	6.965	-0.735	1.6644
AZD7762	28.66	28.23	21.43	21.32	28.445	21.375	7.07	-0.63	1.54756
AZD8055	29.01	28.59	21.27	21.23	28.8	21.25	7.55	-0.15	1.10957
BYL719	29.39	29.12	21.84	21.52	29.255	21.68	7.575	-0.125	1.09051
ERLOTINIB	29.06	29.36	21.24	21.31	29.21	21.275	7.935	0.235	0.849685
GEFITINIB	29.42	28.93	21.1	21.02	29.175	21.06	8.115	0.415	0.750019
GSK1070916	28.74	28.88	20.74	20.87	28.81	20.805	8.005	0.305	0.809442
TRAMETINIB	29.53	29.27	21.49	21.23	29.4	21.36	8.04	0.34	0.790041
LEE011	29.04	29.08	21.44	21.51	29.06	21.475	7.585	-0.115	1.08298
SCH772984	29.19	29.46	21.68	21.38	29.325	21.53	7.795	0.095	0.936272
DOXORUBICIN	29.1	28.24	21.98	22.03	28.67	22.005	6.665	-1.035	2.04911
DOCETAXEL	29.08	29.67	21.17	21.3	29.375	21.235	8.14	0.44	0.737135
AMG511	29.01	28.96	20.87	21.14	28.985	21.005	7.98	0.28	0.823591
XL765	29.78	29.65	22.07	22.32	29.715	22.195	7.52	-0.18	1.13288
NT	29.49	29.38	21.8	21.67	29.435	21.735	7.7	0	1
Experiment 4	circIGF1R P7 24h		GAPDH 24h		2019-03-04
	sample1	sample2	GAPDH p7 24h	GAPDH p7 24h	mean circ	mean GAPDH	∆Cq	∆∆Cq	2^-∆∆Cq (Fold)
AZD7762	30.29	31	22.87	22.98	30.645	22.925	7.72	-0.23	1.17283
AZD8055	30.48	30.18	22.9	22.55	30.33	22.725	7.605	-0.345	1.27015
BYL719	30.85	31.09	23.77	23.83	30.97	23.8	7.17	-0.78	1.71713
ERLOTINIB	31.75	32.08	24.87	24.95	31.915	24.91	7.005	-0.945	1.92519
GEFITINIB	31.04	32	23.22	23.17	31.52	23.195	8.325	0.375	0.771105
GSK1070916	30.22	30.67	22.33	22.49	30.445	22.41	8.035	0.085	0.942785
TRAMETINIB	31.45	31.14	24.1	24.39	31.295	24.245	7.05	-0.9	1.86607
LEE011	30.36	30.04	22.54	22.39	30.2	22.465	7.735	-0.215	1.1607
SCH772984	31.43	31.4	23.23	23.26	31.415	23.245	8.17	0.22	0.858565
DOXORUBICIN	31.36	30.65	23.9	23.87	31.005	23.885	7.12	-0.83	1.77769
DOCETAXEL	30.11	30.39	22.36	22.3	30.25	22.33	7.92	-0.03	1.02101
AMG511	30.24	30.35	22.14	22.02	30.295	22.08	8.215	0.265	0.832199
XL765	31.27	30.37	22.88	22.93	30.82	22.905	7.915	-0.035	1.02456
NT	31.26	31.13	23.2	23.29	31.195	23.245	7.95	0	1
Experiment 5	circIGF1R P7 24h		GAPDH 24h		2019-04-08
	sample1	sample2	GAPDH p7 24h	GAPDH p7 24h	mean circ	mean GAPDH	∆Cq	∆∆Cq	2^-∆∆Cq (Fold)
AZD5363	29.06	28.77	22.15	22	28.915	22.075	6.84	-0.065	1.04608
AZD7762	29.33	29.41	22.1	22.14	29.37	22.12	7.25	0.345	0.787308
AZD8055	29.16	29.22	21.71	22.08	29.19	21.895	7.295	0.39	0.76313
BYL719	29.3	29.71	22.02	22.09	29.505	22.055	7.45	0.545	0.685391
ERLOTINIB	29.47	29.44	22.17	22.27	29.455	22.22	7.235	0.33	0.795536
GEFITINIB	29.59	29.43	21.44	21.74	29.51	21.59	7.92	1.015	0.494828
GSK1070916	29.33		21.47	21.61	29.33	21.54	7.79	0.885	0.541488
TRAMETINIB	29.53	29.74	22.46	22.64	29.635	22.55	7.085	0.18	0.882703
LEE011	29.58	29.17	21.65	22.08	29.375	21.865	7.51	0.605	0.657471
SCH772984	29.26	29.23	21.62	21.48	29.245	21.55	7.695	0.79	0.578344
DOXORUBICIN	29.55	29.71	22.47	22.51	29.63	22.49	7.14	0.235	0.849685
DOCETAXEL	29.66	29.87	21.6	21.48	29.765	21.54	8.225	1.32	0.400535
AMG511	29.1	29.29	21.94	21.94	29.195	21.94	7.255	0.35	0.784584
XL765	29.32	29.02	21.96	22.19	29.17	22.075	7.095	0.19	0.876606
NT	29.8	29.37	22.75	22.61	29.585	22.68	6.905	0	1
circ HIPK3
Experiment 1	p13 circHIPK3 24H		GAPDH 24h		2018-10-16
	sample1	sample2	GAPDH p13 24h	GAPDH p13 24h	mean circ	mean GAPDH	∆Cq	∆∆Cq	2^-∆∆Cq (Fold)
AZD5363	24.5	24.41	21.55	21.92	24.455	21.735	2.72	-1.23	2.34567
AZD7762	27.43	27.98	24.08	23.43	27.705	23.755	3.95	0	1
AZD8055	24.83	25.11	21.19	21.08	24.97	21.135	3.835	-0.115	1.08298
BYL719	25.07	25.32	21.05	21.39	25.195	21.22	3.975	0.025	0.982821
ERLOTINIB	25.4	25.54	21.33	21.3	25.47	21.315	4.155	0.205	0.867539
GEFITINIB	25.2	24.51	21.22	21.37	24.855	21.295	3.56	-0.39	1.31039
GSK1070916	24.78	25.02	21.01	21.02	24.9	21.015	3.885	-0.065	1.04608
TRAMETINIB	24.53	25.02	20.86	21.24	24.775	21.05	3.725	-0.225	1.16878
LEE011	25.52	25.75	21.29	21.42	25.635	21.355	4.28	0.33	0.795536
SCH772984	25.21	25.01	21.15	21.02	25.11	21.085	4.025	0.075	0.949342
DOXORUBICIN	25.31	25.41	21.49	21.56	25.36	21.525	3.835	-0.115	1.08298
DOCETAXEL	25.13	25.59	21.33	21.73	25.36	21.53	3.83	-0.12	1.08673
AMG511	24.67	25.12	21.47	21.74	24.895	21.605	3.29	-0.66	1.58008
XL765	25.11	25.29	21.55	21.82	25.2	21.685	3.515	-0.435	1.35191
NT	25.89	25.52	21.83	21.68	25.705	21.755	3.95	0	1
Experiment 2	p13 circHIPK3 24H		GAPDH 24h		2018-10-31
	sample1	sample2	GAPDH p13 24h	GAPDH p13 24h	mean circ	mean GAPDH	∆Cq	∆∆Cq	2^-∆∆Cq (Fold)
AZD5363	25.15	25.27	21.76	21.83	25.21	21.795	3.415	0.025	0.982821
AZD7762	25.53	25.27	21.83	22.07	25.4	21.95	3.45	0.06	0.959264
AZD8055	25.24	25.38	21.68	21.88	25.31	21.78	3.53	0.14	0.907519
BYL719	25.42	25.3	21.67	21.26	25.36	21.465	3.895	0.505	0.70466
ERLOTINIB	25.85	25.86	22.11	22.05	25.855	22.08	3.775	0.385	0.765779
GEFITINIB	25.14	25.44	21.41	21.39	25.29	21.4	3.89	0.5	0.707107
GSK1070916	26.1	26.21	21.54	21.48	26.155	21.51	4.645	1.255	0.418994
TRAMETINIB	25.03	25.49	21.5	21.7	25.26	21.6	3.66	0.27	0.82932
LEE011	25.83	25.61	21.82	22.18	25.72	22	3.72	0.33	0.795536
SCH772984	25.41	24.58	21.7		24.995	21.7	3.295	-0.095	1.06807
DOXORUBICIN	24.3	25.26	22.38	21.32	24.78	21.85	2.93	-0.46	1.37554
DOCETAXEL	25.48	25.45	21.8	21.65	25.465	21.725	3.74	0.35	0.784584
AMG511	25.37	25.55	21.54	22.04	25.46	21.79	3.67	0.28	0.823591
XL765	26.1	25.17	21.74	22.2	25.635	21.97	3.665	0.275	0.82645
NT	25.54	25.2	22.05	21.91	25.37	21.98	3.39	0	1
Experiment 3	p13 circHIPK3 24H		GAPDH 24h		2018-11-07
	sample1	sample2	GAPDH p13 24h	GAPDH p13 24h	mean circ	mean GAPDH	∆Cq	∆∆Cq	2^-∆∆Cq (Fold)
AZD5363	25.05	25.1	22	22.17	25.075	22.085	2.99	-0.28	1.21419
AZD7762	25.65	25.75	21.82	22.47	25.7	22.145	3.555	0.285	0.820742
AZD8055	25.04	25.15	21.49	21.46	25.095	21.475	3.62	0.35	0.784584
BYL719	25.11	25.22	21.79	21.66	25.165	21.725	3.44	0.17	0.888843
ERLOTINIB	25.3	25.49	21.41	21.54	25.395	21.475	3.92	0.65	0.63728
GEFITINIB	25.06	25.14	21.22	21.02	25.1	21.12	3.98	0.71	0.61132
GSK1070916	25.21	25.31	20.78	21.01	25.26	20.895	4.365	1.095	0.468136
TRAMETINIB	25.36	25.57	21.23	21.42	25.465	21.325	4.14	0.87	0.547147
LEE011	25.54	25.79	22.01	22.11	25.665	22.06	3.605	0.335	0.792784
SCH772984	25.01	25.39	21.89	21.8	25.2	21.845	3.355	0.085	0.942785
DOXORUBICIN	25.38	25.31	22.17	22.14	25.345	22.155	3.19	-0.08	1.05702
DOCETAXEL	24.76	24.94	21.44	21.47	24.85	21.455	3.395	0.125	0.917004
AMG511	25.01	24.71	21.32	21.82	24.86	21.57	3.29	0.02	0.986233
XL765	25.34	25.51	22.15	22.43	25.425	22.29	3.135	-0.135	1.09809
NT	25.04	25.31	21.7	22.11	25.175	21.905	3.27	0	1
Experiment 4	p13 circHIPK3 24H		GAPDH 24h		2019-03-04
	sample1	sample2	GAPDH p13 24h	GAPDH p13 24h	mean circ	mean GAPDH	∆Cq	∆∆Cq	2^-∆∆Cq (Fold)
AZD5363	28.92	29.61	26.93	27.33	29.265	27.13	2.135	-2.095	4.27226
AZD7762	27.27	27.19	23.04	23.25	27.23	23.145	4.085	-0.145	1.10573
AZD8055	26.24	26.45	21.23	22.29	26.345	21.76	4.585	0.355	0.78187
BYL719	26.78	27.36	24.15	23.82	27.07	23.985	3.085	-1.145	2.21146
ERLOTINIB	27.91	27.95	24.47	24.58	27.93	24.525	3.405	-0.825	1.77154
GEFITINIB	26.71	26.79	22.98	22.91	26.75	22.945	3.805	-0.425	1.34257
GSK1070916	26.73	26.85	22.06	22.59	26.79	22.325	4.465	0.235	0.849685
TRAMETINIB	27.53	27.62	24.37	24.52	27.575	24.445	3.13	-1.1	2.14355
LEE011	26.33	26.58	22.6	22.83	26.455	22.715	3.74	-0.49	1.40444
SCH772984	26.96	26.64	22.91	22.92	26.8	22.915	3.885	-0.345	1.27015
DOXORUBICIN	27.07	27.23	24.02	24.19	27.15	24.105	3.045	-1.185	2.27363
DOCETAXEL	25.89	26.09	21.73	21.97	25.99	21.85	4.14	-0.09	1.06437
AMG511	26.13	26.19	22.15	22.43	26.16	22.29	3.87	-0.36	1.28343
XL765	26.42	26.38	22.73	22.7	26.4	22.715	3.685	-0.545	1.45902
NT	27.49	27.4	23.15	23.28	27.445	23.215	4.23	0	1
Experiment 5	p13 circHIPK3 24H		GAPDH 24h		2019-04-10
	sample1	sample2	GAPDH p13 24h	GAPDH p13 24h	mean circ	mean GAPDH	∆Cq	∆∆Cq	2^-∆∆Cq (Fold)
AZD5363	25.33	25.49	21.71	21.86	25.41	21.785	3.625	-0.055	1.03886
AZD7762	26.31	26.12	21.99	21.81	26.215	21.9	4.315	0.635	0.643941
AZD8055	25.33	25.35	21.6		25.34	21.6	3.74	0.06	0.959264
BYL719	25.79	25.8	21.89	21.98	25.795	21.935	3.86	0.18	0.882703
ERLOTINIB	26.12	26.31	22.19	22.18	26.215	22.185	4.03	0.35	0.784584
GEFITINIB	25.48	25.65	21.36	21.24	25.565	21.3	4.265	0.585	0.666649
GSK1070916	26.02	25.7	21.34	21.45	25.86	21.395	4.465	0.785	0.580352
TRAMETINIB	26.21	25.94	22.18		26.075	22.18	3.895	0.215	0.861546
LEE011	25.2	25.2	21.54		25.2	21.54	3.66	-0.02	1.01396
SCH772984	25.26	25.67	21.62	21.68	25.465	21.65	3.815	0.135	0.91067
DOXORUBICIN	26.08	26.22	22.46	22.32	26.15	22.39	3.76	0.08	0.946058
DOCETAXEL	25.87	26.11	21.5		25.99	21.5	4.49	0.81	0.570382
AMG511	25.94	25.66	21.59	21.69	25.8	21.64	4.16	0.48	0.716978
XL765	25.85	25.78	21.9	22.09	25.815	21.995	3.82	0.14	0.907519
NT	25.92	26.12	22.34		26.02	22.34	3.68	0	1
circNCOA3
Experiment 1	circNCOA3 P15 24h		GAPDH 24h		2018-10-11
	sample1	sample2	GAPDH p15 24h	GAPDH p15 24h	mean circ	mean GAPDH	∆Cq	∆∆Cq	2^-∆∆Cq (Fold)
AZD5363	30.55	31.1	21.62	21.42	30.825	21.52	9.305	0.05	0.965936
AZD7762	33.05	33.56	23.93	23.36	33.305	23.645	9.66	0.405	0.755236
AZD8055	30.94	30.47	20.67	20.78	30.705	20.725	9.98	0.725	0.604997
BYL719	31.15	31.14	21.12	21.24	31.145	21.18	9.965	0.71	0.61132
ERLOTINIB	30.98	31.18	21.05	21.1	31.08	21.075	10.005	0.75	0.594604
GEFITINIB	30.7	30.89	21.18	21.35	30.795	21.265	9.53	0.275	0.82645
GSK1070916	31.32	30.63	21.13	20.81	30.975	20.97	10.005	0.75	0.594604
TRAMETINIB	29.82	30.5	20.62		30.16	20.62	9.54	0.285	0.820742
LEE011	31.23	31.27	21.21	21.32	31.25	21.265	9.985	0.73	0.602904
SCH772984	30.3	30.49	20.97	21.07	30.395	21.02	9.375	0.12	0.920188
DOXORUBICIN	30.8	30.73	21.53	21.77	30.765	21.65	9.115	-0.14	1.10191
DOCETAXEL	31.23	30.76	21.46	21.52	30.995	21.49	9.505	0.25	0.840896
AMG511	29.92	30.22	21.42	21.42	30.07	21.42	8.65	-0.605	1.52098
XL765	30.53	30.72	21.73	21.52	30.625	21.625	9	-0.255	1.19334
NT	31.17	30.95	21.68	21.93	31.06	21.805	9.255	0	1
Experiment 2	circ NCOA3 P15 24h		GAPDH 24h		2018-10-30
	sample1	sample2	GAPDH p15 24h	GAPDH p15 24h	mean circ	mean GAPDH	∆Cq	∆∆Cq	2^-∆∆Cq (Fold)
AZD5363	31.6	31.1	21.66	21.62	31.35	21.64	9.71	-0.005	1.00347
AZD7762	31.53	31.49	21.72	21.89	31.51	21.805	9.705	-0.01	1.00696
AZD8055	31.48		21.72	21.75	31.48	21.735	9.745	0.03	0.97942
BYL719	31.4		21.58	21.67	31.4	21.625	9.775	0.06	0.959264
ERLOTINIB	31.92	31.37	21.77	21.65	31.645	21.71	9.935	0.22	0.858565
GEFITINIB	31.35		21.19	21.03	31.35	21.11	10.24	0.525	0.694959
GSK1070916	32.01	31.56	21.83	21.9	31.785	21.865	9.92	0.205	0.867539
TRAMETINIB	31.23	31.2	21.43	21.45	31.215	21.44	9.775	0.06	0.959264
LEE011	30.99	31.09	21.46	21.51	31.04	21.485	9.555	-0.16	1.11729
SCH772984	31	31.98	21.36	21.22	31.49	21.29	10.2	0.485	0.714497
DOXORUBICIN	30.47	30.51	21.93	21.97	30.49	21.95	8.54	-1.175	2.25793
DOCETAXEL	30.13	30.93	21.72	21.59	30.53	21.655	8.875	-0.84	1.79005
AMG511	31.09	31.01	21.84	21.83	31.05	21.835	9.215	-0.5	1.41421
XL765	31.82	32.27	22.34	22.26	32.045	22.3	9.745	0.03	0.97942
NT	31.11	31.21	21.41	21.48	31.16	21.445	9.715	0	1
Experiment 3	circ NCOA3 P15 24h		GAPDH 24h		2018-11-05
	sample1	sample2	GAPDH p15 24h	GAPDH p15 24h	mean circ	mean GAPDH	∆Cq	∆∆Cq	2^-∆∆Cq (Fold)
AZD5363	31.34	31.32	22.23	22.37	31.33	22.3	9.03	-0.43	1.34723
AZD7762	31.58	31.69	21.69		31.635	21.69	9.945	0.485	0.714497
AZD8055	30.02	31.22	21.67	21.57	30.62	21.62	9	-0.46	1.37554
BYL719	30.52	31.15	22.04	22.29	30.835	22.165	8.67	-0.79	1.72907
ERLOTINIB	30.97	31.19	21.59	21.88	31.08	21.735	9.345	-0.115	1.08298
GEFITINIB	30.74	30.55	21.14	21.21	30.645	21.175	9.47	0.01	0.993092
GSK1070916	30.22	30.56	21.04	21.03	30.39	21.035	9.355	-0.105	1.07549
TRAMETINIB	30.71	30.97	21.48	21.42	30.84	21.45	9.39	-0.07	1.04972
LEE011	31.53	30.97	21.79	22.01	31.25	21.9	9.35	-0.11	1.07923
SCH772984	30.77	30.38	21.69	21.82	30.575	21.755	8.82	-0.64	1.55833
DOXORUBICIN	30.55	31.02	21.95	22.11	30.785	22.03	8.755	-0.705	1.63014
DOCETAXEL	30.71	31.25	21.52	21.63	30.98	21.575	9.405	-0.055	1.03886
AMG511	31.62	31.21	21.46	21.94	31.415	21.7	9.715	0.255	0.837987
XL765	31.81	32.24	21.19	22.42	32.025	21.805	10.22	0.76	0.590496
NT	31.33	31.19	21.59	22.01	31.26	21.8	9.46	0	1
Experiment 4	circ NCOA3 P15 24h		GAPDH 24h		2019-03-05
	sample1	sample2	GAPDH p15 24h	GAPDH p15 24h	mean circ	mean GAPDH	∆Cq	∆∆Cq	2^-∆∆Cq (Fold)
AZD5363	36.45		27.16	27.32	36.45	27.24	9.21	0.215	0.861546
AZD7762	32.93	31.98	22.95	23.15	32.455	23.05	9.405	0.41	0.752623
AZD8055	32.18	31.7	22.85		31.94	22.85	9.09	0.095	0.936272
BYL719	32.96	32.75	24.01	23.64	32.855	23.825	9.03	0.035	0.976032
ERLOTINIB	33.3	33.39	24.63	24.49	33.345	24.56	8.785	-0.21	1.15669
GEFITINIB	33.19	33.17	23.53	23.39	33.18	23.46	9.72	0.725	0.604997
GSK1070916	31.82	31.55	22.46	22.77	31.685	22.615	9.07	0.075	0.949342
TRAMETINIB	32.44	33.44	24.19	24.39	32.94	24.29	8.65	-0.345	1.27015
LEE011	31.39	31.46	22.77	22.8	31.425	22.785	8.64	-0.355	1.27899
SCH772984	32.26	32.63	23.4	23.57	32.445	23.485	8.96	-0.035	1.02456
DOXORUBICIN	32.38	32.32	24.25	24.15	32.35	24.2	8.15	-0.845	1.79626
DOCETAXEL	31.6	31.44	22.39	22.62	31.52	22.505	9.015	0.02	0.986233
AMG511	32.16	31.36	22.25	22.38	31.76	22.315	9.445	0.45	0.732043
XL765	31.91	32.32	22.89	22.91	32.115	22.9	9.215	0.22	0.858565
NT	32.18	32.81	23.5		32.495	23.5	8.995	0	1
Experiment 5	circ NCOA3 P15 24h		GAPDH 24h		2019-04-11
	sample1	sample2	GAPDH p15 24h	GAPDH p15 24h	mean circ	mean GAPDH	∆Cq	∆∆Cq	2^-∆∆Cq (Fold)
AZD5363	30.95	30.63	21.96	22.01	30.79	21.985	8.805	-0.555	1.46917
AZD7762	32.25	32.29	21.82	21.91	32.27	21.865	10.405	1.045	0.484645
AZD8055	30.4	30.53	21.5	21.69	30.465	21.595	8.87	-0.49	1.40444
BYL719	30.6	30.79	21.86	21.68	30.695	21.77	8.925	-0.435	1.35191
ERLOTINIB	31.42	31.36	22.22	22.16	31.39	22.19	9.2	-0.16	1.11729
GEFITINIB	30.65	30.84	21.73	21.59	30.745	21.66	9.085	-0.275	1.20999
GSK1070916	31.06	30.54	21.21	21.41	30.8	21.31	9.49	0.13	0.913831
TRAMETINIB	31.28	31.92	22.3	22.52	31.6	22.41	9.19	-0.17	1.12506
LEE011	30.37	30.67	21.45	21.65	30.52	21.55	8.97	-0.39	1.31039
SCH772984	30.63	30.66	21.45	21.42	30.645	21.435	9.21	-0.15	1.10957
DOXORUBICIN	31.37	30.94	22.36		31.155	22.36	8.795	-0.565	1.47939
DOCETAXEL	30.94	30.73	21.3	21.32	30.835	21.31	9.525	0.165	0.891929
AMG511	30.65	30.1	21.64	21.61	30.375	21.625	8.75	-0.61	1.52626
XL765	31.37	30.81	22.01	22.03	31.09	22.02	9.07	-0.29	1.22264
NT	31.77	31.28	22.12	22.21	31.525	22.165	9.36	0	1
circMAN1A2
Experiment 1	circ MAN1A2 P18 24h		GAPDH 24h		2018-10-18
	sample1	sample2	GAPDH p18 24h	GAPDH p18 24h	mean circ	mean GAPDH	∆Cq	∆∆Cq	2^-∆∆Cq (Fold)
AZD5363	22.78	23.1	21.62	21.55	22.94	21.585	1.355	-0.95	1.93187
AZD7762	24.4	24.44	23.95	23.51	24.42	23.73	0.69	-1.615	3.06312
AZD8055	23.27	23.32	20.89	21.14	23.295	21.015	2.28	-0.025	1.01748
BYL719	23.71	23.68	21.01	21.18	23.695	21.095	2.6	0.295	0.815072
ERLOTINIB	23.3	23.68	21.11	20.77	23.49	20.94	2.55	0.245	0.843816
GEFITINIB	23.35	23.05	21.13	21.5	23.2	21.315	1.885	-0.42	1.33793
GSK1070916	23.17	23.07	21.16	20.92	23.12	21.04	2.08	-0.225	1.16878
TRAMETINIB	23.02	23.01	20.85	21.09	23.015	20.97	2.045	-0.26	1.19748
LEE011	23.57	23.83	21.24	21.2	23.7	21.22	2.48	0.175	0.885768
SCH772984	23.7	23.65	21.13	21.55	23.675	21.34	2.335	0.03	0.97942
DOXORUBICIN	23.25	23.09	21.45	21.64	23.17	21.545	1.625	-0.68	1.60214
DOCETAXEL	23.41	23.71	21.49	21.35	23.56	21.42	2.14	-0.165	1.12117
AMG511	23.33	23.25	21.76	21.79	23.29	21.775	1.515	-0.79	1.72907
XL765	23.78	23.94	22.06	21.69	23.86	21.875	1.985	-0.32	1.24833
NT	23.97	24.18	21.81	21.73	24.075	21.77	2.305	0	1
Experiment 2	circ MAN1A2 P18 24h		GAPDH 24h		2019-01-29
	sample1	sample2	GAPDH p18 24h	GAPDH p18 24h	mean circ	mean GAPDH	∆Cq	∆∆Cq	2^-∆∆Cq (Fold)
AZD5363	23.34	23.42	22.16	22	23.38	22.08	1.3	-0.645	1.56374
AZD7762	23.76	24.01	22.15	21.93	23.885	22.04	1.845	-0.1	1.07177
AZD8055	23.57	23.55	21.65	21.98	23.56	21.815	1.745	-0.2	1.1487
BYL719	23.56	23.96	21.64	21.42	23.76	21.53	2.23	0.285	0.820742
ERLOTINIB	24.08	24.15	22.24	22.19	24.115	22.215	1.9	-0.045	1.03168
GEFITINIB	23.2	23.53	21.38	21.3	23.365	21.34	2.025	0.08	0.946058
GSK1070916	24.23	24.05	21.77	21.81	24.14	21.79	2.35	0.405	0.755236
TRAMETINIB	23.33	23.24	21.17	21.53	23.285	21.35	1.935	-0.01	1.00696
LEE011	24.07	23.51	21.88	21.91	23.79	21.895	1.895	-0.05	1.03526
SCH772984	23.12	23.15	21.71	21.42	23.135	21.565	1.57	-0.375	1.29684
DOXORUBICIN	23.05	23.15	21.92	21.99	23.1	21.955	1.145	-0.8	1.7411
DOCETAXEL	23.65	24.01	21.8	21.78	23.83	21.79	2.04	0.095	0.936272
AMG511	24.03	23.82	21.55	21.95	23.925	21.75	2.175	0.23	0.852635
XL765	24.24	24.01	22.17	22.36	24.125	22.265	1.86	-0.085	1.06069
NT	23.75	23.58	21.55	21.89	23.665	21.72	1.945	0	1
Experiment 3	circ MAN1A2 P18 24h		GAPDH 24h		2018-11-07
	sample1	sample2	GAPDH p18 24h	GAPDH p18 24h	mean circ	mean GAPDH	∆Cq	∆∆Cq	2^-∆∆Cq (Fold)
AZD5363	23.33	23.4	22	22.17	23.365	22.085	1.28	-0.265	1.20164
AZD7762	23.36	23.24	21.82	22.47	23.3	22.145	1.155	-0.39	1.31039
AZD8055	23.18	23.11	21.49	21.46	23.145	21.475	1.67	0.125	0.917004
BYL719	23.76	23.37	21.79	21.66	23.565	21.725	1.84	0.295	0.815072
ERLOTINIB	23.01	23.43	21.41	21.54	23.22	21.475	1.745	0.2	0.870551
GEFITINIB	23.21	23.35	21.22	21.02	23.28	21.12	2.16	0.615	0.65293
GSK1070916	23.22	23.11	20.78	21.01	23.165	20.895	2.27	0.725	0.604997
TRAMETINIB	23.39	23.38	21.23	21.42	23.385	21.325	2.06	0.515	0.699793
LEE011	23.55	23.72	22.01	22.11	23.635	22.06	1.575	0.03	0.97942
SCH772984	23.42	23.42	21.89	21.8	23.42	21.845	1.575	0.03	0.97942
DOXORUBICIN	23.27	23.5	22.17	22.14	23.385	22.155	1.23	-0.315	1.24401
DOCETAXEL	23.35	23.63	21.44	21.47	23.49	21.455	2.035	0.49	0.712025
AMG511	23.68	24.17	21.32	21.82	23.925	21.57	2.355	0.81	0.570382
XL765	24.4	24.19	22.15	22.43	24.295	22.29	2.005	0.46	0.726986
NT	23.34	23.56	21.7	22.11	23.45	21.905	1.545	0	1
Experiment 4	circ MAN1A2 P18 24h		GAPDH 24h		2019-03-05
	sample1	sample2	GAPDH p18 24h	GAPDH p18 24h	mean circ	mean GAPDH	∆Cq	∆∆Cq	2^-∆∆Cq (Fold)
AZD7762	24.92	24.8	23.03	23.08	24.86	23.055	1.805	0.34	0.790041
AZD8055	24.72	24.59	22.94	23.1	24.655	23.02	1.635	0.17	0.888843
BYL719	25.16	25.22	23.8	24.08	25.19	23.94	1.25	-0.215	1.1607
ERLOTINIB	25.8	25.79	24.53	24.47	25.795	24.5	1.295	-0.17	1.12506
GEFITINIB	24.19	25.14	23.16	23.06	24.665	23.11	1.555	0.09	0.939523
GSK1070916	24.79	24.76	22.55	22.43	24.775	22.49	2.285	0.82	0.566442
TRAMETINIB	24.94	25.39	24.6	24.59	25.165	24.595	0.57	-0.895	1.85961
LEE011	24.58	24.48	22.87	23	24.53	22.935	1.595	0.13	0.913831
SCH772984	24.22	24.68	23.17	23.29	24.45	23.23	1.22	-0.245	1.18509
DOXORUBICIN	24.79	24.89	24.13	24.16	24.84	24.145	0.695	-0.77	1.70527
DOCETAXEL	24.32	24.09	21.63	21.7	24.205	21.665	2.54	1.075	0.474671
AMG511	24.62	24.55	22.3	22.38	24.585	22.34	2.245	0.78	0.582367
XL765	24.24	24.7	22.93	22.64	24.47	22.785	1.685	0.22	0.858565
NT	24.85	25.25	23.54	23.63	25.05	23.585	1.465	0	1
Experiment 5	circ MAN1A2 P18 24h		GAPDH 24h		2019-04-12
	sample1	sample2	GAPDH p18 24h	GAPDH p18 24h	mean circ	mean GAPDH	∆Cq	∆∆Cq	2^-∆∆Cq (Fold)
AZD5363	23.08		21.38	21.62	23.08	21.5	1.58	-0.195	1.14472
AZD7762	23.29	23.14	21.94	22.05	23.215	21.995	1.22	-0.555	1.46917
AZD8055	23.01	23.08	21.75	21.5	23.045	21.625	1.42	-0.355	1.27899
BYL719	23.22	23.29	22.12	21.82	23.255	21.97	1.285	-0.49	1.40444
ERLOTINIB	23.43	23.61	21.98	22.14	23.52	22.06	1.46	-0.315	1.24401
GEFITINIB	22.9	23.05	21.83	21.5	22.975	21.665	1.31	-0.465	1.38032
GSK1070916	23.03		21.15	21.27	23.03	21.21	1.82	0.045	0.96929
TRAMETINIB	23.62	23.59	22.26	22.33	23.605	22.295	1.31	-0.465	1.38032
LEE011	22.96	23.14	21.54	21.76	23.05	21.65	1.4	-0.375	1.29684
SCH772984	22.93	22.83	21.43	21.35	22.88	21.39	1.49	-0.285	1.21841
DOXORUBICIN	23.28	23.38	22.28	22.26	23.33	22.27	1.06	-0.715	1.64148
DOCETAXEL	23.39	23.52	21.48	21.37	23.455	21.425	2.03	0.255	0.837987
AMG511	23.19	23.2	21.69	21.72	23.195	21.705	1.49	-0.285	1.21841
XL765	23.58	23.31	22.2	22.25	23.445	22.225	1.22	-0.555	1.46917
NT	23.91	24.05	22.34	22.07	23.98	22.205	1.775	0	1
circAKT2
Experiment 1	circAKT2 24h		GAPDH 24h		2021-01-15
	sample1	sample2	GAPDH 24h	GAPDH 24h	mean circ	mean GAPDH	∆Cq	∆∆Cq	2^-∆∆Cq (Fold)
AZD5363	27.02	27.13	22.19	22.83	27.075	22.51	4.565	-1.445	2.72263
AZD8055	28.66	27.46	21.66	21.63	28.06	21.645	6.415	0.405	0.755236
BYL719	27.68	27.72	21.53	21.56	27.7	21.545	6.155	0.145	0.904379
XL765	27.63	28.31	22.09	22.4	27.97	22.245	5.725	-0.285	1.21841
NT	27.32	27.48	21.24	21.54	27.4	21.39	6.01	0	1
Experiment 2	circAKT2 24h		GAPDH 24h		2021-02-01
	sample1	sample2	GAPDH 24h	GAPDH 24h	mean circ	mean GAPDH	∆Cq	∆∆Cq	2^-∆∆Cq (Fold)
AZD5363	27.8	28.07	22.55	22.81	27.935	22.68	5.255	-0.815	1.7593
AZD8055	27.88	27.9	22.11	22.32	27.89	22.215	5.675	-0.395	1.31494
BYL719	28.65	28.75	22.53	22.71	28.7	22.62	6.08	0.01	0.993092
XL765	29.07	29.5	23.72	23.52	29.285	23.62	5.665	-0.405	1.32409
NT	28.38	28.59	22.29	22.54	28.485	22.415	6.07	0	1
Experiment 3	circAKT2 24h		GAPDH 24h		2021-02-05
	sample1	sample2	GAPDH 24h	GAPDH 24h	mean circ	mean GAPDH	∆Cq	∆∆Cq	2^-∆∆Cq (Fold)
AZD5363	28.28	28.39	22.93	23.19	28.335	23.06	5.275	-0.55	1.46409
AZD8055	28.53		22.15	22.28	28.53	22.215	6.315	0.49	0.712025
BYL719	28.34		22.36	22.48	28.34	22.42	5.92	0.095	0.936272
XL765	28.31	28.72	22.25	22.42	28.515	22.335	6.18	0.355	0.78187
NT	28.28		22.31	22.6	28.28	22.455	5.825	0	1
Experiment 5	circAKT2 24h		GAPDH 24h		2021-02-11
	sample1	sample2	GAPDH 24h	GAPDH 24h	mean circ	mean GAPDH	∆Cq	∆∆Cq	2^-∆∆Cq (Fold)
AZD5363	27.46	27.28	22.14	22.06	27.37	22.1	5.27	-0.955	1.93858
AZD8055	28.01	28.03	21.56	22.02	28.02	21.79	6.23	0.005	0.99654
BYL719	28.32	28.36	22.41	22.39	28.34	22.4	5.94	-0.285	1.21841
XL765	28.34	28.33	22.01	22.36	28.335	22.185	6.15	-0.075	1.05336
NT	28.6	28.48	22.28	22.35	28.54	22.315	6.225	0	1
Experiment 6	circAKT2 24h		GAPDH 24h		2021-01-11
	sample1	sample2	GAPDH 24h	GAPDH 24h	mean circ	mean GAPDH	∆Cq	∆∆Cq	2^-∆∆Cq (Fold)
AZD5363	25.86	26.0558	20.34	20.1706	25.9579	20.2553	5.7026	-0.87175	1.82988
AZD8055	26.68	26.7215	20.04	20.0966	26.7007	20.0683	6.63245	0.0581	0.960528
BYL719	26.77	27.1969	20.2	20.2638	26.9834	20.2319	6.75155	0.1772	0.884418
XL765	26.84	26.9082	20.31	20.3888	26.8741	20.3494	6.5247	-0.04965	1.03501
NT	26.76	26.8799	20.22	20.2712	26.8199	20.2456	6.57435	0	1
circPIK3CB
Experiment 1	circPIK3CB 24h		GAPDH 24h		2021-01-15
	sample1	sample2	GAPDH 24h	GAPDH 24h	mean circ	mean GAPDH	∆Cq	∆∆Cq	2^-∆∆Cq (Fold)
AZD5363	31.72	31.77	22.19	22.83	31.745	22.51	9.235	-2.785	6.89237
AZD8055	32.52	34.03	21.66	21.63	33.275	21.645	11.63	-0.39	1.31039
BYL719	32.3	32.89	21.53	21.56	32.595	21.545	11.05	-0.97	1.95884
XL765	32.36	33.46	22.09	22.4	32.91	22.245	10.665	-1.355	2.55797
NT	33.7	33.12	21.24	21.54	33.41	21.39	12.02	0	1
Experiment 2	circPIK3CB 24h		GAPDH 24h		2021-02-01
	sample1	sample2	GAPDH 24h	GAPDH 24h	mean circ	mean GAPDH	∆Cq	∆∆Cq	2^-∆∆Cq (Fold)
AZD5363	33.8	32.7	22.55	22.81	33.25	22.68	10.57	-0.28	1.21419
AZD8055	33.44	33.46	22.11	22.32	33.45	22.215	11.235	0.385	0.765779
BYL719	33.46		22.53		33.46	22.53	10.93	0.08	0.946058
XL765	33.14	34.26	23.72	23.52	33.7	23.62	10.08	-0.77	1.70527
NT	32.12	34.41	22.29	22.54	33.265	22.415	10.85	0	1
Experiment 3	circPIK3CB 24h		GAPDH 24h		2021-02-05
	sample1	sample2	GAPDH 24h	GAPDH 24h	mean circ	mean GAPDH	∆Cq	∆∆Cq	2^-∆∆Cq (Fold)
AZD5363	33.67	33.67	22.93	23.19	33.67	23.06	10.61	-0.205	1.15269
AZD8055	32.64	32.55	22.15	22.28	32.595	22.215	10.38	-0.435	1.35191
BYL719	32.66	33.22	22.36	22.48	32.94	22.42	10.52	-0.295	1.22688
XL765	33.17	33.44	22.25	22.42	33.305	22.335	10.97	0.155	0.898132
NT	33.63	32.91	22.31	22.6	33.27	22.455	10.815	0	1
Experiment 5	circPIK3CB 24h		GAPDH 24h		2021-02-11
	sample1	sample2	GAPDH 24h	GAPDH 24h	mean circ	mean GAPDH	∆Cq	∆∆Cq	2^-∆∆Cq (Fold)
AZD5363	32.3	31.47	22.14	22.06	31.885	22.1	9.785	0.08	0.946058
AZD8055	32.96	31.61	21.56	22.02	32.285	21.79	10.495	0.79	0.578344
BYL719	31.23	31.97	22.41	22.39	31.6	22.4	9.2	-0.505	1.41912
XL765	31.67	32.25	22.01	22.36	31.96	22.185	9.775	0.07	0.952638
NT	32.07	31.97	22.28	22.35	32.02	22.315	9.705	0	1
Experiment 6	circPIK3CB 24h		GAPDH 24h		2021-01-11
	sample1	sample2	GAPDH 24h	GAPDH 24h	mean circ	mean GAPDH	∆Cq	∆∆Cq	2^-∆∆Cq (Fold)
AZD5363	31.2	30.9197	20.34	20.1706	31.0598	20.2553	10.8045	0.20195	0.869375
AZD8055	30.43	30.0762	20.04	20.0966	30.2531	20.0683	10.1848	-0.4178	1.33589
BYL719	30.7	30.4488	20.2	20.2638	30.5744	20.2319	10.3425	-0.2601	1.19756
XL765	31.17	32.4458	20.31	20.3888	31.8079	20.3494	11.4585	0.8559	0.552521
NT	30.74	30.9564	20.22	20.2712	30.8482	20.2456	10.6026	0	1
circAKT3
Experiment 1	circAKT3 24h		GAPDH 24h		2021-01-15
	sample1	sample2	GAPDH 24h	GAPDH 24h	mean circ	mean GAPDH	∆Cq	∆∆Cq	2^-∆∆Cq (Fold)
AZD5363	27.14		22.19	22.83	27.14	22.51	4.63	-1.875	3.66802
AZD8055	27.91	28.04	21.66	21.63	27.975	21.645	6.33	-0.175	1.12896
BYL719	27.86	27.96	21.53	21.56	27.91	21.545	6.365	-0.14	1.10191
XL765	28.06	28.14	22.09	22.4	28.1	22.245	5.855	-0.65	1.56917
NT	27.78	28.01	21.24	21.54	27.895	21.39	6.505	0	1
Experiment 2	circAKT3 24h		GAPDH 24h		2021-02-01
	sample1	sample2	GAPDH 24h	GAPDH 24h	mean circ	mean GAPDH	∆Cq	∆∆Cq	2^-∆∆Cq (Fold)
AZD5363	28.09	28.23	22.55	22.81	28.16	22.68	5.48	-1.34	2.53151
AZD8055	28.29	28.64	22.11	22.32	28.465	22.215	6.25	-0.57	1.48452
BYL719	29.35	29.51	22.53	22.71	29.43	22.62	6.81	-0.01	1.00696
XL765	29.88	30.06	23.72	23.52	29.97	23.62	6.35	-0.47	1.38511
NT	29.27	29.2	22.29	22.54	29.235	22.415	6.82	0	1
Experiment 3	circAKT3 24h		GAPDH 24h		2021-02-05
	sample1	sample2	GAPDH 24h	GAPDH 24h	mean circ	mean GAPDH	∆Cq	∆∆Cq	2^-∆∆Cq (Fold)
AZD5363	27.91	28.43	22.93	23.19	28.17	23.06	5.11	-1.27	2.41162
AZD8055	28.73	29.07	22.15	22.28	28.9	22.215	6.685	0.305	0.809442
BYL719	29.27	29.44	22.36	22.48	29.355	22.42	6.935	0.555	0.680657
XL765	29.13	28.97	22.25	22.42	29.05	22.335	6.715	0.335	0.792784
NT	28.77	28.9	22.31	22.6	28.835	22.455	6.38	0	1
Experiment 5	circAKT3 24h		GAPDH 24h		2021-02-11
	sample1	sample2	GAPDH 24h	GAPDH 24h	mean circ	mean GAPDH	∆Cq	∆∆Cq	2^-∆∆Cq (Fold)
AZD5363	27.35	27.36	22.14	22.06	27.355	22.1	5.255	-1.185	2.27363
AZD8055	28.08	28.18	21.56	22.02	28.13	21.79	6.34	-0.1	1.07177
BYL719	28.49	28.66	22.41	22.39	28.575	22.4	6.175	-0.265	1.20164
XL765	28.58	28.84	22.01	22.36	28.71	22.185	6.525	0.085	0.942785
NT	28.65	28.86	22.28	22.35	28.755	22.315	6.44	0	1
Experiment 6	circAKT3 24h		GAPDH 24h		2021-01-11
	sample1	sample2	GAPDH 24h	GAPDH 24h	mean circ	mean GAPDH	∆Cq	∆∆Cq	2^-∆∆Cq (Fold)
AZD5363	26.1	26.571	20.34	20.171	26.3355	20.2555	6.08	0.022	0.984866
AZD8055	26.31	26.556	20.04	20.097	26.433	20.0685	6.3645	0.3065	0.808601
BYL719	26.37	26.439	20.2	20.264	26.4045	20.232	6.1725	0.1145	0.923702
XL765	26.28	26.31	20.31	20.389	26.295	20.3495	5.9455	-0.1125	1.0811
NT	26.25	26.357	20.22	20.271	26.3035	20.2455	6.058	0	1

## Sheet: Linear Cq
lin SNX27
Experiment 1	lin SNX27 P3 24h		GAPDH 24h		2019-01-23
	sample1	sample2	GAPDH p3 24h	GAPDH p3 24h	Mean Lin	Mean GAPDH	∆Cq	∆∆Cq	2^-∆∆Cq (Fold)
AZD5363	23.83	23.64	21.28	21.14	23.735	21.21	2.525	0.49	0.712025
AZD7762	26.32	26.46	23.12	23.32	26.39	23.22	3.17	1.135	0.455335
AZD8055	22.4	22.56	20.4	20.4	22.48	20.4	2.08	0.045	0.96929
BYL719	22.65	22.77	20.67	20.62	22.71	20.645	2.065	0.03	0.97942
ERLOTINIB	23.02	23.09	20.51	20.49	23.055	20.5	2.555	0.52	0.697372
GEFITINIB	22.98	22.83	20.51	20.56	22.905	20.535	2.37	0.335	0.792784
GSK1070916	22.64	22.49	20.27	20.52	22.565	20.395	2.17	0.135	0.91067
TRAMETINIB	22.32	22.25	20.8	20.54	22.285	20.67	1.615	-0.42	1.33793
LEE011	22.74	22.39	20.73	20.85	22.565	20.79	1.775	-0.26	1.19748
SCH772984	22.2	22.29	20.9	20.98	22.245	20.94	1.305	-0.73	1.65864
DOXORUBICIN	21.78	22.02	21.09	21.12	21.9	21.105	0.795	-1.24	2.36199
DOCETAXEL	22.55	22.65	20.95	20.94	22.6	20.945	1.655	-0.38	1.30134
AMG511	22.84	22.66	20.81	20.01	22.75	20.41	2.34	0.305	0.809442
XL765	22.95	22.99	21.07		22.97	21.07	1.9	-0.135	1.09809
NT	22.85	22.66	20.3	21.14	22.755	20.72	2.035	0	1
Experiment 2	lin SNX27 24h		GAPDH 24h		2019-01-24
	sample1	sample2	GAPDH p3 24h	GAPDH p3 24h	Mean Lin	Mean GAPDH	∆Cq	∆∆Cq	2^-∆∆Cq (Fold)
AZD5363	24.05	23.91	22.05	22.04	23.98	22.045	1.935	0.51	0.702222
AZD7762	25.02	25.26	21.75	22.14	25.14	21.945	3.195	1.77	0.293209
AZD8055	23.48	23.46	21.69	21.85	23.47	21.77	1.7	0.275	0.82645
BYL719	23.26	23.47	21.51	21.55	23.365	21.53	1.835	0.41	0.752623
ERLOTINIB	24.06	24	22.07	22.16	24.03	22.115	1.915	0.49	0.712025
GEFITINIB	23.33	23.5	21.4	21.29	23.415	21.345	2.07	0.645	0.639493
GSK1070916	24.24	24.48	21.67	21.73	24.36	21.7	2.66	1.235	0.424842
TRAMETINIB	23.33	23.14	21.39	21.51	23.235	21.45	1.785	0.36	0.779165
LEE011	23.49	23.54	21.76	21.9	23.515	21.83	1.685	0.26	0.835088
SCH772984	23.33	23.51	21.69	21.65	23.42	21.67	1.75	0.325	0.798298
DOXORUBICIN	22.6	22.78	22.16	22.07	22.69	22.115	0.575	-0.85	1.8025
DOCETAXEL	23.47	23.64	21.61	21.62	23.555	21.615	1.94	0.515	0.699793
AMG511	23.61	23.65	22.03	21.99	23.63	22.01	1.62	0.195	0.873573
XL765	24.43	24.24	22.11	22.23	24.335	22.17	2.165	0.74	0.598739
NT	23.41	23.39	21.84	22.11	23.4	21.975	1.425	0	1
Experiment 3	lin SNX27 24h		GAPDH 24h		2018-12-06
	sample1	sample2	GAPDH p3 24h	GAPDH p3 24h	Mean Lin	Mean GAPDH	∆Cq	∆∆Cq	2^-∆∆Cq (Fold)
AZD5363	25.76	25.41	23.11	22.89	25.585	23	2.585	0.89	0.539614
AZD7762	25.11	25.12	22.07	22.25	25.115	22.16	2.955	1.26	0.417544
AZD8055	24.14	24.2	22.51	22.15	24.17	22.33	1.84	0.145	0.904379
BYL719	24.16	24.22	23.08	22.79	24.19	22.935	1.255	-0.44	1.3566
ERLOTINIB	23.43	23.5	21.9	21.71	23.465	21.805	1.66	-0.035	1.02456
GEFITINIB	24.19	24.31	22.11	22.19	24.25	22.15	2.1	0.405	0.755236
GSK1070916	24.12	24.16	21.86	22.26	24.14	22.06	2.08	0.385	0.765779
TRAMETINIB	24.19	24.21	22.07	22.05	24.2	22.06	2.14	0.445	0.734584
LEE011	22.57	22.84	21.25	20.99	22.705	21.12	1.585	-0.11	1.07923
SCH772984	23.53	24.04	21.59	21.47	23.785	21.53	2.255	0.56	0.678302
DOXORUBICIN	23.13	22.95	22.5	22.23	23.04	22.365	0.675	-1.02	2.02792
DOCETAXEL	23.66	23.59	21.65	21.45	23.625	21.55	2.075	0.38	0.768438
AMG511	24.29	24.16	22.22	22.24	24.225	22.23	1.995	0.3	0.812252
XL765	24.33	24.26	22.65	22.18	24.295	22.415	1.88	0.185	0.879649
NT	24.41	24.27	22.65	22.64	24.34	22.645	1.695	0	1
Experiment 4	lin SNX27 24h		GAPDH 24h		2019-03-01
	sample1	sample2	GAPDH p3 24h	GAPDH p3 24h	Mean Lin	Mean GAPDH	∆Cq	∆∆Cq	2^-∆∆Cq (Fold)
AZD5363
AZD7762	26.19	26.02	23.07	23.09	26.105	23.08	3.025	1.19	0.438303
AZD8055	24.6	24.83	22.69	22.4	24.715	22.545	2.17	0.335	0.792784
BYL719	25.32	25.34	23.5	23.85	25.33	23.675	1.655	-0.18	1.13288
ERLOTINIB	27.42	27.36	24.33	24.38	27.39	24.355	3.035	1.2	0.435275
GEFITINIB	24.88	25.48	23.4	23.22	25.18	23.31	1.87	0.035	0.976032
GSK1070916	25.18	24.93	22.24	22.38	25.055	22.31	2.745	0.91	0.532185
TRAMETINIB	26.79	26.84	24.14	24.27	26.815	24.205	2.61	0.775	0.584389
LEE011	24.68	24.47	23.13	22.82	24.575	22.975	1.6	-0.235	1.17691
SCH772984	25.04	25.17	23.5	23.25	25.105	23.375	1.73	-0.105	1.07549
DOXORUBICIN	25.48	25.6	23.95	24.01	25.54	23.98	1.56	-0.275	1.20999
DOCETAXEL	24.08	24.56	22.51	22.45	24.32	22.48	1.84	0.005	0.99654
AMG511	24.31	24	22.12	22.53	24.155	22.325	1.83	-0.005	1.00347
XL765	25.64	24.85	22.34		25.245	22.34	2.905	1.07	0.476319
NT	25.35	25.07	23.31	23.44	25.21	23.375	1.835	0	1
Experiment 5	lin SNX27 24h		GAPDH 24h		2019-04-01
	sample1	sample2	GAPDH p3 24h	GAPDH p3 24h	Mean Lin	Mean GAPDH	∆Cq	∆∆Cq	2^-∆∆Cq (Fold)
AZD5363	24.38	24.39	21.75	21.89	24.385	21.82	2.565	-0.28	1.21419
AZD7762	25.1	25.1	21.9	22.03	25.1	21.965	3.135	0.29	0.817902
AZD8055	23.84	24.05	21.46	21.75	23.945	21.605	2.34	-0.505	1.41912
BYL719	24.26	23.99	21.95	21.64	24.125	21.795	2.33	-0.515	1.42899
ERLOTINIB	24.98	24.77	22.04	22.07	24.875	22.055	2.82	-0.025	1.01748
GEFITINIB	23.79	23.72	21.42	21.31	23.755	21.365	2.39	-0.455	1.37078
GSK1070916	24.2	24.25	21.39	21.54	24.225	21.465	2.76	-0.085	1.06069
TRAMETINIB	24.67	24.76	22.24	22.17	24.715	22.205	2.51	-0.335	1.26138
LEE011	23.91	24.07	21.6	21.72	23.99	21.66	2.33	-0.515	1.42899
SCH772984	23.76	23.66	21.48	21.28	23.71	21.38	2.33	-0.515	1.42899
DOXORUBICIN	23.6	23.71	22.22	22.22	23.655	22.22	1.435	-1.41	2.65737
DOCETAXEL	24.01	23.8	21.53	21.44	23.905	21.485	2.42	-0.425	1.34257
AMG511	24.65	23.99	21.56	21.65	24.32	21.605	2.715	-0.13	1.09429
XL765	24.43	24.46	22.01	22.04	24.445	22.025	2.42	-0.425	1.34257
NT	24.84	25.1	22.07	22.18	24.97	22.125	2.845	0	1
linVRK1
Experiment 1	lin VRK1 P4 24h		GAPDH 24h		2019-01-16
	sample1	sample2	GAPDH p4 24h	GAPDH p4 24h	Mean Lin	Mean GAPDH	∆Cq	∆∆Cq	2^-∆∆Cq (Fold)
AZD5363	22.2	22.26	21.02		22.23	21.02	1.21	0.525	0.694959
AZD7762	24.4	24.41	23.15	23.04	24.405	23.095	1.31	0.625	0.64842
AZD8055	21.49	21.58	20.39	20.65	21.535	20.52	1.015	0.33	0.795536
BYL719	21.5	21.53	20.58	20.62	21.515	20.6	0.915	0.23	0.852635
ERLOTINIB	21.57	21.58	20.41	20.64	21.575	20.525	1.05	0.365	0.776469
GEFITINIB	21.55	21.6	20.54	20.49	21.575	20.515	1.06	0.375	0.771105
GSK1070916	21.3	21.22	20.32	20.32	21.26	20.32	0.94	0.255	0.837987
TRAMETINIB	21.4	21.14	20.49	20.57	21.27	20.53	0.74	0.055	0.962594
LEE011	21.55		20.64	20.8	21.55	20.72	0.83	0.145	0.904379
SCH772984	21.17	21.4	20.83	20.68	21.285	20.755	0.53	-0.155	1.11342
DOXORUBICIN	20.86	20.89	21.19	21.39	20.875	21.29	-0.415	-1.1	2.14355
DOCETAXEL	21.4	21.68	20.86	20.97	21.54	20.915	0.625	-0.06	1.04247
AMG511	21.8	21.64	20.78	21.05	21.72	20.915	0.805	0.12	0.920188
XL765	21.94	21.65	21.43	21.19	21.795	21.31	0.485	-0.2	1.1487
NT	21.85	21.91	21.36	21.03	21.88	21.195	0.685	0	1
Experiment 2	lin VRK1 P4 24h		GAPDH 24h		2019-01-21
	sample1	sample2	GAPDH p4 24h	GAPDH p4 24h	Mean Lin	Mean GAPDH	∆Cq	∆∆Cq	2^-∆∆Cq (Fold)
AZD5363	23.08	23.04	22.05	22	23.06	22.025	1.035	0.655	0.635075
AZD7762	23.17	23.09	21.94	22.18	23.13	22.06	1.07	0.69	0.619854
AZD8055	22.3	22.39	21.91	22.03	22.345	21.97	0.375	-0.005	1.00347
BYL719	22.22	22.23	21.7	21.69	22.225	21.695	0.53	0.15	0.90125
ERLOTINIB	22.68	22.99	22.22	22.13	22.835	22.175	0.66	0.28	0.823591
GEFITINIB	22.42	22.51	21.58	21.37	22.465	21.475	0.99	0.61	0.655197
GSK1070916	22.79	22.57	21.64	21.94	22.68	21.79	0.89	0.51	0.702222
TRAMETINIB	21.9	21.81	21.26	21.47	21.855	21.365	0.49	0.11	0.926588
LEE011	22.27	22.36	21.86	22.02	22.315	21.94	0.375	-0.005	1.00347
SCH772984	21.1	22.16	22.04	21.8	21.63	21.92	-0.29	-0.67	1.59107
DOXORUBICIN	21.78	21.72	22.09	22.22	21.75	22.155	-0.405	-0.785	1.72309
DOCETAXEL	22.21	22.48	21.63	21.63	22.345	21.63	0.715	0.335	0.792784
AMG511	22.49	22.61	21.51	21.58	22.55	21.545	1.005	0.625	0.64842
XL765	22.29	22.54	22.15	22.32	22.415	22.235	0.18	-0.2	1.1487
NT	22.45	22.2	21.71	22.18	22.325	21.945	0.38	0	1
Experiment 3	lin VRK1 P4 24h		GAPDH 24h		2018-12-04
	sample1	sample2	GAPDH p4 24h	GAPDH p4 24h	Mean Lin	Mean GAPDH	∆Cq	∆∆Cq	2^-∆∆Cq (Fold)
AZD5363	24.27	24.72	23.36	22.99	24.495	23.175	1.32	0.51	0.702222
AZD7762	23.91	23.67	22.19	22.36	23.79	22.275	1.515	0.705	0.613442
AZD8055	23.12	23.33	22.28	22.38	23.225	22.33	0.895	0.085	0.942785
BYL719	23.29	23.37	22.68	22.4	23.33	22.54	0.79	-0.02	1.01396
ERLOTINIB	22.54	22.42	21.86	22.01	22.48	21.935	0.545	-0.265	1.20164
GEFITINIB	23.29	23.49	22.31	22.31	23.39	22.31	1.08	0.27	0.82932
GSK1070916	23.18	22.99	21.76	21.85	23.085	21.805	1.28	0.47	0.721965
TRAMETINIB	23.25	23.25	22.19	22.53	23.25	22.36	0.89	0.08	0.946058
LEE011	22.06	22.1	21.08	21.27	22.08	21.175	0.905	0.095	0.936272
SCH772984	22.45	22.41	21.65	21.65	22.43	21.65	0.78	-0.03	1.02101
DOXORUBICIN	22.3	22.3	22.36	22.2	22.3	22.28	0.02	-0.79	1.72907
DOCETAXEL	22.52	22.38	21.88	21.55	22.45	21.715	0.735	-0.075	1.05336
AMG511	23.16	23.09	22.26	22.16	23.125	22.21	0.915	0.105	0.929805
XL765	23.13	23.16	22.67	22.53	23.145	22.6	0.545	-0.265	1.20164
NT	23.39	23.22	22.44	22.55	23.305	22.495	0.81	0	1
Experiment 4	lin VRK1 P4 24h		GAPDH 24h		2019-02-26
	sample1	sample2	GAPDH p4 24h	GAPDH p4 24h	Mean Lin	Mean GAPDH	∆Cq	∆∆Cq	2^-∆∆Cq (Fold)
AZD5363
AZD7762	24.42	24.17	23.06	22.83	24.295	22.945	1.35	0.465	0.724471
AZD8055	23.27	23.13	22.59	22.64	23.2	22.615	0.585	-0.3	1.23114
BYL719	23.36	23.39	23.25	23.04	23.375	23.145	0.23	-0.655	1.57462
ERLOTINIB	25.11	25.15	24.29	24.74	25.13	24.515	0.615	-0.27	1.20581
GEFITINIB	24.04	24.07	23.33	22.08	24.055	22.705	1.35	0.465	0.724471
GSK1070916	23.63	23.2	22.35	22.4	23.415	22.375	1.04	0.155	0.898132
TRAMETINIB	25.16	24.78	24.59	24.26	24.97	24.425	0.545	-0.34	1.26576
LEE011	22.77	23.05	22.45	22.52	22.91	22.485	0.425	-0.46	1.37554
SCH772984	23.75	22.94	23.17	24.02	23.345	23.595	-0.25	-1.135	2.19619
DOXORUBICIN	24.12	24.09	24.15	24.07	24.105	24.11	-0.005	-0.89	1.85318
DOCETAXEL	23.64	23.29	22.3	22.58	23.465	22.44	1.025	0.14	0.907519
AMG511	23.23	23.27	22.02	22.44	23.25	22.23	1.02	0.135	0.91067
XL765	23.13	23.14	22.48	23	23.135	22.74	0.395	-0.49	1.40444
NT	24.14	23.92	23.22	23.07	24.03	23.145	0.885	0	1
Experiment 5	lin VRK1 P4 24h		GAPDH 24h		2019-03-29
	sample1	sample2	GAPDH p4 24h	GAPDH p4 24h	Mean Lin	Mean GAPDH	∆Cq	∆∆Cq	2^-∆∆Cq (Fold)
AZD5363	23.17	22.96	21.8	21.82	23.065	21.81	1.255	0.525	0.694959
AZD7762	23.31	23.29	22.03	22.04	23.3	22.035	1.265	0.535	0.690159
AZD8055	22.14	22.21	21.73	21.62	22.175	21.675	0.5	-0.23	1.17283
BYL719	22.65	22.4	21.98	21.72	22.525	21.85	0.675	-0.055	1.03886
ERLOTINIB	22.94	22.68	22.15		22.81	22.15	0.66	-0.07	1.04972
GEFITINIB	22.06	22.08	21.32	21.3	22.07	21.31	0.76	0.03	0.97942
GSK1070916	22.08	22.19	21.31	21.43	22.135	21.37	0.765	0.035	0.976032
TRAMETINIB	22.52	22.51	22.1	22.41	22.515	22.255	0.26	-0.47	1.38511
LEE011	21.73	22.14	21.52	21.47	21.935	21.495	0.44	-0.29	1.22264
SCH772984	22.25	22.07	21.69	21.53	22.16	21.61	0.55	-0.18	1.13288
DOXORUBICIN	22.21	22.15	22.28	22.28	22.18	22.28	-0.1	-0.83	1.77769
DOCETAXEL	21.95	21.96	21.24	21.42	21.955	21.33	0.625	-0.105	1.07549
AMG511	22.16	22.26	21.35	21.7	22.21	21.525	0.685	-0.045	1.03168
XL765	22.65	22.62	21.92	22.11	22.635	22.015	0.62	-0.11	1.07923
NT	23.13	23.08	22.37	22.38	23.105	22.375	0.73	0	1
Experiment 6	lin VRK1 P4 24h		GAPDH 24h		2020-02-11
	sample1	sample2	GAPDH p4 24h	GAPDH p4 24h	Mean Lin	Mean GAPDH	∆Cq	∆∆Cq	2^-∆∆Cq (Fold)
AZD5363	24.47	24.34	23.3	23.42	24.405	23.36	1.045	0.37	0.773782
AZD7762	24.9	24.94	23.61	23.41	24.92	23.51	1.41	0.735	0.600818
AZD8055	24.32	24.08	23.48	23.68	24.2	23.58	0.62	-0.055	1.03886
BYL719	23.95	23.74	22.93	22.82	23.845	22.875	0.97	0.295	0.815072
ERLOTINIB	23.75	23.9	22.79	22.87	23.825	22.83	0.995	0.32	0.80107
GEFITINIB	23.7	23.86	22.52	22.67	23.78	22.595	1.185	0.51	0.702222
GSK1070916	24.11	24.12	23.11	23.27	24.115	23.19	0.925	0.25	0.840896
TRAMETINIB	23.85	23.63	23.16	22.98	23.74	23.07	0.67	-0.005	1.00347
LEE011	23.87	23.99	23.21	23.3	23.93	23.255	0.675	0	1
SCH772984	23.66	23.57	22.46	22.47	23.615	22.465	1.15	0.475	0.719467
DOXORUBICIN	23.95	24.16	23.45	23.37	24.055	23.41	0.645	-0.03	1.02101
DOCETAXEL	23.94	23.95	22.48	22.5	23.945	22.49	1.455	0.78	0.582367
AMG511	23.62	23.58	22.32	22.32	23.6	22.32	1.28	0.605	0.657471
XL765	23.39	23.22	22.31	22.48	23.305	22.395	0.91	0.235	0.849685
NT	23.04	23.26	22.45	22.5	23.15	22.475	0.675	0	1
linBCL11B
Experiment 1	lin BCL11B P5 24h		GAPDH 24h		2019-01-23
	sample1	sample2	GAPDH P5 24h	GAPDH P5 24h	Mean Lin	Mean GAPDH	∆Cq	∆∆Cq	2^-∆∆Cq (Fold)
AZD5363	32.54		21.28	21.14	32.54	21.21	11.33	-0.295	1.22688
AZD7762	36.21	35.27	23.12	23.32	35.74	23.22	12.52	0.895	0.537747
AZD8055	31.58	31.78	20.4	20.4	31.68	20.4	11.28	-0.345	1.27015
BYL719	32.37	32.01	20.67	20.62	32.19	20.645	11.545	-0.08	1.05702
ERLOTINIB	31.95	31.63	20.51	20.49	31.79	20.5	11.29	-0.335	1.26138
GEFITINIB	32.18	32.12	20.51	20.56	32.15	20.535	11.615	-0.01	1.00696
GSK1070916	32.17	32.39	20.27	20.52	32.28	20.395	11.885	0.26	0.835088
TRAMETINIB	32.27	31.98	20.8	20.54	32.125	20.67	11.455	-0.17	1.12506
LEE011	32.4	32.98	20.73	20.85	32.69	20.79	11.9	0.275	0.82645
SCH772984	32.24	31.97	20.9	20.98	32.105	20.94	11.165	-0.46	1.37554
DOXORUBICIN	31.17	31.07	21.09	21.12	31.12	21.105	10.015	-1.61	3.05252
DOCETAXEL	32.1	32.38	20.95	20.94	32.24	20.945	11.295	-0.33	1.25701
AMG511	32.03	33.01	20.81	20.01	32.52	20.41	12.11	0.485	0.714497
XL765	32.57	32.26	21.07		32.415	21.07	11.345	-0.28	1.21419
NT	32.04	32.65	20.3	21.14	32.345	20.72	11.625	0	1
Experiment 2	lin BCL11B P5 24h		GAPDH 24h		2019-01-24
	sample1	sample2	GAPDH P5 24h	GAPDH P5 24h	Mean Lin	Mean GAPDH	∆Cq	∆∆Cq	2^-∆∆Cq (Fold)
AZD5363	35.09	37.02	22.05	22.04	36.055	22.045	14.01	1.91	0.266093
AZD7762	35.34		21.75	22.14	35.34	21.945	13.395	1.295	0.407536
AZD8055	34.26	33.52	21.69	21.85	33.89	21.77	12.12	0.02	0.986233
BYL719	33.8	32.2	21.51	21.55	33	21.53	11.47	-0.63	1.54756
ERLOTINIB	35.94	33.72	22.07	22.16	34.83	22.115	12.715	0.615	0.65293
GEFITINIB	33.76	33.24	21.4	21.29	33.5	21.345	12.155	0.055	0.962594
GSK1070916	34.84		21.67	21.73	34.84	21.7	13.14	1.04	0.486327
TRAMETINIB	33.68	33.98	21.39	21.51	33.83	21.45	12.38	0.28	0.823591
LEE011	35.21	34.25	21.76	21.9	34.73	21.83	12.9	0.8	0.574349
SCH772984	33.01	34.32	21.69	21.65	33.665	21.67	11.995	-0.105	1.07549
DOXORUBICIN	32.11	32.09	22.16	22.07	32.1	22.115	9.985	-2.115	4.3319
DOCETAXEL	32.98	32.35	21.61	21.62	32.665	21.615	11.05	-1.05	2.07053
AMG511	33.92	33.2	22.03	21.99	33.56	22.01	11.55	-0.55	1.46409
XL765	33.04	32.66	22.11	22.23	32.85	22.17	10.68	-1.42	2.67586
NT	34.64	33.51	21.84	22.11	34.075	21.975	12.1	0	1
Experiment 3	lin BCL11B P5 24h		GAPDH 24h		2018-12-06
	sample1	sample2	GAPDH P5 24h	GAPDH P5 24h	Mean Lin	Mean GAPDH	∆Cq	∆∆Cq	2^-∆∆Cq (Fold)
AZD5363	34.01	34.64	23.11	22.89	34.325	23	11.325	-0.21	1.15669
AZD7762	35.38	34.48	22.07	22.25	34.93	22.16	12.77	1.235	0.424842
AZD8055	33.32	33.53	22.51	22.15	33.425	22.33	11.095	-0.44	1.3566
BYL719	34.13	35.44	23.08	22.79	34.785	22.935	11.85	0.315	0.803851
ERLOTINIB	34.15	34.71	21.9	21.71	34.43	21.805	12.625	1.09	0.469761
GEFITINIB	33.64	33.99	22.11	22.19	33.815	22.15	11.665	0.13	0.913831
GSK1070916	33.89	34.06	21.86	22.26	33.975	22.06	11.915	0.38	0.768438
TRAMETINIB	32.74	33.03	22.07	22.05	32.885	22.06	10.825	-0.71	1.6358
LEE011	31.87	32.86	21.25	20.99	32.365	21.12	11.245	-0.29	1.22264
SCH772984	32.95	32.76	21.59	21.47	32.855	21.53	11.325	-0.21	1.15669
DOXORUBICIN	31.79	31.27	22.5	22.23	31.53	22.365	9.165	-2.37	5.16941
DOCETAXEL	33.36	32.38	21.65	21.45	32.87	21.55	11.32	-0.215	1.1607
AMG511	33.14	33.86	22.22	22.24	33.5	22.23	11.27	-0.265	1.20164
XL765	33.07	32.41	22.65	22.18	32.74	22.415	10.325	-1.21	2.31338
NT	34.97	33.39	22.65	22.64	34.18	22.645	11.535	0	1
Experiment 4	lin BCL11B P5 24h		GAPDH 24h		2019-02-27
	sample1	sample2	GAPDH P5 24h	GAPDH P5 24h	Mean Lin	Mean GAPDH	∆Cq	∆∆Cq	2^-∆∆Cq (Fold)
AZD5363
AZD7762	35.21	37.2	22.86	23.57	36.205	23.215	12.99	1.5	0.353553
AZD8055	35.16	37.1	22.51	22.65	36.13	22.58	13.55	2.06	0.239816
BYL719	36.62	36.09	24.11	23.99	36.355	24.05	12.305	0.815	0.568408
ERLOTINIB	37.82	35.68	24.62	24.31	36.75	24.465	12.285	0.795	0.576343
GEFITINIB	37.81	36.65	22.98	22.72	37.23	22.85	14.38	2.89	0.134904
GSK1070916	35.36	35.37	22.43	22.58	35.365	22.505	12.86	1.37	0.386891
TRAMETINIB	36.72		24.61	24.65	36.72	24.63	12.09	0.6	0.659754
LEE011	34.33	35.4	22.56	22.79	34.865	22.675	12.19	0.7	0.615572
SCH772984	37.29	35.73	23.04		36.51	23.04	13.47	1.98	0.25349
DOXORUBICIN	35.59	35.13	23.91	24.01	35.36	23.96	11.4	-0.09	1.06437
DOCETAXEL	36.07	36.57	22.26	22.49	36.32	22.375	13.945	2.455	0.182378
AMG511	34.57	34.9	22.45	22.39	34.735	22.42	12.315	0.825	0.564482
XL765	35.35	34.67	22.85	22.65	35.01	22.75	12.26	0.77	0.586417
NT	34.57	35.64	23.55	23.68	35.105	23.615	11.49	0	1
Experiment 5	lin BCL11B P5 24h		GAPDH 24h		2019-04-03
	sample1	sample2	GAPDH P5 24h	GAPDH P5 24h	Mean Lin	Mean GAPDH	∆Cq	∆∆Cq	2^-∆∆Cq (Fold)
AZD5363	33.86	33.36	21.94	22.12	33.61	22.03	11.58	0.71	0.61132
AZD7762	35.03	34.52	22.18	22.05	34.775	22.115	12.66	1.79	0.289172
AZD8055	32.36	32.98	21.96	22.02	32.67	21.99	10.68	-0.19	1.14076
BYL719	32.54		22.01	22.12	32.54	22.065	10.475	-0.395	1.31494
ERLOTINIB	32.46	32.89	22.45	22.62	32.675	22.535	10.14	-0.73	1.65864
GEFITINIB	32.57	32.75	21.53	21.63	32.66	21.58	11.08	0.21	0.864537
GSK1070916	33.3	32.95	21.59	21.75	33.125	21.67	11.455	0.585	0.666649
TRAMETINIB	32.16	32.74	22.47	22.54	32.45	22.505	9.945	-0.925	1.89868
LEE011	33.06	33.2	21.77	21.82	33.13	21.795	11.335	0.465	0.724471
SCH772984	32.86	32.33	21.73	21.81	32.595	21.77	10.825	-0.045	1.03168
DOXORUBICIN	32.55	32.51	22.51	22.49	32.53	22.5	10.03	-0.84	1.79005
DOCETAXEL	33.07	32.65	21.62	21.68	32.86	21.65	11.21	0.34	0.790041
AMG511	33.95	33.35	21.88	21.82	33.65	21.85	11.8	0.93	0.524858
XL765	32.75	32.55	22.1	22.25	32.65	22.175	10.475	-0.395	1.31494
NT	33.52	33.28	22.58	22.48	33.4	22.53	10.87	0	1
Experiment 6	lin BCL11B P5 24h		GAPDH 24h		2020-02-12
	sample1	sample2	GAPDH P5 24h	GAPDH P5 24h	Mean Lin	Mean GAPDH	∆Cq	∆∆Cq	2^-∆∆Cq (Fold)
AZD5363	35.23	35.63	23.52	22.94	35.43	23.23	12.2	-0.225	1.16878
AZD7762	34.07	34.29	20.6	21.02	34.18	20.81	13.37	0.945	0.51943
AZD8055	34.73	35.15	22.83	23.04	34.94	22.935	12.005	-0.42	1.33793
BYL719	34.4	35.9	22.72	22.5	35.15	22.61	12.54	0.115	0.923382
ERLOTINIB	34.83	34.88	22.48	22.29	34.855	22.385	12.47	0.045	0.96929
GEFITINIB	34.29		22.35	22.45	34.29	22.4	11.89	-0.535	1.44894
GSK1070916	34.87	35.28	21	20.47	35.075	22.45	12.625	0.2	0.870551
TRAMETINIB	34.45	35.47	23	22.86	34.96	22.93	12.03	-0.395	1.31494
LEE011	34.99	34.85	22.8	23.04	34.92	22.92	12	-0.425	1.34257
SCH772984	34.4	34.04	22.72	22.09	34.22	22.405	11.815	-0.61	1.52626
DOXORUBICIN	35.21	35.07	22.88	23.17	35.14	23.025	12.115	-0.31	1.23971
DOCETAXEL	35.3	35.95	22.42	22.44	35.625	22.43	13.195	0.77	0.586417
AMG511	35.9	36.33	22.34	22.01	36.115	22.175	13.94	1.515	0.349896
XL765	35.44	34.16	22.16	22.5	34.8	22.33	12.47	0.045	0.96929
NT	33.7	35.03	22.01	21.87	34.365	21.94	12.425	0	1
linGFRA1
Experiment 1	linGFRA1 P6 24h		GAPDH 24h		2019-01-15
	sample1	sample2	GAPDH p6 24h	GAPDH p6 24h	Mean Lin	Mean GAPDH	∆Cq	∆∆Cq	2^-∆∆Cq (Fold)
AZD5363	23.63	23.51	21.33	21.05	23.57	21.19	2.38	-0.94	1.91853
AZD7762	29.1	28.66	23.14	23.25	28.88	23.195	5.685	2.365	0.194117
AZD8055	24.23	24.11	20.42	20.57	24.17	20.495	3.675	0.355	0.78187
BYL719	24.45	24.37	20.63	20.61	24.41	20.62	3.79	0.47	0.721965
ERLOTINIB	25.14	25.08	20.61	20.65	25.11	20.63	4.48	1.16	0.447513
GEFITINIB	24.15	24.11	20.52	20.54	24.13	20.53	3.6	0.28	0.823591
GSK1070916	24.62	24.86	20.26	20.37	24.74	20.315	4.425	1.105	0.464902
TRAMETINIB	24.71	24.85	20.99	20.84	24.78	20.915	3.865	0.545	0.685391
LEE011	24.4	24.49	20.69	20.82	24.445	20.755	3.69	0.37	0.773782
SCH772984	24.73	24.47	21.16	20.86	24.6	21.01	3.59	0.27	0.82932
DOXORUBICIN	23.82	24.17	21.52	21.39	23.995	21.455	2.54	-0.78	1.71713
DOCETAXEL	24.17	24.04	20.82	20.79	24.105	20.805	3.3	-0.02	1.01396
AMG511	24.21	24.22	21.29	21.14	24.215	21.215	3	-0.32	1.24833
XL765	24.97	24.98	21.27	21.32	24.975	21.295	3.68	0.36	0.779165
NT	24.5	24.65	21.26	21.25	24.575	21.255	3.32	0	1
Experiment 2	linGFRA1 P6 24h		GAPDH 24h		2019-01-14
	sample1	sample2	GAPDH p6 24h	GAPDH p6 24h	Mean Lin	Mean GAPDH	∆Cq	∆∆Cq	2^-∆∆Cq (Fold)
AZD5363	24.46	24.33	21.99	21.96	24.395	21.975	2.42	-1.445	2.72263
AZD7762	28.17	28.28	22.37	22.5	28.225	22.435	5.79	1.925	0.26334
AZD8055	24.23	24.72	21.84	21.97	24.475	21.905	2.57	-1.295	2.45377
BYL719	24.57	24.27	22	21.89	24.42	21.945	2.475	-1.39	2.62079
ERLOTINIB	25.05	24.87	22.43	22.33	24.96	22.38	2.58	-1.285	2.43682
GEFITINIB	25.24	25.15	21.32	21.19	25.195	21.255	3.94	0.075	0.949342
GSK1070916	24.43	24.64	21.79	21.67	24.535	21.73	2.805	-1.06	2.08493
TRAMETINIB	24.92	25.27	21.35	21.52	25.095	21.435	3.66	-0.205	1.15269
LEE011	25.15	25.34	21.87	21.76	25.245	21.815	3.43	-0.435	1.35191
SCH772984	24.78	24.98	21.87	21.64	24.88	21.755	3.125	-0.74	1.67018
DOXORUBICIN	25.34	25.31	22.56	22.73	25.325	22.645	2.68	-1.185	2.27363
DOCETAXEL	24.63	24.83	22.37	21.71	24.73	22.04	2.69	-1.175	2.25793
AMG511	24.37	24.28	21.52	21.58	24.325	21.55	2.775	-1.09	2.12874
XL765	25.9	26.24	22.09	22.31	26.07	22.2	3.87	0.005	0.99654
NT	25.71	25.63	21.8	21.81	25.67	21.805	3.865	0	1
Experiment 3	linGFRA1 P6 24h		GAPDH 24h		2018-12-03
	sample1	sample2	GAPDH p6 24h	GAPDH p6 24h	Mean Lin	Mean GAPDH	∆Cq	∆∆Cq	2^-∆∆Cq (Fold)
AZD5363	25.75	25.46	23.27	23.03	25.605	23.15	2.455	-0.205	1.15269
AZD7762	28.24	27.53	22.35	22.38	27.885	22.365	5.52	2.86	0.137738
AZD8055	25.87	25.96	22.31	22.45	25.915	22.38	3.535	0.875	0.545254
BYL719	26.89	27.09	22.48	22.33	26.99	22.405	4.585	1.925	0.26334
ERLOTINIB	25.37	25.58	22.14	22.2	25.475	22.17	3.305	0.645	0.639493
GEFITINIB	25.89	26.3	22.12	22.31	26.095	22.215	3.88	1.22	0.429283
GSK1070916	26.26	26.2	21.87	21.81	26.23	21.84	4.39	1.73	0.301452
TRAMETINIB	25.8	25.79	22.1	22.31	25.795	22.205	3.59	0.93	0.524858
LEE011	24.89	24.81	21.75	21.91	24.85	21.83	3.02	0.36	0.779165
SCH772984	24.62	24.88	21.61	21.48	24.75	21.545	3.205	0.545	0.685391
DOXORUBICIN	24.97	24.87	22.45	22.09	24.92	22.27	2.65	-0.01	1.00696
DOCETAXEL	24.1	24.22	21.64	21.72	24.16	21.68	2.48	-0.18	1.13288
AMG511	26.11	25.84	22.45		25.975	22.45	3.525	0.865	0.549046
XL765	25.96	26.05	22.74	22.77	26.005	22.755	3.25	0.59	0.664343
NT	25.41	25.46	22.59	22.96	25.435	22.775	2.66	0	1
Experiment 4	linGFRA1 P6 24h		GAPDH 24h		2019-02-28
	sample1	sample2	GAPDH p6 24h	GAPDH p6 24h	Mean Lin	Mean GAPDH	∆Cq	∆∆Cq	2^-∆∆Cq (Fold)
AZD7762	28.63	28.39	23.24	23.05	28.51	23.145	5.365	3.04	0.121582
AZD8055	24.08	24.62	22.73	23.08	24.35	22.905	1.445	-0.88	1.84038
BYL719	24.3	24.29	23.89	23.75	24.295	23.82	0.475	-1.85	3.605
ERLOTINIB	26.05	26	24.69	25.35	26.025	25.02	1.005	-1.32	2.49666
GEFITINIB	26.28	26.48	22.96	23.31	26.38	23.135	3.245	0.92	0.528509
GSK1070916	26.33	26.12	22.41	22.7	26.225	22.555	3.67	1.345	0.393654
TRAMETINIB	26.31	26.33	24.09	24.31	26.32	24.2	2.12	-0.205	1.15269
LEE011	26.78	26.8	22.45	22.71	26.79	22.58	4.21	1.885	0.270744
SCH772984	26.45	26.31	23.05	23.43	26.38	23.24	3.14	0.815	0.568408
DOXORUBICIN	25.99	26.05	24.01	24.11	26.02	24.06	1.96	-0.365	1.28788
DOCETAXEL	25.98	25.88	22.25	22.26	25.93	22.255	3.675	1.35	0.392292
AMG511	26.28	26.43	22.41	22.52	26.355	22.465	3.89	1.565	0.337978
XL765	25.72	25.65	22.65	22.74	25.685	22.695	2.99	0.665	0.630689
NT	25.92	25.83	23.53	23.57	25.875	23.55	2.325	0	1
Experiment 5	linGFRA1 P6 24h		GAPDH 24h		2019-04-05
	sample1	sample2	GAPDH p6 24h	GAPDH p6 24h	Mean Lin	Mean GAPDH	∆Cq	∆∆Cq	2^-∆∆Cq (Fold)
AZD5363	26.13	26.13	21.82	21.91	26.13	21.865	4.265	-0.535	1.44894
AZD7762	28.02		22.02	22.07	28.02	22.045	5.975	1.175	0.442884
AZD8055	26.4	26.51	21.53	21.87	26.455	21.7	4.755	-0.045	1.03168
BYL719	27.07	26.62	22.17	21.98	26.845	22.075	4.77	-0.03	1.02101
ERLOTINIB	27.04	26.81	22.21	22.29	26.925	22.25	4.675	-0.125	1.09051
GEFITINIB	26.08	26.08	21.35	21.62	26.08	21.485	4.595	-0.205	1.15269
GSK1070916	26.74	27.06	21.54	21.52	26.9	21.53	5.37	0.57	0.673617
TRAMETINIB	27.02	27.3	22.28	22.44	27.16	22.36	4.8	0	1
LEE011	26.3	26.53	21.53	21.63	26.415	21.58	4.835	0.035	0.976032
SCH772984	26.35	26.15	21.7	21.53	26.25	21.615	4.635	-0.165	1.12117
DOXORUBICIN	26.11	26.03	22.23	22.36	26.07	22.295	3.775	-1.025	2.03496
DOCETAXEL	26.06	25.9	21.31	21.54	25.98	21.425	4.555	-0.245	1.18509
AMG511	26.71	26.7	21.54	21.48	26.705	21.51	5.195	0.395	0.760489
XL765	27.26	27.01	22.01	22.17	27.135	22.09	5.045	0.245	0.843816
NT	27.11	27.16	22.39	22.28	27.135	22.335	4.8	0	1
linIGF1R
Experiment 1	linIGF1R P7 24h		GAPDH 24h		2019-01-16
	sample1	sample2	GAPDH p7 24h	GAPDH p7 24h	Mean Lin	Mean GAPDH	∆Cq	∆∆Cq	2^-∆∆Cq (Fold)
AZD5363	22.1	21.94	21.02		22.02	21.02	1	0.545	0.685391
AZD7762	24.97	24.96	23.15	23.04	24.965	23.095	1.87	1.415	0.37501
AZD8055	21.59	21.62	20.39	20.65	21.605	20.52	1.085	0.63	0.646176
BYL719	21.8	21.78	20.58	20.62	21.79	20.6	1.19	0.735	0.600818
ERLOTINIB	22.29	22.04	20.41	20.64	22.165	20.525	1.64	1.185	0.439825
GEFITINIB	21.8	21.79	20.54	20.49	21.795	20.515	1.28	0.825	0.564482
GSK1070916	21.28	21.48	20.32	20.32	21.38	20.32	1.06	0.605	0.657471
TRAMETINIB	21.31	21.37	20.49	20.57	21.34	20.53	0.81	0.355	0.78187
LEE011	21.72	22.03	20.64	20.8	21.875	20.72	1.155	0.7	0.615572
SCH772984	21.48	21.51	20.83	20.68	21.495	20.755	0.74	0.285	0.820742
DOXORUBICIN	21.38	21.46	21.19	21.39	21.42	21.29	0.13	-0.325	1.25266
DOCETAXEL	21.39	21.41	20.86	20.97	21.4	20.915	0.485	0.03	0.97942
AMG511	21.32	21.38	20.78	21.05	21.35	20.915	0.435	-0.02	1.01396
XL765	21.33	21.61	21.43	21.19	21.47	21.31	0.16	-0.295	1.22688
NT	21.76	21.54	21.36	21.03	21.65	21.195	0.455	0	1
Experiment 2	linIGF1R P7 24h		GAPDH 24h		2019-01-21
	sample1	sample2	GAPDH p7 24h	GAPDH p7 24h	Mean Lin	Mean GAPDH	∆Cq	∆∆Cq	2^-∆∆Cq (Fold)
AZD5363	22.36	22.34	22.05	22	22.35	22.025	0.325	-0.35	1.27456
AZD7762	23.59	23.7	21.94	22.18	23.645	22.06	1.585	0.91	0.532185
AZD8055	22.67	22.71	21.91	22.03	22.69	21.97	0.72	0.045	0.96929
BYL719	22.68	22.59	21.7	21.69	22.635	21.695	0.94	0.265	0.832199
ERLOTINIB	23.27	23.37	22.22	22.13	23.32	22.175	1.145	0.47	0.721965
GEFITINIB	22.51	22.51	21.58	21.37	22.51	21.475	1.035	0.36	0.779165
GSK1070916	23.34	23.43	21.64	21.94	23.385	21.79	1.595	0.92	0.528509
TRAMETINIB	22.54	22.68	21.26	21.47	22.61	21.365	1.245	0.57	0.673617
LEE011	22.8	23.06	21.86	22.02	22.93	21.94	0.99	0.315	0.803851
SCH772984	22.93	22.48	22.04	21.8	22.705	21.92	0.785	0.11	0.926588
DOXORUBICIN	21.9	22.27	22.09	22.22	22.085	22.155	-0.07	-0.745	1.67597
DOCETAXEL	22.43	22.52	21.63	21.63	22.475	21.63	0.845	0.17	0.888843
AMG511	22.23	22.41	21.51	21.58	22.32	21.545	0.775	0.1	0.933033
XL765	23.16	23.19	22.15	22.32	23.175	22.235	0.94	0.265	0.832199
NT	22.45	22.79	21.71	22.18	22.62	21.945	0.675	0	1
Experiment 3	linIGF1R P7 24h		GAPDH 24h		2018-12-04
	sample1	sample2	GAPDH p7 24h	GAPDH p7 24h	Mean Lin	Mean GAPDH	∆Cq	∆∆Cq	2^-∆∆Cq (Fold)
AZD5363	23.93	23.95	23.35	22.97	23.94	23.16	0.78	0.15	0.90125
AZD7762	24.26	24.18	22.18	22.35	24.22	22.265	1.955	1.325	0.399149
AZD8055	23.22	23.09	22.27	22.36	23.155	22.315	0.84	0.21	0.864537
BYL719	23.39	23.34	22.67	22.39	23.365	22.53	0.835	0.205	0.867539
ERLOTINIB	22.98	22.98	21.84	22	22.98	21.92	1.06	0.43	0.742262
GEFITINIB	22.94	23.37	22.3	22.3	23.155	22.3	0.855	0.225	0.855595
GSK1070916	22.93	23.04	21.74	21.84	22.985	21.79	1.195	0.565	0.675955
TRAMETINIB	23.32	23.42	22.18	22.51	23.37	22.345	1.025	0.395	0.760489
LEE011	22.37	22.66	21.07	21.26	22.515	21.165	1.35	0.72	0.607097
SCH772984	23.12	22.9	21.64	21.63	23.01	21.635	1.375	0.745	0.596668
DOXORUBICIN	22.6	22.43	22.35	22.19	22.515	22.27	0.245	-0.385	1.30586
DOCETAXEL	22.6	22.57	21.86	21.54	22.585	21.7	0.885	0.255	0.837987
AMG511	22.88	23.05	22.24	22.15	22.965	22.195	0.77	0.14	0.907519
XL765	23.01	23.11	22.65	22.51	23.06	22.58	0.48	-0.15	1.10957
NT	23.11	23.11	22.43	22.53	23.11	22.48	0.63	0	1
Experiment 4	linIGF1R P7 24h		GAPDH 24h		2019-03-04
	sample1	sample2	GAPDH p7 24h	GAPDH p7 24h	Mean Lin	Mean GAPDH	∆Cq	∆∆Cq	2^-∆∆Cq (Fold)
AZD7762	25.72	24.77	22.87	22.98	25.245	22.925	2.32	1.235	0.424842
AZD8055	23.41	23.18	22.9	22.55	23.295	22.725	0.57	-0.515	1.42899
BYL719	24.54	24.5	23.77	23.83	24.52	23.8	0.72	-0.365	1.28788
ERLOTINIB	26.25	26.26	24.87	24.95	26.255	24.91	1.345	0.26	0.835088
GEFITINIB	24.52	24.76	23.22	23.17	24.64	23.195	1.445	0.36	0.779165
GSK1070916	23.51	23.44	22.33	22.49	23.475	22.41	1.065	-0.02	1.01396
TRAMETINIB	25.58	25.65	24.1	24.39	25.615	24.245	1.37	0.285	0.820742
LEE011	23.39	23.3	22.39	22.54	23.345	22.465	0.88	-0.205	1.15269
SCH772984	23.77	24.04	23.23	23.26	23.905	23.245	0.66	-0.425	1.34257
DOXORUBICIN	25.3	25.2	23.9	23.87	25.25	23.885	1.365	0.28	0.823591
DOCETAXEL	23.44	23.61	22.36	22.3	23.525	22.33	1.195	0.11	0.926588
AMG511	23.05	23.09	22.14	22.02	23.07	22.08	0.99	-0.095	1.06807
XL765	23.6	23.58	22.88	22.93	23.59	22.905	0.685	-0.4	1.31951
NT	24.68	23.98	23.2	23.29	24.33	23.245	1.085	0	1
Experiment 5	linIGF1R P7 24h		GAPDH 24h		2019-04-08
	sample1	sample2	GAPDH p7 24h	GAPDH p7 24h	Mean Lin	Mean GAPDH	∆Cq	∆∆Cq	2^-∆∆Cq (Fold)
AZD5363	23.56	23.34	22.14	22	23.45	22.07	1.38	-0.395	1.31494
AZD7762	24.85	24.23	22.1	22.13	24.54	22.115	2.425	0.65	0.63728
AZD8055	23.32	23.66	21.7	22.08	23.49	21.89	1.6	-0.175	1.12896
BYL719	23.79	23.5	22.01	22.09	23.645	22.05	1.595	-0.18	1.13288
ERLOTINIB	24.22	24.13	22.17	22.26	24.175	22.215	1.96	0.185	0.879649
GEFITINIB	23.29	22.98	21.44	21.73	23.135	21.585	1.55	-0.225	1.16878
GSK1070916	23.34	23.8	21.46	21.6	23.57	21.53	2.04	0.265	0.832199
TRAMETINIB	24.12	24.1	22.46	22.64	24.11	22.55	1.56	-0.215	1.1607
LEE011	22.86	23.12	21.64	22.07	22.99	21.855	1.135	-0.64	1.55833
SCH772984	23.23	23.09	21.62	21.48	23.16	21.55	1.61	-0.165	1.12117
DOXORUBICIN	23.56	24.13	22.46	22.51	23.845	22.485	1.36	-0.415	1.3333
DOCETAXEL	23.13	23.02	21.6	21.47	23.075	21.535	1.54	-0.235	1.17691
AMG511	23.41	23.31	21.93	21.93	23.36	21.93	1.43	-0.345	1.27015
XL765	23.51	23.56	21.96	22.18	23.535	22.07	1.465	-0.31	1.23971
NT	24.43	24.46	22.74	22.6	24.445	22.67	1.775	0	1
linHIPK3
Experiment 1	p13 linHIPK3 24H		GAPDH 24h		2019-01-24
	sample1	sample2	GAPDH p13 24h	GAPDH p13 24h	Mean Lin	Mean GAPDH	∆Cq	∆∆Cq	2^-∆∆Cq (Fold)
AZD5363	23.7	23.76	21.05	21.19	23.73	21.12	2.61	0.38	0.768438
AZD7762	26.79	26.57	22.98	23.21	26.68	23.095	3.585	1.355	0.390935
AZD8055	23.41	23.37	20.7	20.61	23.39	20.655	2.735	0.505	0.70466
BYL719	23.25	23.39	20.56	20.41	23.32	20.485	2.835	0.605	0.657471
ERLOTINIB	23.62	23.61	20.57	20.78	23.615	20.675	2.94	0.71	0.61132
GEFITINIB	23.19	23.12	20.54	20.61	23.155	20.575	2.58	0.35	0.784584
GSK1070916	23.02	23.06	20.18	20.49	23.04	20.335	2.705	0.475	0.719467
TRAMETINIB	23.03	23.11	20.67	20.72	23.07	20.695	2.375	0.145	0.904379
LEE011	23	23.34	20.7	20.74	23.17	20.72	2.45	0.22	0.858565
SCH772984	23.37	22.99	21	20.93	23.18	20.965	2.215	-0.015	1.01045
DOXORUBICIN	22.72	22.63	21.3	21.25	22.675	21.275	1.4	-0.83	1.77769
DOCETAXEL	23.36	23.29	20.86	21.03	23.325	20.945	2.38	0.15	0.90125
AMG511	23.01	23.24	21.06	20.97	23.125	21.015	2.11	-0.12	1.08673
XL765	23.33	23.37	21.13	21.16	23.35	21.145	2.205	-0.025	1.01748
NT	23.3	23.36	21.1	21.1	23.33	21.1	2.23	0	1
Experiment 2	p13 linHIPK3 24H		GAPDH 24h		2019-01-25
	sample1	sample2	GAPDH p13 24h	GAPDH p13 24h	Mean Lin	Mean GAPDH	∆Cq	∆∆Cq	2^-∆∆Cq (Fold)
AZD5363	24.17	24.04	21.76	22.04	24.105	21.9	2.205	0.585	0.666649
AZD7762	25.22	25.15	21.76	22.09	25.185	21.925	3.26	1.64	0.320856
AZD8055	23.65	23.79	21.67	21.78	23.72	21.725	1.995	0.375	0.771105
BYL719	23.69	23.63	21.67	21.78	23.66	21.725	1.935	0.315	0.803851
ERLOTINIB	24.32	24.19	22.13	22.16	24.255	22.145	2.11	0.49	0.712025
GEFITINIB	23.62	23.64	21.34	21.26	23.63	21.3	2.33	0.71	0.61132
GSK1070916	24.45	24.51	21.73	21.63	24.48	21.68	2.8	1.18	0.441351
TRAMETINIB	23.44	23.67	21.4	21.48	23.555	21.44	2.115	0.495	0.709562
LEE011	24.03	23.97	21.7	21.87	24	21.785	2.215	0.595	0.662044
SCH772984	23.69	23.56	22.03	21.64	23.625	21.835	1.79	0.17	0.888843
DOXORUBICIN	23.2	23.31	22.17	22.24	23.255	22.205	1.05	-0.57	1.48452
DOCETAXEL	23.46	23.5	21.66	21.71	23.48	21.685	1.795	0.175	0.885768
AMG511	23.21	23.51	21.36	21.7	23.36	21.53	1.83	0.21	0.864537
XL765	24.3	24.48	22.04	22.2	24.39	22.12	2.27	0.65	0.63728
NT	23.58	23.66	21.95	22.05	23.62	22	1.62	0	1
Experiment 3	p13 linHIPK3 24H		GAPDH 24h		2018-12-11
	sample1	sample2	GAPDH p13 24h	GAPDH p13 24h	Mean Lin	Mean GAPDH	∆Cq	∆∆Cq	2^-∆∆Cq (Fold)
AZD5363	25.13	25.03	23.22	23.16	25.08	23.19	1.89	0.575	0.671286
AZD7762	24.6	24.91	22.02	21.72	24.755	21.87	2.885	1.57	0.336808
AZD8055	24.43	24.13	22.44	22.39	24.28	22.415	1.865	0.55	0.68302
BYL719	24.37	24.49	22.49	22.68	24.43	22.585	1.845	0.53	0.692555
ERLOTINIB	23.97	23.53	21.67	21.78	23.75	21.725	2.025	0.71	0.61132
GEFITINIB	23.39	23.37	21.17	21.23	23.38	21.2	2.18	0.865	0.549046
GSK1070916	24.14	24.16	22.03	22.1	24.15	22.065	2.085	0.77	0.586417
TRAMETINIB	24.16	24.12	22.25	22.52	24.14	22.385	1.755	0.44	0.737135
LEE011	22.82	23	20.71	21.14	22.91	20.925	1.985	0.67	0.628507
SCH772984	23.55	23.73	22.4	21.86	23.64	22.13	1.51	0.195	0.873573
DOXORUBICIN	23.22	23.21	22.2	22.33	23.215	22.265	0.95	-0.365	1.28788
DOCETAXEL	23.1	23.02	21.32	21.28	23.06	21.3	1.76	0.445	0.734584
AMG511	23.42	23.31	22.15	22.04	23.365	22.095	1.27	-0.045	1.03168
XL765	23.9	24.16	22.35	22.26	24.03	22.305	1.725	0.41	0.752623
NT	24.25	24.18	22.87	22.93	24.215	22.9	1.315	0	1
Experiment 4	p13 linHIPK3 24H		GAPDH 24h		2019-03-04
	sample1	sample2	GAPDH p13 24h	GAPDH p13 24h	Mean Lin	Mean GAPDH	∆Cq	∆∆Cq	2^-∆∆Cq (Fold)
AZD7762	25.39	25.11	23.25	23.04	25.25	23.145	2.105	0.91	0.532185
AZD8055	23.44	23.31	21.23		23.375	21.23	2.145	0.95	0.517632
BYL719	24.41	24.3	24.15	23.82	24.355	23.985	0.37	-0.825	1.77154
ERLOTINIB	26.22	26.35	24.47	24.58	26.285	24.525	1.76	0.565	0.675955
GEFITINIB	23.79	24.51	22.98	22.91	24.15	22.945	1.205	0.01	0.993092
GSK1070916	24.53	24.5	22.06	22.59	24.515	22.325	2.19	0.995	0.501736
TRAMETINIB	25.51	25.54	24.37	24.52	25.525	24.445	1.08	-0.115	1.08298
LEE011	23.46	23.55	22.6	22.83	23.505	22.715	0.79	-0.405	1.32409
SCH772984	24.76	24.51	22.91	22.92	24.635	22.915	1.72	0.525	0.694959
DOXORUBICIN	24.87	25.07	24.02	24.19	24.97	24.105	0.865	-0.33	1.25701
DOCETAXEL	23.91	23.41	21.73	21.97	23.66	21.85	1.81	0.615	0.65293
AMG511	23.85	23.42	22.15	22.43	23.635	22.29	1.345	0.15	0.90125
XL765	24.22	24.13	22.73	22.7	24.175	22.715	1.46	0.265	0.832199
NT	24.17	24.65	23.15	23.28	24.41	23.215	1.195	0	1
Experiment 5	p13 linHIPK3 24H		GAPDH 24h		2019-04-10
	sample1	sample2	GAPDH p13 24h	GAPDH p13 24h	Mean Lin	Mean GAPDH	∆Cq	∆∆Cq	2^-∆∆Cq (Fold)
AZD5363	24.12	24.09	21.72	21.88	24.105	21.8	2.305	-0.35	1.27456
AZD7762	25.13	25.15	22.01	21.82	25.14	21.915	3.225	0.57	0.673617
AZD8055	23.59	23.89	21.61		23.74	21.61	2.13	-0.525	1.43893
BYL719	24.37	24.24	21.9	22	24.305	21.95	2.355	-0.3	1.23114
ERLOTINIB	24.86	24.81	22.2	22.19	24.835	22.195	2.64	-0.015	1.01045
GEFITINIB	23.44	23.67	21.37	21.25	23.555	21.31	2.245	-0.41	1.32869
GSK1070916	24.03	24.12	21.36	21.46	24.075	21.41	2.665	0.01	0.993092
TRAMETINIB	24.51	24.67	22.2		24.59	22.2	2.39	-0.265	1.20164
LEE011	23.34	23.64	21.55		23.49	21.55	1.94	-0.715	1.64148
SCH772984	23.59	23.63	21.63	21.7	23.61	21.665	1.945	-0.71	1.6358
DOXORUBICIN	23.94	24.02	22.47	22.34	23.98	22.405	1.575	-1.08	2.11404
DOCETAXEL	23.37	23.38	21.51		23.375	21.51	1.865	-0.79	1.72907
AMG511	23.89	24.06	21.61	21.71	23.975	21.66	2.315	-0.34	1.26576
XL765	24.55	24.45	21.92	22.1	24.5	22.01	2.49	-0.165	1.12117
NT	24.95	25.08	22.36		25.015	22.36	2.655	0	1
linNCOA3
Experiment 1	linNCOA3 P15 24h		GAPDH 24h		2019-01-15
	sample1	sample2	GAPDH p15 24h	GAPDH p15 24h	Mean Lin	Mean GAPDH	∆Cq	∆∆Cq	2^-∆∆Cq (Fold)
AZD5363	26.07	25.35	21.33	21.05	25.71	21.19	4.52	1.39	0.381565
AZD7762	28.33	28.17	23.14	23.25	28.25	23.195	5.055	1.925	0.26334
AZD8055	25.08	24.78	20.42	20.57	24.93	20.495	4.435	1.305	0.404721
BYL719	24.67	24.73	20.63	20.61	24.7	20.62	4.08	0.95	0.517632
ERLOTINIB	24.98	25.03	20.61	20.65	25.005	20.63	4.375	1.245	0.421908
GEFITINIB	24.81	24.85	20.52	20.54	24.83	20.53	4.3	1.17	0.444421
GSK1070916	25.59	24.59	20.26	20.37	25.09	20.315	4.775	1.645	0.319746
TRAMETINIB	24.53	24.34	20.99	20.84	24.435	20.915	3.52	0.39	0.76313
LEE011	24.89	24.5	20.69	20.82	24.695	20.755	3.94	0.81	0.570382
SCH772984	24.02	24.15	21.16	20.86	24.085	21.01	3.075	-0.055	1.03886
DOXORUBICIN	23.57	24.05	21.52	21.39	23.81	21.455	2.355	-0.775	1.71119
DOCETAXEL	24.63	24.64	20.82	20.79	24.635	20.805	3.83	0.7	0.615572
AMG511	25.16	24.66	21.29	21.14	24.91	21.215	3.695	0.565	0.675955
XL765	24.76	24.56	21.27	21.32	24.66	21.295	3.365	0.235	0.849685
NT	24.58	24.19	21.26	21.25	24.385	21.255	3.13	0	1
Experiment 2	linNCOA3 P15 24h		GAPDH 24h		2019-01-14
	sample1	sample2	GAPDH p15 24h	GAPDH p15 24h	Mean Lin	Mean GAPDH	∆Cq	∆∆Cq	2^-∆∆Cq (Fold)
AZD5363	26.14	25.69	21.99	21.96	25.915	21.975	3.94	-0.065	1.04608
AZD7762	27	27.3	22.37	22.5	27.15	22.435	4.715	0.71	0.61132
AZD8055	25.33	25.75	21.84	21.97	25.54	21.905	3.635	-0.37	1.29235
BYL719	25.39	25.65	22	21.89	25.52	21.945	3.575	-0.43	1.34723
ERLOTINIB	25.79	26.31	22.43	22.33	26.05	22.38	3.67	-0.335	1.26138
GEFITINIB	25.22	26.42	21.32	21.19	25.82	21.255	4.565	0.56	0.678302
GSK1070916	26.7	26.21	21.79	21.67	26.455	21.73	4.725	0.72	0.607097
TRAMETINIB	25.29	25.43	21.35	21.52	25.36	21.435	3.925	-0.08	1.05702
LEE011	26.04	25.72	21.87	21.76	25.88	21.815	4.065	0.06	0.959264
SCH772984	25.15	25.15	21.87	21.64	25.15	21.755	3.395	-0.61	1.52626
DOXORUBICIN	24.98	25.14	22.56	22.73	25.06	22.645	2.415	-1.59	3.01049
DOCETAXEL	25.26	25.93	21.71		25.595	21.71	3.885	-0.12	1.08673
AMG511	25.65	25.96	21.52	21.58	25.805	21.55	4.255	0.25	0.840896
XL765	26.5	26.54	22.09	22.31	26.52	22.2	4.32	0.315	0.803851
NT	26.12	25.5	21.8	21.81	25.81	21.805	4.005	0	1
Experiment 3	linNCOA3 P15 24h		GAPDH 24h		2018-12-03
	sample1	sample2	GAPDH p15 24h	GAPDH p15 24h	Mean Lin	Mean GAPDH	∆Cq	∆∆Cq	2^-∆∆Cq (Fold)
AZD5363	28.89	28.39	23.27	23.03	28.64	23.15	5.49	1.32	0.400535
AZD7762	27.49	27.37	22.35	22.38	27.43	22.365	5.065	0.895	0.537747
AZD8055	27.44	27.13	22.31	22.45	27.285	22.38	4.905	0.735	0.600818
BYL719	27.23	27.43	22.48	22.33	27.33	22.405	4.925	0.755	0.592546
ERLOTINIB	26.45	26.21	22.14	22.2	26.33	22.17	4.16	-0.01	1.00696
GEFITINIB	26.69	27.29	22.12	22.31	26.99	22.215	4.775	0.605	0.657471
GSK1070916	27.13	27.09	21.87	21.81	27.11	21.84	5.27	1.1	0.466516
TRAMETINIB	27.24	27.29	22.1	22.31	27.265	22.205	5.06	0.89	0.539614
LEE011	26.51	26.69	21.75	21.91	26.6	21.83	4.77	0.6	0.659754
SCH772984	26.11	26.24	21.61	21.48	26.175	21.545	4.63	0.46	0.726986
DOXORUBICIN	25.22	25.12	22.45	22.09	25.17	22.27	2.9	-1.27	2.41162
DOCETAXEL	26.12	26.25	21.64	21.72	26.185	21.68	4.505	0.335	0.792784
AMG511	27.43	26.98	22.6	22.45	27.205	22.525	4.68	0.51	0.702222
XL765	26.87	27.18	22.74	22.77	27.025	22.755	4.27	0.1	0.933033
NT	26.88	27.01	22.59	22.96	26.945	22.775	4.17	0	1
Experiment 4	linNCOA3 P15 24h		GAPDH 24h		2019-03-05
	sample1	sample2	GAPDH p15 24h	GAPDH p15 24h	Mean Lin	Mean GAPDH	∆Cq	∆∆Cq	2^-∆∆Cq (Fold)
AZD5363	31.58	31.87	27.16	27.32	31.725	27.24	4.485	-0.19	1.14076
AZD7762	28.06	28.24	22.95	23.15	28.15	23.05	5.1	0.425	0.744839
AZD8055	27.3	27.48	22.85	23.41	27.39	23.13	4.26	-0.415	1.3333
BYL719	28.42	28.48	24.01	23.64	28.45	23.825	4.625	-0.05	1.03526
ERLOTINIB	30.86	30.63	24.63	24.49	30.745	24.56	6.185	1.51	0.351111
GEFITINIB	28.83	29.37	23.53	23.39	29.1	23.46	5.64	0.965	0.512278
GSK1070916	28.2	27.69	22.46	22.77	27.945	22.615	5.33	0.655	0.635075
TRAMETINIB	30.33	30.01	24.19	24.39	30.17	24.29	5.88	1.205	0.433769
LEE011	26.8	27.27	22.77	22.8	27.035	22.785	4.25	-0.425	1.34257
SCH772984	27.49	27.94	23.4	23.57	27.715	23.485	4.23	-0.445	1.36131
DOXORUBICIN	28.39	28.52	24.25	24.15	28.455	24.2	4.255	-0.42	1.33793
DOCETAXEL	27.42	28.36	22.39	22.62	27.89	22.505	5.385	0.71	0.61132
AMG511	27.47	26.84	22.25	22.38	27.155	22.315	4.84	0.165	0.891929
XL765	27.49	27.83	22.89	22.91	27.66	22.9	4.76	0.085	0.942785
NT	28.64	27.71	23.5		28.175	23.5	4.675	0	1
Experiment 5	linNCOA3 P15 24h		GAPDH 24h		2019-04-11
	sample1	sample2	GAPDH p15 24h	GAPDH p15 24h	Mean Lin	Mean GAPDH	∆Cq	∆∆Cq	2^-∆∆Cq (Fold)
AZD5363	27.61	27.42	21.96	22.01	27.515	21.985	5.53	0.25	0.840896
AZD7762	27.89	27.43	21.82	21.91	27.66	21.865	5.795	0.515	0.699793
AZD8055	26.85	26.98	21.5	21.69	26.915	21.595	5.32	0.04	0.972655
BYL719	27.32	26.98	21.86	21.68	27.15	21.77	5.38	0.1	0.933033
ERLOTINIB	27.43	27.82	22.22	22.16	27.625	22.19	5.435	0.155	0.898132
GEFITINIB	27.45	27.71	21.73	21.59	27.58	21.66	5.92	0.64	0.641713
GSK1070916	26.91	26.78	21.21	21.41	26.845	21.31	5.535	0.255	0.837987
TRAMETINIB	27.5	27.46	22.3	22.52	27.48	22.41	5.07	-0.21	1.15669
LEE011	26.44	26.88	21.45	21.65	26.66	21.55	5.11	-0.17	1.12506
SCH772984	26.98	26.29	21.45	21.42	26.635	21.435	5.2	-0.08	1.05702
DOXORUBICIN	26.61	26.79	22.36		26.7	22.36	4.34	-0.94	1.91853
DOCETAXEL	26.68	26.36	21.3	21.32	26.52	21.31	5.21	-0.07	1.04972
AMG511	26.84	26.9	21.64	21.61	26.87	21.625	5.245	-0.035	1.02456
XL765	27.24	27.64	22.01	22.03	27.44	22.02	5.42	0.14	0.907519
NT	27.39	27.5	22.12	22.21	27.445	22.165	5.28	0	1
linMAN1A2
Experiment 1	linMAN1A2 P18 24h		GAPDH 24h		2019-01-24
	sample1	sample2	GAPDH p18 24h	GAPDH p18 24h	Mean Lin	Mean GAPDH	∆Cq	∆∆Cq	2^-∆∆Cq (Fold)
AZD5363	23.13	23.22	21.05	21.19	23.175	21.12	2.055	0.38	0.768438
AZD7762	25.25	25.11	22.98	23.21	25.18	23.095	2.085	0.41	0.752623
AZD8055	22.47	22.61	20.7	20.61	22.54	20.655	1.885	0.21	0.864537
BYL719	22.43	22.53	20.56	20.41	22.48	20.485	1.995	0.32	0.80107
ERLOTINIB	22.51	22.55	20.57	20.78	22.53	20.675	1.855	0.18	0.882703
GEFITINIB	22.34	22.53	20.54	20.61	22.435	20.575	1.86	0.185	0.879649
GSK1070916	22.31	22.12	20.18	20.49	22.215	20.335	1.88	0.205	0.867539
TRAMETINIB	22.22	22.63	20.67	20.72	22.425	20.695	1.73	0.055	0.962594
LEE011	22.5	22.38	20.7	20.74	22.44	20.72	1.72	0.045	0.96929
SCH772984	22.1	22.47	21	20.93	22.285	20.965	1.32	-0.355	1.27899
DOXORUBICIN	21.62	22.06	21.3	21.25	21.84	21.275	0.565	-1.11	2.15846
DOCETAXEL	22.33	22.45	20.86	21.03	22.39	20.945	1.445	-0.23	1.17283
AMG511	23.04	22.69	21.06	20.97	22.865	21.015	1.85	0.175	0.885768
XL765	22.77	22.84	21.13	21.16	22.805	21.145	1.66	-0.015	1.01045
NT	22.81	22.74	21.1	21.1	22.775	21.1	1.675	0	1
Experiment 2	linMAN1A2 P18 24h		GAPDH 24h		2019-01-25
	sample1	sample2	GAPDH p18 24h	GAPDH p18 24h	Mean Lin	Mean GAPDH	∆Cq	∆∆Cq	2^-∆∆Cq (Fold)
AZD5363	23.99	23.57	21.76	22.04	23.78	21.9	1.88	0.745	0.596668
AZD7762	24.26		21.76	22.09	24.26	21.925	2.335	1.2	0.435275
AZD8055	23.26	23.09	21.67	21.78	23.175	21.725	1.45	0.315	0.803851
BYL719	23.27	23.25	21.68	21.48	23.26	21.58	1.68	0.545	0.685391
ERLOTINIB	23.46	23.6	22.13	22.16	23.53	22.145	1.385	0.25	0.840896
GEFITINIB	23.21	23.44	21.34	21.26	23.325	21.3	2.025	0.89	0.539614
GSK1070916	23.79	23.64	21.73	21.63	23.715	21.68	2.035	0.9	0.535887
TRAMETINIB	23.08	22.82	21.4	21.48	22.95	21.44	1.51	0.375	0.771105
LEE011	23.24	23.17	21.7	21.87	23.205	21.785	1.42	0.285	0.820742
SCH772984	22.92	22.98	22.03	21.64	22.95	21.835	1.115	-0.02	1.01396
DOXORUBICIN	22.11	22.43	22.17	22.24	22.27	22.205	0.065	-1.07	2.09943
DOCETAXEL	23.2	23.32	21.66	21.71	23.26	21.685	1.575	0.44	0.737135
AMG511	23.38	23.36	21.7	21.36	23.37	21.53	1.84	0.705	0.613442
XL765	23.84	23.97	22.04	22.2	23.905	22.12	1.785	0.65	0.63728
NT	23.03	23.24	21.95	22.05	23.135	22	1.135	0	1
Experiment 3	linMAN1A2 P18 24h		GAPDH 24h		2018-12-11
	sample1	sample2	GAPDH p18 24h	GAPDH p18 24h	Mean Lin	Mean GAPDH	∆Cq	∆∆Cq	2^-∆∆Cq (Fold)
AZD5363	25.12	24.93	23.22	23.16	25.025	23.19	1.835	0.82	0.566442
AZD7762	23.86	24.02	22.02	21.72	23.94	21.87	2.07	1.055	0.481297
AZD8055	23.6	23.57	22.44	22.39	23.585	22.415	1.17	0.155	0.898132
BYL719	23.81	23.68	22.49	22.68	23.745	22.585	1.16	0.145	0.904379
ERLOTINIB	23.09	23	21.67	21.78	23.045	21.725	1.32	0.305	0.809442
GEFITINIB	22.6	22.85	21.17	21.23	22.725	21.78	0.945	-0.07	1.04972
GSK1070916	23.48	23.22	22.03	22.1	23.35	22.065	1.285	0.27	0.82932
TRAMETINIB	23.62	23.33	22.25	22.52	23.475	22.385	1.09	0.075	0.949342
LEE011	22.19	22.34	20.71	21.14	22.265	20.925	1.34	0.325	0.798298
SCH772984	23.13	23.23	22.4	21.86	23.18	22.13	1.05	0.035	0.976032
DOXORUBICIN	23.14	22.95	22.2	22.33	23.045	22.265	0.78	-0.235	1.17691
DOCETAXEL	22.82	22.68	21.32	21.28	22.75	21.3	1.45	0.435	0.739694
AMG511	23.5	23.38	22.15	22.04	23.44	22.095	1.345	0.33	0.795536
XL765	23.36	23.36	22.35	22.26	23.36	22.305	1.055	0.04	0.972655
NT	23.91	23.92	22.87	22.93	23.915	22.9	1.015	0	1
Experiment 4	linMAN1A2 P18 24h		GAPDH 24h		2019-03-05
	sample1	sample2	GAPDH p18 24h	GAPDH p18 24h	Mean Lin	Mean GAPDH	∆Cq	∆∆Cq	2^-∆∆Cq (Fold)
AZD7762	25.36	25.28	23.03	23.08	25.32	23.055	2.265	1.225	0.427798
AZD8055	24.4	24.17	22.94	23.1	24.285	23.02	1.265	0.225	0.855595
BYL719	24.72	24.79	23.8	24.08	24.755	23.94	0.815	-0.225	1.16878
ERLOTINIB	25.87	26.04	24.53	24.47	25.955	24.5	1.455	0.415	0.750019
GEFITINIB	25.13	25.23	23.16	23.06	25.18	23.11	2.07	1.03	0.48971
GSK1070916	24.25	24.22	22.55	22.43	24.235	22.49	1.745	0.705	0.613442
TRAMETINIB	25.36	25.39	24.6	24.59	25.375	24.595	0.78	-0.26	1.19748
LEE011	23.9	23.75	22.87	23	23.825	22.935	0.89	-0.15	1.10957
SCH772984	24.27	24.62	23.17	23.29	24.445	23.23	1.215	0.175	0.885768
DOXORUBICIN	25.18	24.93	24.13	24.16	25.055	24.145	0.91	-0.13	1.09429
DOCETAXEL	23.79	24.14	21.63	21.7	23.965	21.665	2.3	1.26	0.417544
AMG511	24.02	23.64	22.3	22.38	23.83	22.34	1.49	0.45	0.732043
XL765	24.07	24.17	22.93	22.64	24.12	22.785	1.335	0.295	0.815072
NT	24.5	24.75	23.54	23.63	24.625	23.585	1.04	0	1
Experiment 5	linMAN1A2 P18 24h		GAPDH 24h		2019-04-12
	sample1	sample2	GAPDH p18 24h	GAPDH p18 24h	Mean Lin	Mean GAPDH	∆Cq	∆∆Cq	2^-∆∆Cq (Fold)
AZD5363	23.91	24.22	21.38	21.62	24.065	21.5	2.565	0.76	0.590496
AZD7762	24.78	24.51	21.94	22.05	24.645	21.995	2.65	0.845	0.556711
AZD8055	23.7	23.59	21.75	21.5	23.645	21.625	2.02	0.215	0.861546
BYL719	23.9	23.53	22.12	21.82	23.715	21.97	1.745	-0.06	1.04247
ERLOTINIB	24.52	24.35	21.98	22.14	24.435	22.06	2.375	0.57	0.673617
GEFITINIB	23.33	23.31	21.83	21.5	23.32	21.665	1.655	-0.15	1.10957
GSK1070916	22.9	22.63	21.15	21.27	22.765	21.21	1.555	-0.25	1.18921
TRAMETINIB	23.99	24.16	22.26	22.33	24.075	22.295	1.78	-0.025	1.01748
LEE011	22.89	23.07	21.54	21.76	22.98	21.65	1.33	-0.475	1.38992
SCH772984	23.15	22.94	21.43	21.35	23.045	21.39	1.655	-0.15	1.10957
DOXORUBICIN	23.29	22.83	22.28	22.26	23.06	22.27	0.79	-1.015	2.0209
DOCETAXEL	22.63	22.91	21.48	21.37	22.77	21.425	1.345	-0.46	1.37554
AMG511	23.09	23.25	21.69	21.72	23.17	21.705	1.465	-0.34	1.26576
XL765	23.82	24.2	22.2	22.25	24.01	22.225	1.785	-0.02	1.01396
NT	24.01	24.01	22.34	22.07	24.01	22.205	1.805	0	1
linAKT2
Experiment 1	linAKT2 24h		GAPDH 24h		2021-01-15
	sample1	sample2	GAPDH 24h	GAPDH 24h	Mean Lin	Mean GAPDH	∆Cq	∆∆Cq	2^-∆∆Cq (Fold)
AZD5363	26.4	27.39	22.19	22.83	26.895	22.51	4.385	-0.565	1.47939
AZD8055	26.34	26.79	21.66	21.63	26.565	21.645	4.92	-0.03	1.02101
BYL719	27.33	27.13	21.53	21.56	27.23	21.545	5.685	0.735	0.600818
XL765	26.35	26.56	22.09	22.4	26.455	22.245	4.21	-0.74	1.67018
NT	26.35	26.33	21.24	21.54	26.34	21.39	4.95	0	1
Experiment 2	linAKT2 24h		GAPDH 24h		2021-02-01
	sample1	sample2	GAPDH 24h	GAPDH 24h	Mean Lin	Mean GAPDH	∆Cq	∆∆Cq	2^-∆∆Cq (Fold)
AZD5363	27.67	27.65	22.55	22.81	27.66	22.68	4.98	-0.12	1.08673
AZD8055	26.39	26.63	22.11	22.32	26.51	22.215	4.295	-0.805	1.74715
BYL719	27.7	28.3	22.53	22.71	28	22.62	5.38	0.28	0.823591
XL765	28.63	28.27	23.72	23.52	28.45	23.62	4.83	-0.27	1.20581
NT	27.62	27.41	22.29	22.54	27.515	22.415	5.1	0	1
Experiment 3	linAKT2 24h		GAPDH 24h		2021-02-05
	sample1	sample2	GAPDH 24h	GAPDH 24h	Mean Lin	Mean GAPDH	∆Cq	∆∆Cq	2^-∆∆Cq (Fold)
AZD5363	29.33	29.95	22.93	23.19	29.64	23.06	6.58	1.875	0.272627
AZD8055	27.99		22.15	22.28	27.99	22.215	5.775	1.07	0.476319
BYL719	27.67		22.36	22.48	27.67	22.42	5.25	0.545	0.685391
XL765	27.57	27.13	22.25	22.42	27.35	22.335	5.015	0.31	0.806642
NT	27.16		22.31	22.6	27.16	22.455	4.705	0	1
Experiment 5	linAKT2 24h		GAPDH 24h		2021-02-11
	sample1	sample2	GAPDH 24h	GAPDH 24h	Mean Lin	Mean GAPDH	∆Cq	∆∆Cq	2^-∆∆Cq (Fold)
AZD5363	27.42	27.37	22.14	22.06	27.395	22.1	5.295	0.305	0.809442
AZD8055	26.75	26.76	21.56	22.02	26.755	21.79	4.965	-0.025	1.01748
BYL719	27.3	27.47	22.41	22.39	27.385	22.4	4.985	-0.005	1.00347
XL765	27.48	27.25	22.01	22.36	27.365	22.185	5.18	0.19	0.876606
NT	27.3	27.31	22.28	22.35	27.305	22.315	4.99	0	1
Experiment 6	linAKT2 24h		GAPDH 24h		2020-12-18
	sample1	sample2	GAPDH 24h	GAPDH 24h	Mean Lin	Mean GAPDH	∆Cq	∆∆Cq	2^-∆∆Cq (Fold)
AZD5363	26.65	26.962	20.34	20.171	26.806	20.2555	6.5505	0.5095	0.702466
AZD8055	25.72	25.818	20.04	20.097	25.769	20.0685	5.7005	-0.3405	1.2662
BYL719	25.37	25.376	20.2	20.264	25.373	20.232	5.141	-0.9	1.86607
XL765	25.24	25.477	20.31	20.389	25.3585	20.3495	5.009	-1.032	2.04486
NT	25.99	26.583	20.22	20.271	26.2865	20.2455	6.041	0	1
linPIK3CB
Experiment 1	linPIK3CB 24h		GAPDH 24h		2021-01-15
	sample1	sample2	GAPDH 24h	GAPDH 24h	Mean Lin	Mean GAPDH	∆Cq	∆∆Cq	2^-∆∆Cq (Fold)
AZD5363	25.58	25.76	22.19	22.83	25.67	22.51	3.16	0.04	0.972655
AZD8055	24.52	24.67	21.66	21.63	24.595	21.645	2.95	-0.17	1.12506
BYL719	24.56	24.48	21.53	21.56	24.52	21.545	2.975	-0.145	1.10573
XL765	25.06	25.5	22.09	22.4	25.28	22.245	3.035	-0.085	1.06069
NT	24.41	24.61	21.24	21.54	24.51	21.39	3.12	0	1
Experiment 2	linPIK3CB 24h		GAPDH 24h		2021-02-01
	sample1	sample2	GAPDH 24h	GAPDH 24h	Mean Lin	Mean GAPDH	∆Cq	∆∆Cq	2^-∆∆Cq (Fold)
AZD5363	26.46	26.87	22.55	22.81	26.665	22.68	3.985	0.43	0.742262
AZD8055	25.53	25.63	22.11	22.32	25.58	22.215	3.365	-0.19	1.14076
BYL719	25.8		22.53		25.8	22.53	3.27	-0.285	1.21841
XL765	26.76	26.94	23.72	23.52	26.85	23.62	3.23	-0.325	1.25266
NT	25.74	26.2	22.29	22.54	25.97	22.415	3.555	0	1
Experiment 3	linPIK3CB 24h		GAPDH 24h		2021-02-05
	sample1	sample2	GAPDH 24h	GAPDH 24h	Mean Lin	Mean GAPDH	∆Cq	∆∆Cq	2^-∆∆Cq (Fold)
AZD5363	27.37	27.35	22.93	23.19	27.36	23.06	4.3	0.59	0.664343
AZD8055	25.93	26.05	22.15	22.28	25.99	22.215	3.775	0.065	0.955945
BYL719	26.15	26.03	22.36	22.48	26.09	22.42	3.67	-0.04	1.02811
XL765	26.01	26.34	22.25	22.42	26.175	22.335	3.84	0.13	0.913831
NT	26.18	26.15	22.31	22.6	26.165	22.455	3.71	0	1
Experiment 5	linPIK3CB 24h		GAPDH 24h		2021-02-11
	sample1	sample2	GAPDH 24h	GAPDH 24h	Mean Lin	Mean GAPDH	∆Cq	∆∆Cq	2^-∆∆Cq (Fold)
AZD5363	25.45	25.83	22.14	22.06	25.64	22.1	3.54	0.375	0.771105
AZD8055	24.81	24.74	21.56	22.02	24.775	21.79	2.985	-0.18	1.13288
BYL719	25.31	25.21	22.41	22.39	25.26	22.4	2.86	-0.305	1.23542
XL765	25.04	25.09	22.01	22.36	25.065	22.185	2.88	-0.285	1.21841
NT	25.25	25.71	22.28	22.35	25.48	22.315	3.165	0	1
Experiment 6	linPIK3CB 24h		GAPDH 24h		2021-01-11
	sample1	sample2	GAPDH 24h	GAPDH 24h	Mean Lin	Mean GAPDH	∆Cq	∆∆Cq	2^-∆∆Cq (Fold)
AZD5363	23.79	24.02	20.34	20.17	23.905	20.255	3.65	0.895	0.537747
AZD8055	23.1	23.36	20.04	20.1	23.23	20.07	3.16	0.405	0.755236
BYL719	23.14	23.27	20.2	20.26	23.205	20.23	2.975	0.22	0.858565
XL765	23.58	23.79	20.31	20.39	23.685	20.35	3.335	0.58	0.668964
NT	22.94	23.06	20.22	20.27	23	20.245	2.755	0	1
linAKT3
Experiment 1	linAKT3 24h		GAPDH 24h		2021-01-15
	sample1	sample2	GAPDH 24h	GAPDH 24h	Mean Lin	Mean GAPDH	∆Cq	∆∆Cq	2^-∆∆Cq (Fold)
AZD5363	22.58		22.19	22.83	22.58	22.51	0.07	-0.295	1.22688
AZD8055	22.16	22.43	21.66	21.63	22.295	21.645	0.65	0.285	0.820742
BYL719	22.05	22.11	21.53	21.56	22.08	21.545	0.535	0.17	0.888843
XL765	22.66	22.9	22.09	22.4	22.78	22.245	0.535	0.17	0.888843
NT	21.76	21.75	21.24	21.54	21.755	21.39	0.365	0	1
Experiment 2	circAKT3 24h		GAPDH 24h		2021-02-01
	sample1	sample2	GAPDH 24h	GAPDH 24h	Mean Lin	Mean GAPDH	∆Cq	∆∆Cq	2^-∆∆Cq (Fold)
AZD5363	23.73	23.56	22.55	22.81	23.645	22.68	0.965	-0.505	1.41912
AZD8055	23.19	23.28	22.11	22.32	23.235	22.215	1.02	-0.45	1.36604
BYL719	23.75	23.93	22.53	22.71	23.84	22.62	1.22	-0.25	1.18921
XL765	24.87	24.8	23.72	23.52	24.835	23.62	1.215	-0.255	1.19334
NT	23.86	23.91	22.29	22.54	23.885	22.415	1.47	0	1
Experiment 3	circAKT3 24h		GAPDH 24h		2021-02-05
	sample1	sample2	GAPDH 24h	GAPDH 24h	Mean Lin	Mean GAPDH	∆Cq	∆∆Cq	2^-∆∆Cq (Fold)
AZD5363	24.42	24.67	22.93	23.19	24.545	23.06	1.485	-0.215	1.1607
AZD8055	23.78	24.1	22.15	22.28	23.94	22.215	1.725	0.025	0.982821
BYL719	24.18	24.26	22.36	22.48	24.22	22.42	1.8	0.1	0.933033
XL765	24.03	24.1	22.25	22.42	24.065	22.335	1.73	0.03	0.97942
NT	24.04	24.27	22.31	22.6	24.155	22.455	1.7	0	1
Experiment 5	circAKT3 24h		GAPDH 24h		2021-02-11
	sample1	sample2	GAPDH 24h	GAPDH 24h	Mean Lin	Mean GAPDH	∆Cq	∆∆Cq	2^-∆∆Cq (Fold)
AZD5363	22.83	22.7	22.14	22.06	22.765	22.1	0.665	-0.7	1.6245
AZD8055	22.93	23.11	21.56	22.02	23.02	21.79	1.23	-0.135	1.09809
BYL719	23.5	23.68	22.41	22.39	23.59	22.4	1.19	-0.175	1.12896
XL765	23.32	23.21	22.01	22.36	23.265	22.185	1.08	-0.285	1.21841
NT	23.64	23.72	22.28	22.35	23.68	22.315	1.365	0	1
Experiment 6	circAKT3 24h		GAPDH 24h		2021-01-11
	sample1	sample2	GAPDH 24h	GAPDH 24h	Mean Lin	Mean GAPDH	∆Cq	∆∆Cq	2^-∆∆Cq (Fold)
AZD5363	20.91	21.0164	20.34	20.1706	20.9632	20.2553	0.7079	-0.28775	1.22073
AZD8055	21.1	21.5247	20.04	20.0966	21.3124	20.0683	1.24405	0.2484	0.84183
BYL719	21.27	21.4862	20.2	20.2638	21.3781	20.2319	1.1462	0.15055	0.900907
XL765	21.69	21.6025	20.31	20.3888	21.6463	20.3494	1.29685	0.3012	0.811577
NT	21.12	21.3625	20.22	20.2712	21.2413	20.2456	0.99565	0	1

## Sheet: Circ000911-linSNX27
circ000911														linSNX27													T-TEST CIRC/LIN
	∆Cq 1	∆Cq 2	∆Cq 3	∆Cq 4	∆Cq 6		Mean ∆Cq	Dev. St. ∆Cq	t test ∆Cq						∆Cq 1	∆Cq 2	∆Cq 3	∆Cq 4	∆Cq 5		Mean ∆Cq	Dev. St. ∆Cq	t test ∆Cq
AZD5363	11.245	10.95	10.585		10.89		10.9175	0.27057	0.0458408					AZD5363	2.525	1.935	2.585		2.565		2.4025	0.312663	0.199507					P-value	Benjamini-Hochberg P-value
AZD7762	9.89	12.62	10.415	10.79	9.975		10.738	1.11246	0.163255					AZD7762	3.17	3.195	2.955	3.025	3.135		3.096	0.102127	0.00905211				AZD5363	0.00358703	0.00744999	**
AZD8055	11.83	13.11	11.115	10.99	10.42		11.493	1.03386	0.991934					AZD8055	2.08	1.7	1.84	2.17	2.34		2.026	0.256476	0.713695				AZD7762	6.42019e-06	0.000866726	***
BYL719	12.055	12.08	11.7	9.67	10.34		11.169	1.09899	0.454103					BYL719	2.065	1.835	1.255	1.655	2.33		1.828	0.408191	0.454206				AZD8055	0.000240151	0.00190708	**
ERLOTINIB	12.075	11.755	10.53	8.615	12.06		11.007	1.47971	0.319237					ERLOTINIB	2.555	1.915	1.66	3.035	2.82		2.397	0.588734	0.130722				BYL719	0.00152832	0.00438984	**
GEFITINIB	12.56	12.995	11.59	9.415	10.83		11.478	1.42832	0.967744					GEFITINIB	2.37	2.07	2.1	1.87	2.39		2.16	0.219545	0.364869				ERLOTINIB	0.00582	0.0110662	*
GSK1070916	12.135	12.2	11.705	10.815	10.915		11.554	0.65805	0.848712					GSK1070916	2.17	2.66	2.08	2.745	2.76		2.483	0.33056	0.102453				GEFITINIB	0.000122942	0.0013831	**
TRAMETINIB	11.305	12.095	9.975	9.705	9.535		10.523	1.12119	0.0595854					TRAMETINIB	1.615	1.785	2.14	2.61	2.51		2.132	0.43564	0.517015				GSK1070916	0.000698552	0.00294702	**
LEE011	11.61	11.75	10.3	10.165	11.01		10.967	0.727406	0.0342753					LEE011	1.775	1.685	1.585	1.6	2.33		1.795	0.308565	0.245393				TRAMETINIB	0.00178423	0.00472297	**
SCH772984	11.545	12.445	9.64	10.335	10.845		10.962	1.08325	0.155518					SCH772984	1.305	1.75	2.255	1.73	2.33		1.874	0.422188	0.721858				LEE011	0.000287401	0.00194516	**
DOXORUBICIN	12.36	11.135	11.495	10.085	10.37		11.089	0.909309	0.406702					DOXORUBICIN	0.795	0.575	0.675	1.56	1.435		1.008	0.455736	0.00803916				SCH772984	0.00166479	0.00449493	**
DOCETAXEL	11.59	12.145	11.26	10.915	11.22		11.426	0.467699	0.68878					DOCETAXEL	1.655	1.94	2.075	1.84	2.42		1.986	0.28691	0.925711				DOXORUBICIN	0.00163012	0.00449493	**
AMG511	11.33	11.895	12.035	11.915	11.29		11.693	0.353988	0.639353					AMG511	2.34	1.62	1.995	1.83	2.715		2.1	0.433056	0.198833				DOCETAXEL	0.00030006	0.00194516	**
XL765	10.43	12.125	11.005	12.065	10.815		11.288	0.765552	0.679199					XL765	1.9	2.165	1.88	2.905	2.42		2.254	0.425579	0.355747				AMG511	0.00138728	0.00416185	**
NT	11.55	12.39	11.15	10.565	11.83		11.497	0.689235						NT	2.035	1.425	1.695	1.835	2.845		1.967	0.538674					XL765	0.00113084	0.0037985	**
																											NT	0.00225505	0.00543629	**
2^-∆Cq														2^-∆Cq
	2^-∆Cq 1	2^-∆Cq 2	2^-∆Cq 3	2^-∆Cq 4	2^-∆Cq 6		Mean 2^-∆Cq	Dev. St. 2^-∆Cq	t test circ/NT (2^-∆Cq)	Benjamini-Hochberg P-value					2^-∆Cq 1	2^-∆Cq 2	2^-∆Cq 3	2^-∆Cq 4	2^-∆Cq 5		Mean 2^-∆Cq	Dev. St. 2^-∆Cq	t test lin/NT (2^-∆Cq)	Benjamini-Hochberg P-value				T test 2^-∆CqCIRC/2^-∆CqLIN
AZD5363	0.000412019	0.0005055	0.000651025		0.000526967		0.000522848	0.000120443	0.0239869	0.247865				AZD5363	0.17374	0.261521	0.166662		0.168989		0.192728	0.0459566	0.144669	0.478372				0.00358703
AZD7762	0.00105393	0.000158855	0.000732441	0.000564789	0.000993633		0.00070073	0.000361821	0.140024	0.475698				AZD7762	0.111105	0.109197	0.12896	0.122853	0.113834		0.11719	0.00840817	0.0168764	0.199302				6.42019e-06
AZD8055	0.000274672	0.000113109	0.00045087	0.000491678	0.000729907		0.000412047	0.00023298	0.777079	0.918765				AZD8055	0.236514	0.307786	0.279322	0.222211	0.19751		0.248669	0.0444393	0.411935	0.719755				0.000240151
BYL719	0.000235008	0.000230971	0.000300572	0.00122755	0.000771525		0.000553126	0.000439123	0.309301	0.676623				BYL719	0.238986	0.280292	0.418994	0.317538	0.198884		0.290939	0.0842497	0.553526	0.788934				0.00152832
ERLOTINIB	0.000231773	0.000289329	0.000676323	0.00255051	0.000234195		0.000796426	0.000997912	0.325532	0.695965				ERLOTINIB	0.170164	0.265172	0.316439	0.122004	0.14161		0.203078	0.0838764	0.108001	0.441443				0.00582
GEFITINIB	0.000165601	0.000122494	0.000324386	0.00146488	0.000549345		0.000525342	0.000551225	0.465947	0.735622				GEFITINIB	0.193446	0.238159	0.233258	0.273573	0.190782		0.225844	0.0345098	0.241698	0.599411				0.000122942
GSK1070916	0.000222332	0.000212537	0.000299532	0.000555086	0.000517914		0.00036148	0.000163813	0.818493	0.918765				GSK1070916	0.222211	0.15822	0.236514	0.149167	0.147624		0.182747	0.043044	0.0963205	0.419079				0.000698552
TRAMETINIB	0.000395235	0.000228582	0.000993633	0.00119813	0.00134797		0.000832709	0.000495296	0.0755634	0.381722				TRAMETINIB	0.326465	0.290176	0.22688	0.163799	0.175556		0.236575	0.0708289	0.449778	0.733848				0.00178423
LEE011	0.00031992	0.000290334	0.000793215	0.000871024	0.000484908		0.00055188	0.000267765	0.0474876	0.311897				LEE011	0.292194	0.311003	0.333325	0.329877	0.198884		0.293057	0.0551555	0.337596	0.708633				0.000287401
SCH772984	0.000334664	0.000179342	0.00125335	0.000774203	0.000543663		0.000617043	0.000420204	0.192785	0.550414				SCH772984	0.404721	0.297302	0.209497	0.301452	0.198884		0.282371	0.0834225	0.79003	0.918765				0.00166479
DOXORUBICIN	0.000190226	0.000444663	0.000346466	0.000920688	0.000755647		0.000531538	0.000299982	0.265809	0.63964				DOXORUBICIN	0.576343	0.671286	0.626332	0.339151	0.369847		0.516592	0.152121	0.00791044	0.152499				0.00163012
DOCETAXEL	0.000324386	0.000220796	0.000407758	0.000517914	0.000419221		0.000378015	0.000111522	0.985223	0.985223				DOCETAXEL	0.317538	0.260616	0.237336	0.279322	0.186856		0.256334	0.0486847	0.736719	0.918765				0.00030006
AMG511	0.000388446	0.000262572	0.000238289	0.000258957	0.000399366		0.000309526	7.76791e-05	0.527722	0.769853				AMG511	0.19751	0.325335	0.250868	0.281265	0.152301		0.241456	0.0681705	0.128424	0.46226				0.00138728
XL765	0.000724865	0.000223878	0.000486592	0.000233385	0.000555086		0.000444761	0.000215551	0.664187	0.8624				XL765	0.267943	0.222982	0.271684	0.133508	0.186856		0.216595	0.0580948	0.275384	0.648585				0.00113084
NT	0.000333506	0.000186311	0.000440064	0.000660113	0.000274672		0.000378933	0.000182233						NT	0.244008	0.372419	0.308855	0.280292	0.139178		0.26895	0.0864434						0.00225505
∆∆Cq														∆∆Cq
	∆∆Cq 1	∆∆Cq 2	∆∆Cq 3	∆∆Cq 4	∆∆Cq 6		Mean ∆∆Cq	Dev. St. ∆∆Cq	t test ∆∆Cq						∆∆Cq 1	∆∆Cq 2	∆∆Cq 3	∆∆Cq 4	∆∆Cq 5		Mean ∆∆Cq	Dev. St. ∆∆Cq	t test ∆∆Cq
AZD5363	-0.305	-1.44	-0.565		-0.94		-0.8125	0.492891	0.0458408					AZD5363	0.49	0.51	0.89		-0.28		0.4025	0.490807	0.199507
AZD7762	-1.66	0.23	-0.735	0.225	-1.855		-0.759	0.994984	0.163255					AZD7762	1.135	1.77	1.26	1.19	0.29		1.129	0.532851	0.00905211
AZD8055	0.28	0.72	-0.035	0.425	-1.41		-0.004	0.831665	0.991934					AZD8055	0.045	0.275	0.145	0.335	-0.505		0.059	0.334858	0.713695
BYL719	0.505	-0.31	0.55	-0.895	-1.49		-0.328	0.885555	0.454103					BYL719	0.03	0.41	-0.44	-0.18	-0.515		-0.139	0.375373	0.454206
ERLOTINIB	0.525	-0.635	-0.62	-1.95	0.23		-0.49	0.964125	0.319237					ERLOTINIB	0.52	0.49	-0.035	1.2	-0.025		0.43	0.506915	0.130722
GEFITINIB	1.01	0.605	0.44	-1.15	-1		-0.019	0.987474	0.967744					GEFITINIB	0.335	0.645	0.405	0.035	-0.455		0.193	0.422575	0.364869
GSK1070916	0.585	-0.19	0.555	0.25	-0.915		0.057	0.626464	0.848712					GSK1070916	0.135	1.235	0.385	0.91	-0.085		0.516	0.546745	0.102453
TRAMETINIB	-0.245	-0.295	-1.175	-0.86	-2.295		-0.974	0.835302	0.0595854					TRAMETINIB	-0.42	0.36	0.445	0.775	-0.335		0.165	0.519796	0.517015
LEE011	0.06	-0.64	-0.85	-0.4	-0.82		-0.53	0.375366	0.0342753					LEE011	-0.26	0.26	-0.11	-0.235	-0.515		-0.172	0.282768	0.245393
SCH772984	-0.005	0.055	-1.51	-0.23	-0.985		-0.535	0.684681	0.155518					SCH772984	-0.73	0.325	0.56	-0.105	-0.515		-0.093	0.544318	0.721858
DOXORUBICIN	0.81	-1.255	0.345	-0.48	-1.46		-0.408	0.984864	0.406702					DOXORUBICIN	-1.24	-0.85	-1.02	-0.275	-1.41		-0.959	0.437556	0.00803916
DOCETAXEL	0.04	-0.245	0.11	0.35	-0.61		-0.071	0.368483	0.68878					DOCETAXEL	-0.38	0.515	0.38	0.005	-0.425		0.019	0.428039	0.925711
AMG511	-0.22	-0.495	0.885	1.35	-0.54		0.196	0.865833	0.639353					AMG511	0.305	0.195	0.3	-0.005	-0.13		0.133	0.193346	0.198833
XL765	-1.12	-0.265	-0.145	1.5	-1.015		-0.209	1.0497	0.679199					XL765	-0.135	0.74	0.185	1.07	-0.425		0.287	0.615169	0.355747
NT	0	0	0	0	0		0	0						NT	0	0	0	0	0		0	0
2^-∆∆Cq														2^-∆∆Cq
	1 exp 2^-∆∆Cq	2 exp 2^-∆∆Cq	3 exp 2^-∆∆Cq	4 exp 2^-∆∆Cq	6 exp 2^-∆∆Cq		Mean 2^-∆∆Cq	Dev. st. 2^-∆∆Cq	T TEST 2^-∆∆Cq		Benjamini-Hochberg P-value				1 exp 2^-∆∆Cq	2 exp 2^-∆∆Cq	3 exp 2^-∆∆Cq	4 exp 2^-∆∆Cq	5 exp 2^-∆∆Cq		Mean 2^-∆∆Cq	Dev. st. 2^-∆∆Cq	T TEST 2^-∆∆Cq		Benjamini-Hochberg P-value		CIRC/LIN	T test 2^∆∆CqCIRC/2^-∆∆CqLIN		Benjamini-Hochberg P-value
AZD5363	1.23542	2.71321	1.47939		1.91853		1.83664	0.649147	0.0819469		0.406457			AZD5363	0.712025	0.702222	0.539614		1.21419		0.792014	0.292349	0.249938		0.62718		2.31894	0.0518622		0.494685
AZD7762	3.16017	0.852635	1.6644	0.855595	3.61752		2.03006	1.29389	0.149661		0.566633			AZD7762	0.455335	0.293209	0.417544	0.438303	0.817902		0.484459	0.196988	0.00425375	**	0.0811485		4.19037	0.0393039	*	0.473878
AZD8055	0.823591	0.607097	1.02456	0.744839	2.65737		1.17149	0.844251	0.673234		0.865088			AZD8055	0.96929	0.82645	0.904379	0.792784	1.41912		0.982405	0.253604	0.884229		0.941154		1.19247	0.519954		0.758521
BYL719	0.70466	1.23971	0.68302	1.85961	2.80889		1.45918	0.8947	0.315106		0.679164			BYL719	0.97942	0.752623	1.3566	1.13288	1.42899		1.13011	0.276515	0.352108		0.691024		1.29119	0.417685		0.722948
ERLOTINIB	0.694959	1.55294	1.53688	3.86375	0.852635		1.70023	1.27065	0.285333		0.661333			ERLOTINIB	0.697372	0.712025	1.02456	0.435275	1.01748		0.777342	0.24822	0.115351		0.493223		2.18724	0.229642		0.670002
GEFITINIB	0.496546	0.657471	0.737135	2.21914	2		1.22206	0.81848	0.576825		0.83028			GEFITINIB	0.792784	0.639493	0.755236	0.976032	1.37078		0.906866	0.286137	0.507043		0.821873		1.34756	0.318471		0.719182
GSK1070916	0.666649	1.14076	0.680657	0.840896	1.88557		1.04291	0.508247	0.859462		0.934853			GSK1070916	0.91067	0.424842	0.765779	0.532185	1.06069		0.738833	0.262268	0.0899417		0.428953		1.41156	0.223493		0.670002
TRAMETINIB	1.18509	1.22688	2.25793	1.81504	4.90754		2.2785	1.53529	0.136076		0.544303			TRAMETINIB	1.33793	0.779165	0.734584	0.584389	1.26138		0.939488	0.337695	0.709135		0.877023		2.42525	0.107531		0.619641
LEE011	0.959264	1.55833	1.8025	1.31951	1.76541		1.481	0.34947	0.0370156	*	0.227708			LEE011	1.19748	0.835088	1.07923	1.17691	1.42899		1.14354	0.214933	0.209649		0.605544		1.2951	0.138338		0.659764
SCH772984	1.00347	0.962594	2.8481	1.17283	1.97931		1.59326	0.813328	0.178215		0.566633			SCH772984	1.65864	0.798298	0.678302	1.07549	1.42899		1.12795	0.414084	0.527625		0.83028		1.41254	0.37703		0.719257
DOXORUBICIN	0.570382	2.38667	0.787308	1.39474	2.75108		1.57804	0.962308	0.250366		0.62718			DOXORUBICIN	2.36199	1.8025	2.02792	1.20999	2.65737		2.01195	0.553704	0.0150162	*	0.169273		0.784331	0.396892		0.722948
DOCETAXEL	0.972655	1.18509	0.926588	0.784584	1.52626		1.07904	0.288321	0.57304		0.83028			DOCETAXEL	1.30134	0.699793	0.768438	0.99654	1.34257		1.02174	0.295617	0.877374		0.941154		1.05608	0.716136		0.862144
AMG511	1.16473	1.40932	0.541488	0.392292	1.45397		0.992361	0.49498	0.974126		0.987992			AMG511	0.809442	0.873573	0.812252	1.00347	1.09429		0.918607	0.125821	0.221577		0.607339		1.08029	0.753586		0.873315
XL765	2.17347	1.20164	1.10573	0.353553	2.0209		1.37106	0.741718	0.325936		0.682915			XL765	1.09809	0.598739	0.879649	0.476319	1.34257		0.879075	0.354824	0.488481		0.800415		1.55966	0.0738439		0.547298
NT	1	1	1	1	1		1	0						NT	1	1	1	1	1		1	0

## Sheet: circ-lin VRK1
circ VRK1														linVRK1															T-TEST CIRC/LIN
	∆Cq 1	∆Cq 2	∆Cq 3	∆Cq 4	∆Cq 6		Mean ∆Cq	Dev. St. ∆Cq	t test ∆Cq						∆Cq 1	∆Cq 2	∆Cq 3	∆Cq 4	∆Cq 5		Mean ∆Cq	Dev. St. ∆Cq	t test ∆Cq
AZD5363	8.655	8.905	8.905		8.79		8.81375	0.11891	0.100374					AZD5363	1.21	1.035	1.32		1.255		1.205	0.121997	0.000500749							P-value	Benjamini-Hochberg P-value
AZD7762	8.83	8.825	8.4	9.01	8.54		8.721	0.245978	0.00681842					AZD7762	1.31	1.07	1.515	1.35	1.265		1.302	0.160414	0.000192481						AZD5363	0.000181439	0.00156827	**
AZD8055	9.425	9.36	9.245	9.555	9.575		9.432	0.137641	0.192511					AZD8055	1.015	0.375	0.895	0.585	0.5		0.674	0.270518	0.842426						AZD7762	3.90477e-05	0.00112509	**
BYL719	9.815	9.79	8.935	8.825	9.795		9.432	0.50549	0.330821					BYL719	0.915	0.53	0.79	0.23	0.675		0.628	0.264022	0.675835						AZD8055	0.000257821	0.00193366	**
ERLOTINIB	9.83	9.79	9.27	9.515	9.625		9.606	0.226699	0.435321					ERLOTINIB	1.05	0.66	0.545	0.615	0.66		0.706	0.197971	0.95527						BYL719	0.00030353	0.00194516	**
GEFITINIB	9.69	10.065	9.345	9.91	10.46		9.894	0.416194	0.853248					GEFITINIB	1.06	0.99	1.08	1.35	0.76		1.048	0.211353	0.0229912						ERLOTINIB	6.03782e-05	0.00112509	**
GSK1070916	9.54	9.725	9.155	10.165	9.405		9.598	0.378972	0.291939					GSK1070916	0.94	0.89	1.28	1.04	0.765		0.983	0.193313	0.0349715						GEFITINIB	0.000106961	0.0013831	**
TRAMETINIB	9.715	9.23	9.04	9.04	9.42		9.289	0.285535	0.129132					TRAMETINIB	0.74	0.49	0.89	0.545	0.26		0.585	0.241506	0.404223						GSK1070916	6.6672e-05	0.00112509	**
LEE011	9.755	9.48	8.575	9.765	9.235		9.362	0.491498	0.0205929					LEE011	0.83	0.375	0.905	0.425	0.44		0.595	0.251322	0.427574						TRAMETINIB	0.000185869	0.00156827	**
SCH772984	9.445	10.135	8.9	9.17	9.64		9.458	0.470619	0.339503					SCH772984	0.53	-0.29	0.78	-0.25	0.55		0.264	0.497474	0.10343						LEE011	0.00018581	0.00156827	**
DOXORUBICIN	8.805	8.825	8.93	7.875	9.29		8.745	0.523963	0.0865909					DOXORUBICIN	-0.415	-0.405	0.02	-0.005	-0.1		-0.181	0.213817	0.000113247						SCH772984	0.0031248	0.00669599	**
DOCETAXEL	9.465	9.44	8.965	9.415	10.44		9.545	0.541237	0.423741					DOCETAXEL	0.625	0.715	0.735	1.025	0.625		0.745	0.164469	0.605541						DOXORUBICIN	0.000120575	0.0013831	**
AMG511	9.055	9.265	9.465	9.94	10.08		9.561	0.43757	0.450696					AMG511	0.805	1.005	0.915	1.02	0.685		0.886	0.141351	0.174246						DOCETAXEL	3.194e-05	0.00112509	**
XL765	9.495	9.165	8.925	9.285	9.515		9.277	0.245296	0.078311					XL765	0.485	0.18	0.545	0.395	0.62		0.445	0.169521	0.0169303						AMG511	2.38409e-05	0.00112509	**
NT	10.3	9.59	8.86	10.615	9.815		9.836	0.677434						NT	0.685	0.38	0.81	0.885	0.73		0.698	0.193539							XL765	5.21176e-05	0.00112509	**
																													NT	9.46445e-05	0.0013831	**
2^-∆Cq														2^-∆Cq
	2^-∆Cq 1	2^-∆Cq 2	2^-∆Cq 3	2^-∆Cq 4	2^-∆Cq 6		Mean 2^-∆Cq	Dev. St. 2^-∆Cq	t test circ/NT (2^-∆Cq)	Benjamini-Hochberg P-value					2^-∆Cq 1	2^-∆Cq 2	2^-∆Cq 3	2^-∆Cq 4	2^-∆Cq 5		Mean 2^-∆Cq	Dev. St. 2^-∆Cq	t test lin/NT (2^-∆Cq)	Benjamini-Hochberg P-value					T test 2^-∆CqCIRC/2^-∆CqLIN
AZD5363	0.00248076	0.00208607	0.00208607		0.00225916		0.00222801	0.000187217	0.0945131	0.419079				AZD5363	0.432269	0.488016	0.400535		0.418994		0.434953	0.0376925	0.00381444	0.142916					0.000181439
AZD7762	0.00219738	0.00220501	0.00296038	0.00193963	0.00268661		0.0023978	0.000414476	0.00123087	0.0763137				AZD7762	0.403321	0.476319	0.349896	0.392292	0.416099		0.407586	0.0457627	0.00082289	0.0680256					3.90477e-05
AZD8055	0.00145476	0.00152181	0.00164808	0.00132941	0.00131111		0.00145303	0.000139823	0.304044	0.676623				AZD8055	0.494828	0.771105	0.537747	0.666649	0.707107		0.635487	0.116007	0.770272	0.918765					0.000257821
BYL719	0.00111017	0.00112958	0.00204313	0.00220501	0.00112567		0.00152271	0.000551986	0.370187	0.717178				BYL719	0.530344	0.692555	0.578344	0.852635	0.626332		0.656042	0.125201	0.655011	0.854962					0.00030353
ERLOTINIB	0.00109869	0.00112958	0.00161976	0.00136678	0.00126644		0.00129625	0.000210556	0.669937	0.865335				ERLOTINIB	0.482968	0.632878	0.685391	0.65293	0.632878		0.617409	0.0781605	0.951929	0.975531					6.03782e-05
GEFITINIB	0.00121065	0.00093354	0.00153771	0.00103942	0.000709948		0.00108625	0.000310809	0.633581	0.844775				GEFITINIB	0.479632	0.503478	0.473029	0.392292	0.590496		0.487785	0.0710616	0.0313076	0.267734					0.000106961
GSK1070916	0.0013433	0.00118163	0.00175416	0.000871024	0.00147507		0.00132504	0.000329274	0.498114	0.75176				GSK1070916	0.521233	0.539614	0.411796	0.486327	0.588453		0.509485	0.0658811	0.0421588	0.298725					6.6672e-05
TRAMETINIB	0.00118985	0.0016653	0.00189972	0.00189972	0.00145981		0.00162288	0.000303801	0.153841	0.482944				TRAMETINIB	0.598739	0.712025	0.539614	0.685391	0.835088		0.674172	0.113191	0.404703	0.719755					0.000185869
LEE011	0.00115732	0.00140035	0.00262221	0.00114932	0.00165954		0.00159775	0.00060979	0.00765306	0.152499				LEE011	0.562529	0.771105	0.534033	0.744839	0.737135		0.669928	0.112213	0.393175	0.717372					0.00018581
SCH772984	0.00143473	0.000889326	0.00209331	0.00173602	0.00125335		0.00148135	0.000459348	0.345884	0.708633				SCH772984	0.692555	1.22264	0.582367	1.18921	0.68302		0.873958	0.30633	0.115172	0.449588					0.0031248
DOXORUBICIN	0.00223579	0.00220501	0.00205023	0.0042598	0.00159746		0.00246966	0.00103271	0.117836	0.449588				DOXORUBICIN	1.3333	1.32409	0.986233	1.00347	1.07177		1.14377	0.171844	0.000562096	0.0680256					0.000120575
DOCETAXEL	0.00141498	0.00143972	0.00200109	0.00146488	0.000719858		0.00140811	0.000455407	0.410499	0.719755				DOCETAXEL	0.64842	0.609205	0.600818	0.49141	0.64842		0.599655	0.0643535	0.605922	0.82114					3.194e-05
AMG511	0.00188007	0.00162539	0.00141498	0.00101803	0.000923884		0.00137247	0.000403201	0.598117	0.82114				AMG511	0.572362	0.49827	0.530344	0.493116	0.622006		0.54322	0.0542059	0.192719	0.550414					2.38409e-05
XL765	0.00138586	0.00174205	0.00205735	0.00160301	0.00136678		0.00163101	0.000284951	0.069617	0.359688				XL765	0.714497	0.882703	0.685391	0.760489	0.650671		0.73875	0.0899838	0.0138414	0.189136					5.21176e-05
NT	0.000793215	0.00129754	0.00215216	0.000637627	0.00111017		0.00119814	0.000592855						NT	0.622006	0.768438	0.570382	0.541488	0.602904		0.621043	0.0879641							9.46445e-05
∆∆Cq														∆∆Cq
	∆∆Cq 1	∆∆Cq 2	∆∆Cq 3	∆∆Cq 4	∆∆Cq 6		Mean ∆∆Cq	Dev. St. ∆∆Cq	t test ∆∆Cq						∆∆Cq 1	∆∆Cq 2	∆∆Cq 3	∆∆Cq 4	∆∆Cq 5		Mean ∆∆Cq	Dev. St. ∆∆Cq	t test ∆∆Cq
AZD5363	-1.645	-0.685	0.045		-1.025		-0.8275	0.70448	0.100374					AZD5363	0.525	0.655	0.51		0.525		0.55375	0.0678694	0.000500749
AZD7762	-1.47	-0.765	-0.46	-1.605	-1.275		-1.115	0.485605	0.00681842					AZD7762	0.625	0.69	0.705	0.465	0.535		0.604	0.102616	0.000192481
AZD8055	-0.875	-0.23	0.385	-1.06	-0.24		-0.404	0.577033	0.192511					AZD8055	0.33	-0.005	0.085	-0.3	-0.23		-0.024	0.253066	0.842426
BYL719	-0.485	0.2	0.075	-1.79	-0.02		-0.404	0.816895	0.330821					BYL719	0.23	0.15	-0.02	-0.655	-0.055		-0.07	0.347617	0.675835
ERLOTINIB	-0.47	0.2	0.41	-1.1	-0.19		-0.23	0.593843	0.435321					ERLOTINIB	0.365	0.28	-0.265	-0.27	-0.07		0.008	0.299721	0.95527
GEFITINIB	-0.61	0.475	0.485	-0.705	0.645		0.058	0.657491	0.853248					GEFITINIB	0.375	0.61	0.27	0.465	0.03		0.35	0.218088	0.0229912
GSK1070916	-0.76	0.135	0.295	-0.45	-0.41		-0.238	0.438814	0.291939					GSK1070916	0.255	0.51	0.47	0.155	0.035		0.285	0.203193	0.0349715
TRAMETINIB	-0.585	-0.36	0.18	-1.575	-0.395		-0.547	0.641255	0.129132					TRAMETINIB	0.055	0.11	0.08	-0.34	-0.47		-0.113	0.271192	0.404223
LEE011	-0.545	-0.11	-0.285	-0.85	-0.58		-0.474	0.285425	0.0205929					LEE011	0.145	-0.005	0.095	-0.46	-0.29		-0.103	0.261118	0.427574
SCH772984	-0.855	0.545	0.04	-1.445	-0.175		-0.378	0.780045	0.339503					SCH772984	-0.155	-0.67	-0.03	-1.135	-0.18		-0.434	0.461701	0.10343
DOXORUBICIN	-1.495	-0.765	0.07	-2.74	-0.525		-1.091	1.079	0.0865909					DOXORUBICIN	-1.1	-0.785	-0.79	-0.89	-0.83		-0.879	0.130499	0.000113247
DOCETAXEL	-0.835	-0.15	0.105	-1.2	0.625		-0.291	0.73109	0.423741					DOCETAXEL	-0.06	0.335	-0.075	0.14	-0.105		0.047	0.18777	0.605541
AMG511	-1.245	-0.325	0.605	-0.675	0.265		-0.275	0.736444	0.450696					AMG511	0.12	0.625	0.105	0.135	-0.045		0.188	0.254745	0.174246
XL765	-0.805	-0.425	0.065	-1.33	-0.3		-0.559	0.531359	0.078311					XL765	-0.2	-0.2	-0.265	-0.49	-0.11		-0.253	0.14351	0.0169303
NT	0	0	0	0	0		0	0						NT	0	0	0	0	0		0	0
2^-∆∆Cq														2^-∆∆Cq
	1 exp 2^-∆∆Cq	2 exp 2^-∆∆Cq	3 exp 2^-∆∆Cq	4 exp 2^-∆∆Cq	6 exp 2^-∆∆Cq		Mean 2^-∆∆Cq	Dev. st. 2^-∆∆Cq	T TEST 2^-∆∆Cq		Benjamini-Hochberg P-value				1 exp 2^-∆∆Cq	2 exp 2^-∆∆Cq	3 exp 2^-∆∆Cq	4 exp 2^-∆∆Cq	5 exp 2^-∆∆Cq		Mean 2^-∆∆Cq	Dev. st. 2^-∆∆Cq	T TEST 2^-∆∆Cq		Benjamini-Hochberg P-value			CIRC/LIN	T test 2^∆∆CqCIRC/2^-∆∆CqLIN		Benjamini-Hochberg P-value
AZD5363	3.12748	1.6077	0.96929		2.03496		1.93486	0.907693	0.131514		0.543592			AZD5363	0.694959	0.635075	0.702222		0.694959		0.681804	0.03134	0.000261104	***	0.0161884			2.83785	0.0693683		0.547298
AZD7762	2.77022	1.69937	1.37554	3.04196	2.41999		2.26142	0.706035	0.0161973	*	0.174649			AZD7762	0.64842	0.619854	0.613442	0.724471	0.690159		0.659269	0.047373	8.74135e-05	***	0.0108393			3.43019	0.00578745	**	0.358822
AZD8055	1.83401	1.17283	0.765779	2.08493	1.18099		1.40771	0.538285	0.165583		0.566633			AZD8055	0.795536	1.00347	0.942785	1.23114	1.17283		1.02915	0.176168	0.730105		0.877023			1.36783	0.189696		0.670002
BYL719	1.39959	0.870551	0.949342	3.45815	1.01396		1.53832	1.09233	0.332322		0.682915			BYL719	0.852635	0.90125	1.01396	1.57462	1.03886		1.07626	0.289083	0.586966		0.83028			1.42931	0.283352		0.717053
ERLOTINIB	1.38511	0.870551	0.752623	2.14355	1.14076		1.25852	0.552181	0.354244		0.691024			ERLOTINIB	0.776469	0.823591	1.20164	1.20581	1.04972		1.01144	0.203665	0.906074		0.944144			1.24428	0.3623		0.719182
GEFITINIB	1.52626	0.719467	0.714497	1.63014	0.639493		1.04597	0.488272	0.843543		0.926689			GEFITINIB	0.771105	0.655197	0.82932	0.724471	0.97942		0.791903	0.12271	0.0192352	*	0.184091			1.32083	0.358321		0.719182
GSK1070916	1.69349	0.91067	0.815072	1.36604	1.32869		1.22279	0.359495	0.238072		0.62718			GSK1070916	0.837987	0.702222	0.721965	0.898132	0.976032		0.827268	0.116181	0.0292563	*	0.206349			1.47811	0.0395121	*	0.473878
TRAMETINIB	1.50004	1.28343	0.882703	2.97935	1.31494		1.59209	0.80751	0.17644		0.566633			TRAMETINIB	0.962594	0.926588	0.946058	1.26576	1.38511		1.09722	0.21294	0.365017		0.691024			1.45102	0.204609		0.670002
LEE011	1.45902	1.07923	1.21841	1.8025	1.49485		1.4108	0.278286	0.0299096	*	0.206349			LEE011	0.904379	1.00347	0.936272	1.37554	1.22264		1.08846	0.20291	0.384839		0.711068			1.29614	0.0161223	*	0.46352
SCH772984	1.80876	0.685391	0.972655	2.72263	1.12896		1.46368	0.81592	0.272699		0.656596			SCH772984	1.11342	1.59107	1.02101	2.19619	1.13288		1.41092	0.491664	0.135014		0.544303			1.0374	0.859761		0.927047
DOXORUBICIN	2.81864	1.69937	0.952638	6.6807	1.43893		2.71806	2.31858	0.172877		0.566633			DOXORUBICIN	2.14355	1.72309	1.72907	1.85318	1.77769		1.84532	0.174663	0.000413628	***	0.017492			1.47295	0.439031		0.725865
DOCETAXEL	1.78386	1.10957	0.929805	2.2974	0.64842		1.35381	0.673109	0.305038		0.663591			DOCETAXEL	1.04247	0.792784	1.05336	0.907519	1.07549		0.974325	0.120981	0.659855		0.865088			1.38948	0.302458		0.719182
AMG511	2.37019	1.25266	0.657471	1.5966	0.832199		1.34182	0.681624	0.324905		0.682915			AMG511	0.920188	0.64842	0.929805	0.91067	1.03168		0.888153	0.142602	0.154327		0.566633			1.5108	0.22689		0.670002
XL765	1.74715	1.34257	0.955945	2.51403	1.23114		1.55817	0.605284	0.108206		0.485975			XL765	1.1487	1.1487	1.20164	1.40444	1.07923		1.19654	0.124087	0.0239765	*	0.185818			1.30223	0.190731		0.670002
NT	1	1	1	1	1		1	0						NT	1	1	1	1	1		1	0

## Sheet: circ-lin BCL11B
circBCL11B															linBCL11B															T-TEST CIRC/LIN
	∆Cq 1	∆Cq 2	∆Cq 3	∆Cq 4	∆Cq 5	∆Cq 6		Mean ∆Cq	Dev. St. ∆Cq	t test ∆Cq						∆Cq 1	∆Cq 2	∆Cq 3	∆Cq 4	∆Cq 5	∆Cq 6		Mean ∆Cq	Dev. St. ∆Cq	t test ∆Cq
AZD5363	9.93	11.09	9.585		9.3	10.675		10.116	0.748928	0.398803					AZD5363	11.33	14.01	11.325		11.58	12.2		12.089	1.13153	0.424451						P-value	Benjamini-Hochberg P-value
AZD7762	10.355	12.23	11.47	11.07	9.505	10.87		10.9167	0.934343	0.379387					AZD7762	12.52	13.395	12.77	12.99	12.66	13.37		12.9508	0.368082	0.000247791					AZD5363	0.01186	0.0186174	*
AZD8055	10.46	11.565	11.21	10.475	9.255	10.235		10.5333	0.806738	0.899447					AZD8055	11.28	12.12	11.095	13.55	10.68	12.005		11.7883	1.02254	0.784386					AZD7762	0.0300414	0.0386246	*
BYL719	10.29	11.42	11.175	9.085	9	10.835		10.3008	1.04619	0.600297					BYL719	11.545	11.47	11.85	12.305	10.475	12.54		11.6975	0.730977	0.916157					AZD8055	0.0404884	0.0492426	*
ERLOTINIB	10.52	11.19	12.04	10.18	8.76	10.48		10.5283	1.09304	0.910098					ERLOTINIB	11.29	12.715	12.625	12.285	10.14	12.47		11.9208	1.01292	0.430171					BYL719	0.0569653	0.0668723
GEFITINIB	11.045	11.97	10.685	10.54	9.74	10.83		10.8017	0.725842	0.539326					GEFITINIB	11.615	12.155	11.665	14.38	11.08	11.89		12.1308	1.15799	0.401534					ERLOTINIB	0.0389603	0.0478149	*
GSK1070916	11.32	12.87	11.31	10.8	9.915	11.425		11.2733	0.963845	0.154815					GSK1070916	11.885	13.14	11.915	12.86	11.455	12.625		12.3133	0.656998	0.020651					GEFITINIB	0.0229272	0.0311317	*
TRAMETINIB	10.785	11.86	10.66	8.575	9.295	10.465		10.2733	1.16679	0.632258					TRAMETINIB	11.455	12.38	10.825	12.09	9.945	12.03		11.4542	0.923739	0.396853					GSK1070916	0.0439911	0.0525558
LEE011	10.64	11.01	10.43	12.03	9.03	10.655		10.6325	0.970061	0.71802					LEE011	11.9	12.9	11.245	12.19	11.335	12		11.9283	0.606223	0.276357					TRAMETINIB	0.140792	0.154527
SCH772984	10.83	10.74	9.7	9.535	9.09	10.865		10.1267	0.777532	0.263449					SCH772984	11.165	11.995	11.325	13.47	10.825	11.815		11.7658	0.938043	0.822503					LEE011	0.0689213	0.0795246
DOXORUBICIN	10.81	10.375	8.98	9.82	8.74	9.765		9.74833	0.791496	0.0498723					DOXORUBICIN	10.015	9.985	9.165	11.4	10.03	12.115		10.4517	1.08699	0.0254432					SCH772984	0.0235263	0.031446	*
DOCETAXEL	10.535	10.55	9.845	10.85	10.14	10.29		10.3683	0.353535	0.444748					DOCETAXEL	11.295	11.05	11.32	13.945	11.21	13.195		12.0025	1.24073	0.536374					DOXORUBICIN	0.182798	0.196295
AMG511	10.23	11.105	10.02	10.925	10.175	10.785		10.54	0.453255	0.889828					AMG511	12.11	11.55	11.27	12.315	11.8	13.94		12.1642	0.947483	0.182435					DOCETAXEL	0.00264096	0.00594217	**
XL765	10.47	11.395	10.245	11.325	9.415	11.47		10.72	0.82162	0.509792					XL765	11.345	10.68	10.325	12.26	10.475	12.47		11.2592	0.927165	0.264691					AMG511	0.00224669	0.00543629	**
NT	10.645	10.48	10.52	11.6	9.285	10.94		10.5783	0.756946						NT	11.625	12.1	11.535	11.49	10.87	12.425		11.6742	0.538047						XL765	0.183209	0.196295
																														NT	0.0368013	0.0455795	*
2^-∆Cq															2^-∆Cq
	2^-∆Cq 1	2^-∆Cq 2	2^-∆Cq 3	2^-∆Cq 4	2^-∆Cq 5	2^-∆Cq 6		Mean 2^-∆Cq	Dev. St. 2^-∆Cq	t test circ/NT (2^-∆Cq)	Benjamini-Hochberg P-value					2^-∆Cq 1	2^-∆Cq 2	2^-∆Cq 3	2^-∆Cq 4	2^-∆Cq 5	2^-∆Cq 6		Mean 2^-∆Cq	Dev. St. 2^-∆Cq	t test lin/NT (2^-∆Cq)	Benjamini-Hochberg P-value				T test 2^-∆CqCIRC/2^-∆CqLIN
AZD5363	0.00102511	0.000458751	0.00130205		0.00158643	0.000611653		0.0009968	0.000468902	0.319389	0.68877				AZD5363	0.000388446	6.06136e-05	0.000389794		0.000326642	0.000212537		0.000275606	0.000140157	0.500163	0.75176				0.01186
AZD7762	0.000763545	0.000208163	0.000352522	0.000465155	0.00137629	0.000534323		0.000616666	0.000415929	0.305662	0.676623				AZD7762	0.000170257	9.28332e-05	0.000143168	0.000122919	0.000154511	9.44559e-05		0.000129691	3.19034e-05	0.00560369	0.152499				0.0300414
AZD8055	0.000709948	0.000330056	0.000422137	0.000702604	0.00163669	0.000829771		0.000771868	0.000464202	0.805795	0.918765				AZD8055	0.000402144	0.000224655	0.000457164	8.33765e-05	0.000609536	0.000243296		0.000336695	0.000189043	0.837366	0.918765				0.0404884
BYL719	0.000798732	0.000364953	0.000432504	0.00184138	0.00195313	0.000547444		0.000989689	0.000719218	0.404895	0.719755				BYL719	0.000334664	0.000352522	0.000270891	0.000197618	0.000702604	0.000167913		0.000337702	0.000193028	0.791392	0.918765				0.0569653
ERLOTINIB	0.000681027	0.00042803	0.000237465	0.000862015	0.00230663	0.000700173		0.000869223	0.000738098	0.51	0.757365				ERLOTINIB	0.000399366	0.000148732	0.000158306	0.000200376	0.000886249	0.000176261		0.000328215	0.000288784	0.961817	0.981607				0.0389603
GEFITINIB	0.000473286	0.000249271	0.000607428	0.000671651	0.00116941	0.000549345		0.000620066	0.00030615	0.37594	0.717178				GEFITINIB	0.000318813	0.000219271	0.000307953	4.69017e-05	0.000461942	0.000263483		0.000269727	0.000136421	0.354264	0.708633				0.0229272
GSK1070916	0.000391147	0.000133581	0.000393868	0.000560888	0.00103583	0.000363691		0.000479834	0.000304741	0.087497	0.419079				GSK1070916	0.000264398	0.000110781	0.000258957	0.00013451	0.000356206	0.000158306		0.00021386	9.47188e-05	0.0144903	0.189136				0.0439911
TRAMETINIB	0.00056675	0.00026902	0.000618045	0.00262221	0.00159194	0.000707491		0.00106258	0.000884529	0.460897	0.735622				TRAMETINIB	0.000356206	0.000187607	0.000551252	0.000229376	0.00101451	0.000239116		0.000429678	0.000315354	0.282448	0.648585				0.140792
LEE011	0.000626673	0.000484908	0.000724865	0.000239116	0.00191293	0.000620191		0.000768114	0.000585561	0.714907	0.904577				LEE011	0.000261663	0.000130832	0.000412019	0.000214015	0.000387102	0.000244141		0.000274962	0.000106747	0.268236	0.63964				0.0689213
SCH772984	0.000549345	0.000584706	0.00120229	0.00134797	0.00183501	0.000536178		0.00100925	0.000538407	0.193089	0.550414				SCH772984	0.000435512	0.000244988	0.000389794	8.81304e-05	0.000551252	0.000277543		0.000331203	0.000162562	0.905244	0.937695				0.0235263
DOXORUBICIN	0.000557014	0.000753033	0.00198039	0.00110633	0.00233883	0.00114932		0.00131415	0.000700328	0.0391162	0.285318				DOXORUBICIN	0.000966462	0.000986769	0.00174205	0.000370048	0.000956465	0.000225435		0.000874538	0.000539662	0.0477906	0.311897				0.182798
DOCETAXEL	0.000673983	0.000667012	0.00108733	0.000541782	0.000886249	0.000798732		0.000775847	0.000193256	0.835521	0.918765				DOCETAXEL	0.000397985	0.000471649	0.000391147	6.34069e-05	0.000422137	0.000106637		0.000308827	0.000176175	0.844671	0.918765				0.00264096
AMG511	0.000832651	0.000454006	0.000963118	0.000514336	0.000865007	0.00056675		0.000699312	0.000212975	0.808322	0.918765				AMG511	0.000226218	0.000333506	0.000404941	0.000196253	0.000280444	6.36271e-05		0.000250831	0.000118399	0.244748	0.600965				0.00224669
XL765	0.000705044	0.000371333	0.000824039	0.000389794	0.00146488	0.000352522		0.000684602	0.000429889	0.488617	0.743844				XL765	0.000384428	0.000609536	0.000779588	0.000203879	0.000702604	0.000176261		0.000476049	0.000258312	0.16175	0.497668				0.183209
NT	0.000624505	0.000700173	0.000681027	0.000322145	0.00160301	0.000509016		0.00073998	0.00044523						NT	0.000316611	0.000227791	0.000336992	0.000347669	0.000534323	0.000181845		0.000324205	0.000122052						0.0368013
∆∆Cq															∆∆Cq
	∆∆Cq 1	∆∆Cq 2	∆∆Cq 3	∆∆Cq 4	∆∆Cq 5	∆∆Cq 6		Mean ∆∆Cq	Dev. St. ∆∆Cq	t test ∆∆Cq						∆∆Cq 1	∆∆Cq 2	∆∆Cq 3	∆∆Cq 4	∆∆Cq 5	∆∆Cq 6		Mean ∆∆Cq	Dev. St. ∆∆Cq	t test ∆∆Cq
AZD5363	-0.715	0.61	-0.935		0.015	-0.265		-0.258	0.611388	0.398803					AZD5363	-0.295	1.91	-0.21		0.71	-0.225		0.378	0.951253	0.424451
AZD7762	-0.29	1.75	0.95	-0.53	0.22	-0.07		0.338333	0.859824	0.379387					AZD7762	0.895	1.295	1.235	1.5	1.79	0.945		1.27667	0.337974	0.000247791
AZD8055	-0.185	1.085	0.69	-1.125	-0.03	-0.705		-0.045	0.829331	0.899447					AZD8055	-0.345	0.02	-0.44	2.06	-0.19	-0.42		0.221	1.04266	0.784386
BYL719	-0.355	0.94	0.655	-2.515	-0.285	-0.105		-0.2775	1.21607	0.600297					BYL719	-0.08	-0.63	0.315	0.815	-0.395	0.115		0.005	0.575033	0.916157
ERLOTINIB	-0.125	0.71	1.52	-1.42	-0.525	-0.46		-0.05	1.03138	0.910098					ERLOTINIB	-0.335	0.615	1.09	0.795	-0.73	0.045		0.287	0.779684	0.430171
GEFITINIB	0.4	1.49	0.165	-1.06	0.455	-0.11		0.223333	0.830757	0.539326					GEFITINIB	-0.01	0.055	0.13	2.89	0.21	-0.535		0.655	1.25211	0.401534
GSK1070916	0.675	2.39	0.79	-0.8	0.63	0.485		0.695	1.01644	0.154815					GSK1070916	0.26	1.04	0.38	1.37	0.585	0.2		0.727	0.46639	0.020651
TRAMETINIB	0.14	1.38	0.14	-3.025	0.01	-0.475		-0.305	1.46709	0.632258					TRAMETINIB	-0.17	0.28	-0.71	0.6	-0.925	-0.395		-0.185	0.643409	0.396853
LEE011	-0.005	0.53	-0.09	0.43	-0.255	-0.285		0.0541667	0.347152	0.71802					LEE011	0.275	0.8	-0.29	0.7	0.465	-0.425		0.39	0.431697	0.276357
SCH772984	0.185	0.26	-0.82	-2.065	-0.195	-0.075		-0.451667	0.878417	0.263449					SCH772984	-0.46	-0.105	-0.21	1.98	-0.045	-0.61		0.232	0.989953	0.822503
DOXORUBICIN	0.165	-0.105	-1.54	-1.78	-0.545	-1.175		-0.83	0.790253	0.0498723					DOXORUBICIN	-1.61	-2.115	-2.37	-0.09	-0.84	-0.31		-1.405	0.938856	0.0254432
DOCETAXEL	-0.11	0.07	-0.675	-0.75	0.855	-0.65		-0.21	0.620331	0.444748					DOCETAXEL	-0.33	-1.05	-0.215	2.455	0.34	0.77		0.24	1.33344	0.536374
AMG511	-0.415	0.625	-0.5	-0.675	0.89	-0.155		-0.0383333	0.644327	0.889828					AMG511	0.485	-0.55	-0.265	0.825	0.93	1.515		0.285	0.660937	0.182435
XL765	-0.175	0.915	-0.275	-0.275	0.13	0.53		0.141667	0.48918	0.509792					XL765	-0.28	-1.42	-1.21	0.77	-0.395	0.045		-0.507	0.869278	0.264691
NT	0	0	0	0	0	0		0	0						NT	0	0	0	0	0	0		0	0
2^-∆∆Cq															2^-∆∆Cq
	1 exp 2^-∆∆Cq	2 exp 2^-∆∆Cq	3 exp 2^-∆∆Cq	4 exp 2^-∆∆Cq	5 exp 2^-∆∆Cq	6 exp 2^-∆∆Cq		Mean 2^-∆∆Cq	Dev. st. 2^-∆∆Cq	T TEST 2^-∆∆Cq		Benjamini-Hochberg P-value				1 exp 2^-∆∆Cq	2 exp 2^-∆∆Cq	3 exp 2^-∆∆Cq	4 exp 2^-∆∆Cq	5 exp 2^-∆∆Cq	6 exp 2^-∆∆Cq		Mean 2^-∆∆Cq	Dev. st. 2^-∆∆Cq	T TEST 2^-∆∆Cq		Benjamini-Hochberg P-value		CIRC/LIN	T test 2^∆∆CqCIRC/2^-∆∆CqLIN		Benjamini-Hochberg P-value
AZD5363	1.64148	0.655197	1.91189		0.989657	1.20164		1.27997	0.502687	0.280962		0.660517			AZD5363	1.22688	0.266093	1.15669		0.61132	1.16878		0.885953	0.426958	0.582481		0.83028		1.44474	0.0261664	*	0.46352
AZD7762	1.22264	0.297302	0.517632	1.44393	0.858565	1.04972		0.898298	0.432093	0.589231		0.83028			AZD7762	0.537747	0.407536	0.424842	0.353553	0.289172	0.51943		0.422047	0.0953262	2.50411e-05	***	0.0062102		2.12843	0.0420376	*	0.473878
AZD8055	1.13682	0.471392	0.619854	2.18102	1.02101	1.63014		1.17671	0.639942	0.528822		0.83028			AZD8055	1.27015	0.986233	1.3566	0.239816	1.14076	1.33793		1.05525	0.422827	0.761861		0.899721		1.1151	0.769065		0.8749
BYL719	1.27899	0.521233	0.635075	5.71598	1.21841	1.07549		1.74086	1.97184	0.399629		0.714285			BYL719	1.05702	1.54756	0.803851	0.568408	1.31494	0.923382		1.03586	0.353601	0.813689		0.91734		1.68059	0.472138		0.743746
ERLOTINIB	1.09051	0.61132	0.348686	2.67586	1.43893	1.37554		1.25681	0.816083	0.475645		0.797027			ERLOTINIB	1.26138	0.65293	0.469761	0.576343	1.65864	0.96929		0.93139	0.459547	0.729547		0.877023		1.34939	0.415354		0.722948
GEFITINIB	0.757858	0.356013	0.891929	2.08493	0.72951	1.07923		0.983245	0.589892	0.947229		0.974742			GEFITINIB	1.00696	0.962594	0.913831	0.134904	0.864537	1.44894		0.888627	0.42491	0.549125		0.83028		1.10648	0.813319		0.892491
GSK1070916	0.626332	0.190782	0.578344	1.7411	0.646176	0.714497		0.749539	0.519962	0.291115		0.662353			GSK1070916	0.835088	0.486327	0.768438	0.386891	0.666649	0.870551		0.668991	0.195477	0.00892888	**	0.116545		1.1204	0.766917		0.8749
TRAMETINIB	0.907519	0.384219	0.907519	8.13984	0.993092	1.38992		2.12035	2.9663	0.39734		0.714285			TRAMETINIB	1.12506	0.823591	1.6358	0.659754	1.89868	1.31494		1.24297	0.473156	0.263993		0.652184		1.70587	0.53812		0.766002
LEE011	1.00347	0.692555	1.06437	0.742262	1.19334	1.21841		0.985734	0.223145	0.881688		0.941154			LEE011	0.82645	0.574349	1.22264	0.615572	0.724471	1.34257		0.884343	0.323006	0.420581		0.731168		1.11465	0.325769		0.719182
SCH772984	0.879649	0.835088	1.76541	4.18434	1.14472	1.05336		1.64376	1.28878	0.275633		0.657278			SCH772984	1.37554	1.07549	1.15669	0.25349	1.03168	1.52626		1.06986	0.442093	0.714633		0.877023		1.53643	0.444988		0.726034
DOXORUBICIN	0.891929	1.07549	2.90795	3.43426	1.45902	2.25793		2.00443	1.0318	0.0628132		0.324535			DOXORUBICIN	3.05252	4.3319	5.16941	1.06437	1.79005	1.23971		2.77466	1.70221	0.0510335		0.279861		0.722406	0.424788		0.722948
DOCETAXEL	1.07923	0.952638	1.5966	1.68179	0.552865	1.56917		1.23871	0.449725	0.250239		0.62718			DOCETAXEL	1.25701	2.07053	1.1607	0.182378	0.790041	0.586417		1.00785	0.651335	0.977599		0.987992		1.22907	0.573831		0.766002
AMG511	1.3333	0.64842	1.41421	1.5966	0.539614	1.11342		1.10759	0.428383	0.565327		0.83028			AMG511	0.714497	1.46409	1.20164	0.564482	0.524858	0.349896		0.803243	0.434358	0.317673		0.679164		1.3789	0.310726		0.719182
XL765	1.12896	0.530344	1.20999	1.20999	0.913831	0.692555		0.947614	0.286665	0.673149		0.865088			XL765	1.21419	2.67586	2.31338	0.586417	1.31494	0.96929		1.51235	0.809385	0.181705		0.570415		0.626585	0.20633		0.670002
NT	1	1	1	1	1	1		1	0						NT	1	1	1	1	1	1		1	0

## Sheet: circ-lin GFRA1
circGFRA1														linGFRA1															T-TEST CIRC/LIN
	∆Cq 1	∆Cq 2	∆Cq 3	∆Cq 4	∆Cq 5		Mean ∆Cq	Dev. St. ∆Cq	t test ∆Cq						∆Cq 1	∆Cq 2	∆Cq 3	∆Cq 4	∆Cq 5		Mean ∆Cq	Dev. St. ∆Cq	t test ∆Cq
AZD5363	9.3	11.12	9.675		10.23		10.0812	0.79089	0.0928321					AZD5363	2.38	2.42	2.455		4.265		2.88	0.923842	0.0614508							P-value	Benjamini-Hochberg P-value
AZD7762	9.66	12.68	11.715	11.28	11.99		11.465	1.12989	0.814563					AZD7762	5.685	5.79	5.52	5.365	5.975		5.667	0.236183	0.00251172						AZD5363	0.0203581	0.0281975	*
AZD8055	11.525	12.35	10.96	11.26	10.925		11.404	0.582424	0.615152					AZD8055	3.675	2.57	3.535	1.445	4.755		3.196	1.24827	0.643984						AZD7762	0.000178842	0.00156827	**
BYL719	12.325	12.225	10.985	10.665	11.31		11.502	0.742425	0.277745					BYL719	3.79	2.475	4.585	0.475	4.77		3.219	1.7805	0.808399						AZD8055	0.0671657	0.078167
ERLOTINIB	11.21	12.455	11.05	10.435	11.12		11.254	0.737338	0.894109					ERLOTINIB	4.48	2.58	3.305	1.005	4.675		3.209	1.50225	0.730134						BYL719	0.18195	0.196295
GEFITINIB	12.07	13.155	11.55	10.89	11.16		11.765	0.894846	0.176125					GEFITINIB	3.6	3.94	3.88	3.245	4.595		3.852	0.498129	0.159859						ERLOTINIB	0.117182	0.13074
GSK1070916	12.285	13.62	11.925	11.965	11.89		12.337	0.73429	0.0193875					GSK1070916	4.425	2.805	4.39	3.67	5.37		4.132	0.956482	0.204437						GEFITINIB	0.0023852	0.00555176	**
TRAMETINIB	11.085	12.045	11.305	10.405	10.935		11.155	0.597997	0.645822					TRAMETINIB	3.865	3.66	3.59	2.12	4.8		3.607	0.962299	0.398811						GSK1070916	0.0306128	0.038988	*
LEE011	11.585	12.445	10.215	11.05	10.55		11.169	0.881571	0.631631					LEE011	3.69	3.43	3.02	4.21	4.835		3.837	0.705316	0.318528						TRAMETINIB	0.0424667	0.0511875
SCH772984	10.745	11.69	11.16	11.46	10.845		11.18	0.400109	0.732819					SCH772984	3.59	3.125	3.205	3.14	4.635		3.539	0.641477	0.624935						LEE011	0.00762298	0.013365	*
DOXORUBICIN	10.79	11.63	10.655	9.54	11.005		10.724	0.760061	0.172346					DOXORUBICIN	2.54	2.68	2.65	1.96	3.775		2.721	0.657556	0.0356047						SCH772984	0.0029708	0.00646868	**
DOCETAXEL	11.895	12.07	11.39	10.79	11.11		11.451	0.533203	0.379132					DOCETAXEL	3.3	2.69	2.48	3.675	4.555		3.34	0.82948	0.900382						DOXORUBICIN	0.00499531	0.0100652	*
AMG511	12.265	12.505	11.565	11.46	11.245		11.808	0.545843	0.00977591					AMG511	3	2.775	3.525	3.89	5.195		3.677	0.954559	0.572189						DOCETAXEL	0.0113084	0.0179605	*
XL765	10.99	12.5	10.525	11.805	10.56		11.276	0.856807	0.95669					XL765	3.68	3.87	3.25	2.99	5.045		3.767	0.794116	0.035242						AMG511	0.0127626	0.0195789	*
NT	12.1	11.705	10.875	11.025	10.78		11.297	0.576765						NT	3.32	3.865	2.66	2.325	4.8		3.394	0.985605							XL765	0.00772506	0.0133703	*
																													NT	0.01948	0.0276833	*
2^-∆Cq														2^-∆Cq
	2^-∆Cq 1	2^-∆Cq 2	2^-∆Cq 3	2^-∆Cq 4	2^-∆Cq 5		Mean 2^-∆Cq	Dev. St. 2^-∆Cq	t test circ/NT (2^-∆Cq)	Benjamini-Hochberg P-value					2^-∆Cq 1	2^-∆Cq 2	2^-∆Cq 3	2^-∆Cq 4	2^-∆Cq 5		Mean 2^-∆Cq	Dev. St. 2^-∆Cq	t test lin/NT (2^-∆Cq)	Benjamini-Hochberg P-value					T test 2^-∆CqCIRC/2^-∆CqLIN
AZD5363	0.00158643	0.00044931	0.00122331		0.000832651		0.00102292	0.000490893	0.109884	0.441443				AZD5363	0.192109	0.186856	0.182378		0.0520124		0.153339	0.067668	0.0885688	0.419079					0.0203581
AZD7762	0.00123609	0.000152384	0.000297463	0.000402144	0.000245839		0.000466784	0.000439416	0.862512	0.929068				AZD7762	0.0194377	0.0180733	0.0217929	0.0242647	0.0158981		0.0198933	0.00324803	0.030507	0.267734					0.000178842
AZD8055	0.000339336	0.000191549	0.000502009	0.000407758	0.000514336		0.000390997	0.000132538	0.461798	0.735622				AZD8055	0.0782915	0.168404	0.0862698	0.367292	0.0370341		0.147458	0.131802	0.465334	0.735622					0.0671657
BYL719	0.000194897	0.000208886	0.000493384	0.000615907	0.000393868		0.000381388	0.00018182	0.472742	0.735622				BYL719	0.072293	0.179867	0.0416656	0.719467	0.0366511		0.209989	0.290609	0.431972	0.729732					0.18195
ERLOTINIB	0.000422137	0.000178103	0.000471649	0.000722357	0.00044931		0.000448711	0.000193225	0.750213	0.918765				ERLOTINIB	0.0448111	0.167241	0.10118	0.49827	0.0391458		0.17013	0.190591	0.435485	0.729732					0.117182
GEFITINIB	0.000232578	0.000109635	0.000333506	0.000526967	0.000437024		0.000327942	0.000164539	0.137835	0.475443				GEFITINIB	0.0824692	0.0651541	0.0679209	0.105477	0.0413778		0.0724798	0.0236135	0.138032	0.475443					0.0023852
GSK1070916	0.000200376	7.94276e-05	0.000257168	0.000250136	0.000263483		0.000210118	7.71977e-05	0.0120888	0.176416				GSK1070916	0.0465524	0.143091	0.0476956	0.0785633	0.0241807		0.0680165	0.046213	0.281087	0.648585					0.0306128
TRAMETINIB	0.000460344	0.000236643	0.000395235	0.000737535	0.000510784		0.000468108	0.000182592	0.603273	0.82114				TRAMETINIB	0.0686308	0.0791098	0.0830429	0.230047	0.0358968		0.0993454	0.0753778	0.515809	0.761043					0.0424667
LEE011	0.000325512	0.000179342	0.000841354	0.000471649	0.000667012		0.000496974	0.000263837	0.348656	0.708633				LEE011	0.0774817	0.0927827	0.123279	0.0540336	0.0350364		0.0765227	0.0341992	0.285231	0.648966					0.00762298
SCH772984	0.000582683	0.000302663	0.000437024	0.000354974	0.000543663		0.000444201	0.000119495	0.806899	0.918765				SCH772984	0.0830429	0.114626	0.108442	0.11344	0.0402463		0.0919594	0.0316251	0.41502	0.719755					0.0029708
DOXORUBICIN	0.000564789	0.000315516	0.000620191	0.0013433	0.000486592		0.000666078	0.000395635	0.222955	0.57003				DOXORUBICIN	0.171943	0.156041	0.15932	0.257028	0.0730486		0.163476	0.0653326	0.0271325	0.258803					0.00499531
DOCETAXEL	0.000262572	0.000232578	0.000372622	0.000564789	0.000452436		0.000376999	0.000136863	0.384704	0.717372				DOCETAXEL	0.101532	0.154963	0.179244	0.0782915	0.0425411		0.111314	0.0557578	0.973779	0.984033					0.0113084
AMG511	0.000203174	0.000172036	0.000330056	0.000354974	0.000412019		0.000294452	0.000102555	0.012093	0.176416				AMG511	0.125	0.146097	0.0868699	0.0674518	0.0272992		0.0905436	0.0469575	0.581324	0.819138					0.0127626
XL765	0.000491678	0.000172633	0.000678671	0.000279474	0.000662404		0.000456972	0.000226336	0.704353	0.895792				XL765	0.0780207	0.0683934	0.105112	0.125869	0.0302903		0.0815372	0.036512	0.0933217	0.419079					0.00772506
NT	0.000227791	0.000299532	0.000532474	0.000479893	0.000568718		0.000421682	0.000149831						NT	0.100134	0.0686308	0.15822	0.199575	0.0358968		0.112491	0.0663659							0.01948
∆∆Cq														∆∆Cq
	∆∆Cq 1	∆∆Cq 2	∆∆Cq 3	∆∆Cq 4	∆∆Cq 5		Mean ∆∆Cq	Dev. St. ∆∆Cq	t test ∆∆Cq						∆∆Cq 1	∆∆Cq 2	∆∆Cq 3	∆∆Cq 4	∆∆Cq 5		Mean ∆∆Cq	Dev. St. ∆∆Cq	t test ∆∆Cq
AZD5363	-2.8	-0.585	-1.2		-0.55		-1.28375	1.05399	0.0928321					AZD5363	-0.94	-1.445	-0.205		-0.535		-0.78125	0.534936	0.0614508
AZD7762	-2.44	0.975	0.84	0.255	1.21		0.168	1.49982	0.814563					AZD7762	2.365	1.925	2.86	3.04	1.175		2.273	0.752999	0.00251172
AZD8055	-0.575	0.645	0.085	0.235	0.145		0.107	0.439568	0.615152					AZD8055	0.355	-1.295	0.875	-0.88	-0.045		-0.198	0.887282	0.643984
BYL719	0.225	0.52	0.11	-0.36	0.53		0.205	0.365205	0.277745					BYL719	0.47	-1.39	1.925	-1.85	-0.03		-0.175	1.5107	0.808399
ERLOTINIB	-0.89	0.75	0.175	-0.59	0.34		-0.043	0.678174	0.894109					ERLOTINIB	1.16	-1.285	0.645	-1.32	-0.125		-0.185	1.11801	0.730134
GEFITINIB	-0.03	1.45	0.675	-0.135	0.38		0.468	0.637677	0.176125					GEFITINIB	0.28	0.075	1.22	0.92	-0.205		0.458	0.594144	0.159859
GSK1070916	0.185	1.915	1.05	0.94	1.11		1.04	0.614746	0.0193875					GSK1070916	1.105	-1.06	1.73	1.345	0.57		0.738	1.08952	0.204437
TRAMETINIB	-1.015	0.34	0.43	-0.62	0.155		-0.142	0.639986	0.645822					TRAMETINIB	0.545	-0.205	0.93	-0.205	0		0.213	0.50476	0.398811
LEE011	-0.515	0.74	-0.66	0.025	-0.23		-0.128	0.552275	0.631631					LEE011	0.37	-0.435	0.36	1.885	0.035		0.443	0.870191	0.318528
SCH772984	-1.355	-0.015	0.285	0.435	0.065		-0.117	0.714577	0.732819					SCH772984	0.27	-0.74	0.545	0.815	-0.165		0.145	0.613158	0.624935
DOXORUBICIN	-1.31	-0.075	-0.22	-1.485	0.225		-0.573	0.772064	0.172346					DOXORUBICIN	-0.78	-1.185	-0.01	-0.365	-1.025		-0.673	0.482683	0.0356047
DOCETAXEL	-0.205	0.365	0.515	-0.235	0.33		0.154	0.348576	0.379132					DOCETAXEL	-0.02	-1.175	-0.18	1.35	-0.245		-0.054	0.905728	0.900382
AMG511	0.165	0.8	0.69	0.435	0.465		0.511	0.246561	0.00977591					AMG511	-0.32	-1.09	0.865	1.565	0.395		0.283	1.02999	0.572189
XL765	-1.11	0.795	-0.35	0.78	-0.22		-0.021	0.812592	0.95669					XL765	0.36	0.005	0.59	0.665	0.245		0.373	0.266613	0.035242
NT	0	0	0	0	0		0	0						NT	0	0	0	0	0		0	0
2^-∆∆Cq														2^-∆∆Cq
	1 exp 2^-∆∆Cq	2 exp 2^-∆∆Cq	3 exp 2^-∆∆Cq	4 exp 2^-∆∆Cq	5 exp 2^-∆∆Cq		Mean 2^-∆∆Cq	Dev. st. 2^-∆∆Cq	T TEST 2^-∆∆Cq		Benjamini-Hochberg P-value				1 exp 2^-∆∆Cq	2 exp 2^-∆∆Cq	3 exp 2^-∆∆Cq	4 exp 2^-∆∆Cq	5 exp 2^-∆∆Cq		Mean 2^-∆∆Cq	Dev. st. 2^-∆∆Cq	T TEST 2^-∆∆Cq		Benjamini-Hochberg P-value			CIRC/LIN	T test 2^∆∆CqCIRC/2^-∆∆CqLIN		Benjamini-Hochberg P-value
AZD5363	6.9644	1.50004	2.2974		1.46409		3.05648	2.63352	0.216268		0.607339			AZD5363	1.91853	2.72263	1.15269		1.44894		1.8107	0.684858	0.0987281		0.461973			1.68801	0.425933		0.722948
AZD7762	5.42642	0.50874	0.558644	0.837987	0.432269		1.55281	2.17082	0.59952		0.833014			AZD7762	0.194117	0.26334	0.137738	0.121582	0.442884		0.231932	0.130352	0.000191685	***	0.015846			6.69511	0.251003		0.67265
AZD8055	1.48968	0.639493	0.942785	0.849685	0.904379		0.965204	0.315716	0.817469		0.91734			AZD8055	0.78187	2.45377	0.545254	1.84038	1.03168		1.33059	0.79508	0.405131		0.714285			0.725395	0.473838		0.743746
BYL719	0.855595	0.697372	0.926588	1.28343	0.692555		0.891107	0.241552	0.370468		0.69603			BYL719	0.721965	2.62079	0.26334	3.605	1.02101		1.64642	1.40926	0.363021		0.691024			0.541239	0.26497		0.684507
ERLOTINIB	1.85318	0.594604	0.885768	1.50525	0.790041		1.12577	0.530466	0.624075		0.855086			ERLOTINIB	0.447513	2.43682	0.639493	2.49666	1.09051		1.4222	0.98191	0.390768		0.712577			0.791568	0.618902		0.775191
GEFITINIB	1.02101	0.366021	0.626332	1.09809	0.768438		0.775979	0.297622	0.167645		0.566633			GEFITINIB	0.823591	0.949342	0.429283	0.528509	1.15269		0.776682	0.298189	0.16932		0.566633			0.999095	0.997501		0.997501
GSK1070916	0.879649	0.265172	0.482968	0.521233	0.463294		0.522463	0.222959	0.00871639	**	0.116545			GSK1070916	0.464902	2.08493	0.301452	0.393654	0.673617		0.783711	0.740212	0.549168		0.83028			0.666653	0.551425		0.766002
TRAMETINIB	2.0209	0.790041	0.742262	1.53688	0.898132		1.19764	0.560369	0.474422		0.797027			TRAMETINIB	0.685391	1.15269	0.524858	1.15269	1		0.903124	0.284798	0.489258		0.800415			1.32611	0.367855		0.719182
LEE011	1.42899	0.598739	1.58008	0.982821	1.17283		1.15269	0.385724	0.426064		0.733777			LEE011	0.773782	1.35191	0.779165	0.270744	0.976032		0.830327	0.391225	0.387073		0.711068			1.38824	0.326354		0.719182
SCH772984	2.55797	1.01045	0.820742	0.739694	0.955945		1.21696	0.757274	0.556616		0.83028			SCH772984	0.82932	1.67018	0.685391	0.568408	1.12117		0.974892	0.440184	0.904665		0.944144			1.2483	0.57803		0.766002
DOXORUBICIN	2.47942	1.05336	1.16473	2.79917	0.855595		1.67046	0.898467	0.170521		0.566633			DOXORUBICIN	1.71713	2.27363	1.00696	1.28788	2.03496		1.66411	0.520879	0.0463512	*	0.267328			1.00381	0.991143		0.997501
DOCETAXEL	1.15269	0.776469	0.699793	1.17691	0.795536		0.920278	0.226234	0.47479		0.797027			DOCETAXEL	1.01396	2.25793	1.13288	0.392292	1.18509		1.19643	0.672845	0.549502		0.83028			0.769186	0.500549		0.758521
AMG511	0.891929	0.574349	0.619854	0.739694	0.724471		0.710059	0.123204	0.00624498	**	0.10325			AMG511	1.24833	2.12874	0.549046	0.337978	0.760489		1.00492	0.713197	0.988439		0.988439			0.706585	0.431437		0.722948
XL765	2.15846	0.576343	1.27456	0.582367	1.16473		1.15129	0.648845	0.629633		0.857961			XL765	0.779165	0.99654	0.664343	0.630689	0.843816		0.78291	0.147132	0.0299539	*	0.206349			1.47053	0.295618		0.719182
NT	1	1	1	1	1		1	0						NT	1	1	1	1	1		1	0

## Sheet: circ-lin IGF1R
circIGF1R														linIGF1R														T-TEST CIRC/LIN
	∆Cq 1	∆Cq 2	∆Cq 3	∆Cq 4	∆Cq 5		Mean ∆Cq	Dev. St. ∆Cq	t test ∆Cq						∆Cq 1	∆Cq 2	∆Cq 3	∆Cq 4	∆Cq 5		Mean ∆Cq	Dev. St. ∆Cq	t test ∆Cq
AZD5363	6.935	7.525	6.965		6.84		7.06625	0.31044	0.0560178					AZD5363	1	0.325	0.78		1.38		0.87125	0.440499	0.958847						P-value	Benjamini-Hochberg P-value
AZD7762	6.12	7.78	7.07	7.72	7.25		7.188	0.669306	0.209552					AZD7762	1.87	1.585	1.955	2.32	2.425		2.031	0.342553	0.00148225					AZD5363	0.00793031	0.0135518	*
AZD8055	7.855	8.265	7.55	7.605	7.295		7.714	0.366681	0.946815					AZD8055	1.085	0.72	0.84	0.57	1.6		0.963	0.40289	0.848343					AZD7762	0.000777837	0.003133	**
BYL719	7.99	7.98	7.575	7.17	7.45		7.633	0.353228	0.693615					BYL719	1.19	0.94	0.835	0.72	1.595		1.056	0.347732	0.527882					AZD8055	0.00094081	0.00343268	**
ERLOTINIB	7.88	8.47	7.935	7.005	7.235		7.705	0.587293	0.944523					ERLOTINIB	1.64	1.145	1.06	1.345	1.96		1.43	0.370928	0.0465266					BYL719	0.000561333	0.0025895	**
GEFITINIB	8.2	8.11	8.115	8.325	7.92		8.134	0.147961	0.0709957					GEFITINIB	1.28	1.035	0.855	1.445	1.55		1.233	0.287111	0.1395					ERLOTINIB	0.000837706	0.00323115	**
GSK1070916	7.54	8.195	8.005	8.035	7.79		7.913	0.25354	0.413495					GSK1070916	1.06	1.595	1.195	1.065	2.04		1.391	0.4234	0.0432766					GEFITINIB	0.000392436	0.00211915	**
TRAMETINIB	7.96	8.355	8.04	7.05	7.085		7.698	0.594334	0.916799					TRAMETINIB	0.81	1.245	1.025	1.37	1.56		1.202	0.292929	0.102771					GSK1070916	0.00109028	0.00377406	**
LEE011	8.315	8.05	7.585	7.735	7.51		7.839	0.337146	0.505331					LEE011	1.155	0.99	1.35	0.88	1.135		1.102	0.178347	0.538071					TRAMETINIB	0.000449867	0.00224933	**
SCH772984	8.3	7.945	7.795	8.17	7.695		7.981	0.252572	0.18111					SCH772984	0.74	0.785	1.375	0.66	1.61		1.034	0.42906	0.610659					LEE011	5.59121e-05	0.00112509	**
DOXORUBICIN	7.235	7.18	6.665	7.12	7.14		7.068	0.229527	0.0460456					DOXORUBICIN	0.13	-0.07	0.245	1.365	1.36		0.606	0.699727	0.128615					SCH772984	0.00128594	0.00394551	**
DOCETAXEL	7.645	8.24	8.14	7.92	8.225		8.034	0.252225	0.327148					DOCETAXEL	0.485	0.845	0.885	1.195	1.54		0.99	0.397366	0.474868					DOXORUBICIN	0.00677278	0.0123557	*
AMG511	7.505	8.255	7.98	8.215	7.255		7.842	0.443531	0.451491					AMG511	0.435	0.775	0.77	0.99	1.43		0.88	0.365975	0.636358					DOCETAXEL	0.00115362	0.0037985	**
XL765	7.655	7.85	7.52	7.915	7.095		7.607	0.326317	0.26004					XL765	0.16	0.94	0.48	0.685	1.465		0.746	0.493069	0.205235					AMG511	0.000789052	0.003133	**
NT	7.94	8.12	7.7	7.95	6.905		7.723	0.481113						NT	0.455	0.675	0.63	1.085	1.775		0.924	0.528801						XL765	0.0023575	0.00555176	**
																												NT	0.002173	0.00543629	**
2^-∆Cq														2^-∆Cq
	2^-∆Cq 1	2^-∆Cq 2	2^-∆Cq 3	2^-∆Cq 4	2^-∆Cq 5		Mean 2^-∆Cq	Dev. St. 2^-∆Cq	t test circ/NT (2^-∆Cq)	Benjamini-Hochberg P-value					2^-∆Cq 1	2^-∆Cq 2	2^-∆Cq 3	2^-∆Cq 4	2^-∆Cq 5		Mean 2^-∆Cq	Dev. St. 2^-∆Cq	t test lin/NT (2^-∆Cq)	Benjamini-Hochberg P-value				T test 2^-∆CqCIRC/2^-∆CqLIN
AZD5363	0.00817254	0.00542937	0.00800435		0.00872881		0.00758377	0.00146925	0.0609447	0.351495				AZD5363	0.5	0.798298	0.582367		0.384219		0.566221	0.174767	0.939377	0.966661				0.00793031
AZD7762	0.0143779	0.00454974	0.00744248	0.00474295	0.0065695		0.00753652	0.00401478	0.281149	0.648585				AZD7762	0.273573	0.333325	0.257921	0.200267	0.18621		0.250259	0.0593794	0.00699284	0.152499				0.000777837
AZD8055	0.00431926	0.00325078	0.00533609	0.0051365	0.00636775		0.00488208	0.0011679	0.871222	0.929068				AZD8055	0.471392	0.607097	0.558644	0.673617	0.329877		0.528125	0.133095	0.75705	0.918765				0.00094081
BYL719	0.00393342	0.00396078	0.00524442	0.00694408	0.00571908		0.00516036	0.00126938	0.841555	0.918765				BYL719	0.438303	0.521233	0.560583	0.607097	0.331022		0.491648	0.10909	0.442391	0.733848				0.000561333
ERLOTINIB	0.00424506	0.00282017	0.00408627	0.00778547	0.00663816		0.00511503	0.00203302	0.887966	0.92918				ERLOTINIB	0.320856	0.45219	0.479632	0.393654	0.257028		0.380672	0.0921168	0.0560067	0.330706				0.000837706
GEFITINIB	0.00340059	0.00361948	0.00360696	0.00311835	0.00412898		0.00357487	0.000370418	0.129243	0.46226				GEFITINIB	0.411796	0.488016	0.552865	0.367292	0.34151		0.432296	0.0873635	0.108917	0.441443				0.000392436
GSK1070916	0.00537321	0.00341239	0.00389274	0.00381262	0.00451831		0.00420186	0.000765265	0.413262	0.719755				GSK1070916	0.479632	0.331022	0.436786	0.477973	0.243164		0.393715	0.103601	0.0532	0.327569				0.00109028
TRAMETINIB	0.00401607	0.00305418	0.00379943	0.00754638	0.0073655		0.00515631	0.00213033	0.839204	0.918765				TRAMETINIB	0.570382	0.421908	0.49141	0.386891	0.339151		0.441948	0.0907494	0.0646529	0.359688				0.000449867
LEE011	0.00314004	0.00377319	0.0052082	0.00469389	0.00548611		0.00446029	0.000985065	0.471757	0.735622				LEE011	0.449066	0.503478	0.392292	0.543367	0.455335		0.468708	0.0574173	0.391045	0.717372				5.59121e-05
SCH772984	0.00317286	0.00405804	0.00450268	0.00347204	0.00482585		0.0040063	0.000689346	0.226294	0.572661				SCH772984	0.598739	0.580352	0.385553	0.632878	0.327598		0.505024	0.138345	0.539249	0.781942				0.00128594
DOXORUBICIN	0.00663816	0.00689612	0.00985451	0.00718897	0.00708999		0.00753355	0.00131438	0.0694627	0.359688				DOXORUBICIN	0.913831	1.04972	0.843816	0.388234	0.389582		0.717036	0.308551	0.116125	0.449588				0.00677278
DOCETAXEL	0.00499604	0.0033076	0.003545	0.00412898	0.00334217		0.00386396	0.000713333	0.344248	0.708633				DOCETAXEL	0.714497	0.556711	0.541488	0.436786	0.343885		0.518673	0.139257	0.262379	0.637941				0.00115362
AMG511	0.00550516	0.00327339	0.00396078	0.00336541	0.00654677		0.0045303	0.00143855	0.449639	0.733848				AMG511	0.739694	0.584389	0.586417	0.503478	0.371131		0.557022	0.13454	0.884113	0.929068				0.000789052
XL765	0.00496153	0.00433426	0.00544822	0.00414331	0.00731463		0.00524039	0.00126965	0.487894	0.743844				XL765	0.895025	0.521233	0.716978	0.622006	0.362236		0.623495	0.200739	0.217313	0.57003				0.0023575
NT	0.00407213	0.00359448	0.00480916	0.004044	0.00834426		0.00497281	0.00193437						NT	0.72951	0.626332	0.646176	0.471392	0.292194		0.553121	0.173129						0.002173
∆∆Cq														∆∆Cq
	∆∆Cq 1	∆∆Cq 2	∆∆Cq 3	∆∆Cq 4	∆∆Cq 5		Mean ∆∆Cq	Dev. St. ∆∆Cq	t test ∆∆Cq						∆∆Cq 1	∆∆Cq 2	∆∆Cq 3	∆∆Cq 4	∆∆Cq 5		Mean ∆∆Cq	Dev. St. ∆∆Cq	t test ∆∆Cq
AZD5363	-1.005	-0.595	-0.735		-0.065		-0.6	0.395179	0.0560178					AZD5363	0.545	-0.35	0.15		-0.395		-0.0125	0.446253	0.958847
AZD7762	-1.82	-0.34	-0.63	-0.23	0.345		-0.535	0.80089	0.209552					AZD7762	1.415	0.91	1.325	1.235	0.65		1.107	0.318759	0.00148225
AZD8055	-0.085	0.145	-0.15	-0.345	0.39		-0.009	0.283492	0.946815					AZD8055	0.63	0.045	0.21	-0.515	-0.175		0.039	0.427572	0.848343
BYL719	0.05	-0.14	-0.125	-0.78	0.545		-0.09	0.475039	0.693615					BYL719	0.735	0.265	0.205	-0.365	-0.18		0.132	0.427487	0.527882
ERLOTINIB	-0.06	0.35	0.235	-0.945	0.33		-0.018	0.543514	0.944523					ERLOTINIB	1.185	0.47	0.43	0.26	0.185		0.506	0.397388	0.0465266
GEFITINIB	0.26	-0.01	0.415	0.375	1.015		0.411	0.376221	0.0709957					GEFITINIB	0.825	0.36	0.225	0.36	-0.225		0.309	0.37539	0.1395
GSK1070916	-0.4	0.075	0.305	0.085	0.885		0.19	0.465994	0.413495					GSK1070916	0.605	0.92	0.565	-0.02	0.265		0.467	0.357711	0.0432766
TRAMETINIB	0.02	0.235	0.34	-0.9	0.18		-0.025	0.502618	0.916799					TRAMETINIB	0.355	0.57	0.395	0.285	-0.215		0.278	0.294949	0.102771
LEE011	0.375	-0.07	-0.115	-0.215	0.605		0.116	0.354866	0.505331					LEE011	0.7	0.315	0.72	-0.205	-0.64		0.178	0.591783	0.538071
SCH772984	0.36	-0.175	0.095	0.22	0.79		0.258	0.356697	0.18111					SCH772984	0.285	0.11	0.745	-0.425	-0.165		0.11	0.44601	0.610659
DOXORUBICIN	-0.705	-0.94	-1.035	-0.83	0.235		-0.655	0.512555	0.0460456					DOXORUBICIN	-0.325	-0.745	-0.385	0.28	-0.415		-0.318	0.372116	0.128615
DOCETAXEL	-0.295	0.12	0.44	-0.03	1.32		0.311	0.623442	0.327148					DOCETAXEL	0.03	0.17	0.255	0.11	-0.235		0.066	0.18733	0.474868
AMG511	-0.435	0.135	0.28	0.265	0.35		0.119	0.319284	0.451491					AMG511	-0.02	0.1	0.14	-0.095	-0.345		-0.044	0.192594	0.636358
XL765	-0.285	-0.27	-0.18	-0.035	0.19		-0.116	0.197845	0.26004					XL765	-0.295	0.265	-0.15	-0.4	-0.31		-0.178	0.263358	0.205235
NT	0	0	0	0	0		0	0						NT	0	0	0	0	0		0	0
2^-∆∆Cq														2^-∆∆Cq
	1 exp 2^-∆∆Cq	2 exp 2^-∆∆Cq	3 exp 2^-∆∆Cq	4 exp 2^-∆∆Cq	5 exp 2^-∆∆Cq		Mean 2^-∆∆Cq	Dev. st. 2^-∆∆Cq	T TEST 2^-∆∆Cq		Benjamini-Hochberg P-value				1 exp 2^-∆∆Cq	2 exp 2^-∆∆Cq	3 exp 2^-∆∆Cq	4 exp 2^-∆∆Cq	5 exp 2^-∆∆Cq		Mean 2^-∆∆Cq	Dev. st. 2^-∆∆Cq	T TEST 2^-∆∆Cq		Benjamini-Hochberg P-value			CIRC/LIN	T test 2^∆∆CqCIRC/2^-∆∆CqLIN		Benjamini-Hochberg P-value
AZD5363	2.00694	1.51047	1.6644		1.04608		1.55697	0.398824	0.0682437		0.345397			AZD5363	0.685391	1.27456	0.90125		1.31494		1.04404	0.303065	0.790284		0.903182			1.4913	0.230735		0.670002
AZD7762	3.53081	1.26576	1.54756	1.17283	0.787308		1.66086	1.08015	0.243107		0.62718			AZD7762	0.37501	0.532185	0.399149	0.424842	0.63728		0.473693	0.109389	0.000423193	***	0.017492			3.50618	0.0833907		0.574469
AZD8055	1.06069	0.904379	1.10957	1.27015	0.76313		1.02158	0.194674	0.816409		0.91734			AZD8055	0.646176	0.96929	0.864537	1.42899	1.12896		1.00759	0.293626	0.956666		0.980385			1.01389	0.925408		0.980774
BYL719	0.965936	1.10191	1.09051	1.71713	0.685391		1.11217	0.377517	0.542766		0.83028			BYL719	0.600818	0.832199	0.867539	1.28788	1.13288		0.944264	0.269282	0.667551		0.865088			1.17782	0.34782		0.719182
ERLOTINIB	1.04247	0.784584	0.849685	1.92519	0.795536		1.07949	0.48399	0.732032		0.877023			ERLOTINIB	0.439825	0.721965	0.742262	0.835088	0.879649		0.723758	0.171508	0.0227266	*	0.184091			1.49151	0.176401		0.670002
GEFITINIB	0.835088	1.00696	0.750019	0.771105	0.494828		0.771599	0.184724	0.0506013		0.279861			GEFITINIB	0.564482	0.779165	0.855595	0.779165	1.16878		0.829437	0.21857	0.155936		0.566633			0.930269	0.749941		0.873315
GSK1070916	1.31951	0.949342	0.809442	0.942785	0.541488		0.912513	0.281159	0.52487		0.83028			GSK1070916	0.657471	0.528509	0.675955	1.01396	0.832199		0.741619	0.186536	0.036316	*	0.227708			1.23043	0.37119		0.719182
TRAMETINIB	0.986233	0.849685	0.790041	1.86607	0.882703		1.07495	0.447943	0.727304		0.877023			TRAMETINIB	0.78187	0.673617	0.760489	0.820742	1.1607		0.839484	0.187487	0.128095		0.538434			1.28048	0.344428		0.719182
LEE011	0.771105	1.04972	1.08298	1.1607	0.657471		0.944394	0.217624	0.598339		0.833014			LEE011	0.615572	0.803851	0.607097	1.15269	1.55833		0.947507	0.406786	0.787262		0.903182			0.996715	0.990147		0.997501
SCH772984	0.779165	1.12896	0.936272	0.858565	0.578344		0.856262	0.202457	0.187585		0.581512			SCH772984	0.820742	0.926588	0.596668	1.34257	1.12117		0.961547	0.284975	0.777901		0.903182			0.890505	0.585385		0.766002
DOXORUBICIN	1.63014	1.91853	2.04911	1.77769	0.849685		1.64503	0.471295	0.0376452	*	0.227708			DOXORUBICIN	1.25266	1.67597	1.30586	0.823591	1.3333		1.27828	0.303869	0.109971		0.485975			1.28691	0.212553		0.670002
DOCETAXEL	1.22688	0.920188	0.737135	1.02101	0.400535		0.861151	0.31239	0.376539		0.702118			DOCETAXEL	0.97942	0.888843	0.837987	0.926588	1.17691		0.961949	0.130837	0.550955		0.83028			0.895215	0.601347		0.768732
AMG511	1.35191	0.91067	0.823591	0.832199	0.784584		0.940591	0.234444	0.601248		0.833014			AMG511	1.01396	0.933033	0.907519	1.06807	1.27015		1.03855	0.144411	0.582752		0.83028			0.905681	0.508643		0.758521
XL765	1.21841	1.20581	1.13288	1.02456	0.876606		1.09165	0.142781	0.224516		0.607339			XL765	1.22688	0.832199	1.10957	1.31951	1.23971		1.14557	0.190543	0.162756		0.566633			0.952931	0.702244		0.853708
NT	1	1	1	1	1		1	0						NT	1	1	1	1	1		1	0

## Sheet: circ-lin HIPK3 
circ HIPK3														linHIPK3															T-TEST CIRC/LIN
	∆Cq 1	∆Cq 2	∆Cq 3	∆Cq 4	∆Cq 5		Mean ∆Cq	Dev. St. ∆Cq	t test ∆Cq						∆Cq 1	∆Cq 2	∆Cq 3	∆Cq 4	∆Cq 5		Mean ∆Cq	Dev. St. ∆Cq	t test ∆Cq
AZD5363	2.72	3.415	2.99	2.135	3.625		2.977	0.58884	0.149921					AZD5363	2.61	2.205	1.89		2.305		2.2525	0.296774	0.270815							P-value	Benjamini-Hochberg P-value
AZD7762	3.95	3.45	3.555	4.085	4.315		3.871	0.362722	0.286622					AZD7762	3.585	3.26	2.885	2.105	3.225		3.012	0.564354	0.00408686						AZD5363	0.0437771	0.0520947
AZD8055	3.835	3.53	3.62	4.585	3.74		3.862	0.420455	0.152188					AZD8055	2.735	1.995	1.865	2.145	2.13		2.174	0.333549	0.202619						AZD7762	0.0983038	0.111521
BYL719	3.975	3.895	3.44	3.085	3.86		3.651	0.378507	0.861076					BYL719	2.835	1.935	1.845	0.37	2.355		1.868	0.924835	0.823799						AZD8055	0.00149507	0.0043877	**
ERLOTINIB	4.155	3.775	3.92	3.405	4.03		3.857	0.288847	0.580608					ERLOTINIB	2.94	2.11	2.025	1.76	2.64		2.295	0.481768	0.0211982						BYL719	0.0760904	0.0870526
GEFITINIB	3.56	3.89	3.98	3.805	4.265		3.9	0.257075	0.474707					GEFITINIB	2.58	2.33	2.18	1.205	2.245		2.108	0.527122	0.2592						ERLOTINIB	0.00407633	0.00833796	**
GSK1070916	3.885	4.645	4.365	4.465	4.465		4.365	0.286705	0.0582989					GSK1070916	2.705	2.8	2.085	2.19	2.665		2.489	0.326715	0.0290684						GEFITINIB	0.0204693	0.0281975	*
TRAMETINIB	3.725	3.66	4.14	3.13	3.895		3.71	0.373581	0.986233					TRAMETINIB	2.375	2.115	1.755	1.08	2.39		1.943	0.546839	0.401142						GSK1070916	0.00277166	0.00613399	**
LEE011	4.28	3.72	3.605	3.74	3.66		3.801	0.272956	0.581104					LEE011	2.45	2.215	1.985	0.79	1.94		1.876	0.640268	0.802982						TRAMETINIB	0.0123058	0.0190952	*
SCH772984	4.025	3.295	3.355	3.885	3.815		3.675	0.329014	0.758308					SCH772984	2.215	1.79	1.51	1.72	1.945		1.836	0.26333	0.879981						LEE011	0.0325682	0.0407102	*
DOXORUBICIN	3.835	2.93	3.19	3.045	3.76		3.352	0.417831	0.194483					DOXORUBICIN	1.4	1.05	0.95	0.865	1.575		1.168	0.305258	0.0111971						SCH772984	0.000345806	0.00194516	**
DOCETAXEL	3.83	3.74	3.395	4.14	4.49		3.919	0.415157	0.277319					DOCETAXEL	2.38	1.795	1.76	1.81	1.865		1.922	0.25881	0.650208						DOXORUBICIN	0.000332882	0.00194516	**
AMG511	3.29	3.67	3.29	3.87	4.16		3.656	0.376802	0.828584					AMG511	2.11	1.83	1.27	1.345	2.315		1.774	0.460101	0.783289						DOCETAXEL	0.000575444	0.0025895	**
XL765	3.515	3.665	3.135	3.685	3.82		3.564	0.263068	0.426661					XL765	2.205	2.27	1.725	1.46	2.49		2.03	0.423601	0.196938						AMG511	0.00557521	0.010908	*
NT	3.95	3.39	3.27	4.23	3.68		3.704	0.395196						NT	2.23	1.62	1.315	1.195	2.655		1.803	0.622401							XL765	0.00661967	0.0122419	*
																													NT	0.0129568	0.0195963	*
2^-∆Cq														2^-∆Cq
	2^-∆Cq 1	2^-∆Cq 2	2^-∆Cq 3	2^-∆Cq 4	2^-∆Cq 5		Mean 2^-∆Cq	Dev. St. 2^-∆Cq	t test circ/NT (2^-∆Cq)	Benjamini-Hochberg P-value					2^-∆Cq 1	2^-∆Cq 2	2^-∆Cq 3	2^-∆Cq 4	2^-∆Cq 5		Mean 2^-∆Cq	Dev. St. 2^-∆Cq	t test lin/NT (2^-∆Cq)	Benjamini-Hochberg P-value					T test 2^-∆CqCIRC/2^-∆CqLIN
AZD5363	0.151774	0.0937524	0.125869	0.227667	0.0810525		0.136023	0.0582204	0.162545	0.497668				AZD5363	0.163799	0.216885	0.269807		0.202361		0.213213	0.0438781	0.213675	0.57003					0.0437771
AZD7762	0.0647041	0.0915054	0.0850821	0.058924	0.0502407		0.0700913	0.0175433	0.222765	0.57003				AZD7762	0.0833312	0.104386	0.135372	0.232451	0.106949		0.132498	0.0588628	0.00986354	0.174726					0.0983038
AZD8055	0.0700729	0.0865693	0.0813339	0.0416656	0.0748424		0.0708968	0.0175019	0.151611	0.482044				AZD8055	0.150205	0.250868	0.274523	0.226095	0.228458		0.22603	0.046701	0.151413	0.482044					0.00149507
BYL719	0.0635925	0.0672184	0.0921418	0.117848	0.0688691		0.081934	0.0230091	0.86429	0.929068				BYL719	0.140146	0.261521	0.278355	0.773782	0.195467		0.329854	0.254186	0.797822	0.918765					0.0760904
ERLOTINIB	0.0561333	0.0730486	0.0660636	0.0944045	0.0612138		0.0701728	0.014914	0.544227	0.781942				ERLOTINIB	0.130308	0.231647	0.245705	0.295248	0.160428		0.212667	0.066677	0.0271273	0.258803					0.00407633
GEFITINIB	0.0847878	0.0674518	0.0633725	0.0715453	0.0520124		0.0678339	0.0119538	0.426172	0.729732				GEFITINIB	0.167241	0.198884	0.220676	0.433769	0.210954		0.246305	0.106711	0.219995	0.57003					0.0204693
GSK1070916	0.0676859	0.0399683	0.0485293	0.0452794	0.0452794		0.0493485	0.0107009	0.0680423	0.359688				GSK1070916	0.153361	0.143587	0.235696	0.219151	0.157672		0.181894	0.0422819	0.0369372	0.285318					0.00277166
TRAMETINIB	0.0756246	0.0791098	0.0567199	0.114229	0.0672184		0.0785803	0.0217187	0.981841	0.985223				TRAMETINIB	0.192776	0.230846	0.296273	0.473029	0.190782		0.276741	0.117745	0.369916	0.717178					0.0123058
LEE011	0.0514744	0.0758872	0.0821839	0.0748424	0.0791098		0.0726995	0.0122097	0.474595	0.735622				LEE011	0.183011	0.215387	0.252613	0.578344	0.260616		0.297994	0.159764	0.879863	0.929068					0.0325682
SCH772984	0.0614263	0.101884	0.0977337	0.0676859	0.0710511		0.0799562	0.0185074	0.83034	0.918765				SCH772984	0.215387	0.289172	0.351111	0.303549	0.259715		0.283787	0.0505227	0.572595	0.811449					0.000345806
DOXORUBICIN	0.0700729	0.131215	0.109576	0.121161	0.073812		0.101167	0.027787	0.170152	0.508405				DOXORUBICIN	0.378929	0.482968	0.517632	0.549046	0.335643		0.452844	0.0915961	0.00039433	0.0680256					0.000332882
DOCETAXEL	0.0703162	0.0748424	0.0950612	0.0567199	0.0445016		0.0682883	0.0191278	0.219536	0.57003				DOCETAXEL	0.192109	0.288172	0.295248	0.285191	0.274523		0.267049	0.0425508	0.428047	0.729732					0.000575444
AMG511	0.102238	0.0785633	0.102238	0.0683934	0.0559391		0.0814743	0.0205784	0.832609	0.918765				AMG511	0.231647	0.281265	0.41466	0.393654	0.200963		0.304438	0.0957222	0.881705	0.929068					0.00557521
XL765	0.0874741	0.0788361	0.113834	0.0777507	0.0708052		0.08574	0.016784	0.45429	0.735622				XL765	0.216885	0.20733	0.302499	0.363493	0.178006		0.253642	0.0769268	0.124264	0.46226					0.00661967
NT	0.0647041	0.0953912	0.103665	0.0532897	0.0780207		0.0790141	0.0208769						NT	0.213159	0.325335	0.401925	0.436786	0.158769		0.307195	0.119342							0.0129568
∆∆Cq														∆∆Cq
	∆∆Cq 1	∆∆Cq 2	∆∆Cq 3	∆∆Cq 4	∆∆Cq 5		Mean ∆∆Cq	Dev. St. ∆∆Cq	t test ∆∆Cq						∆∆Cq 1	∆∆Cq 2	∆∆Cq 3	∆∆Cq 4	∆∆Cq 5		Mean ∆∆Cq	Dev. St. ∆∆Cq	t test ∆∆Cq
AZD5363	-1.23	0.025	-0.28	-2.095	-0.055		-0.727	0.913965	0.149921					AZD5363	0.38	0.585	0.575		-0.35		0.2975	0.441862	0.270815
AZD7762	0	0.06	0.285	-0.145	0.635		0.167	0.303986	0.286622					AZD7762	1.355	1.64	1.57	0.91	0.57		1.209	0.456925	0.00408686
AZD8055	-0.115	0.14	0.35	0.355	0.06		0.158	0.200081	0.152188					AZD8055	0.505	0.375	0.55	0.95	-0.525		0.371	0.544993	0.202619
BYL719	0.025	0.505	0.17	-1.145	0.18		-0.053	0.635203	0.861076					BYL719	0.605	0.315	0.53	-0.825	-0.3		0.065	0.611484	0.823799
ERLOTINIB	0.205	0.385	0.65	-0.825	0.35		0.153	0.569831	0.580608					ERLOTINIB	0.71	0.49	0.71	0.565	-0.015		0.492	0.298927	0.0211982
GEFITINIB	-0.39	0.5	0.71	-0.425	0.585		0.196	0.556096	0.474707					GEFITINIB	0.35	0.71	0.865	0.01	-0.41		0.305	0.51911	0.2592
GSK1070916	-0.065	1.255	1.095	0.235	0.785		0.661	0.562388	0.0582989					GSK1070916	0.475	1.18	0.77	0.995	0.01		0.686	0.460454	0.0290684
TRAMETINIB	-0.225	0.27	0.87	-1.1	0.215		0.006	0.730833	0.986233					TRAMETINIB	0.145	0.495	0.44	-0.115	-0.265		0.14	0.333579	0.401142
LEE011	0.33	0.33	0.335	-0.49	-0.02		0.097	0.36176	0.581104					LEE011	0.22	0.595	0.67	-0.405	-0.715		0.073	0.612358	0.802982
SCH772984	0.075	-0.095	0.085	-0.345	0.135		-0.029	0.196799	0.758308					SCH772984	-0.015	0.17	0.195	0.525	-0.71		0.033	0.458647	0.879981
DOXORUBICIN	-0.115	-0.46	-0.08	-1.185	0.08		-0.352	0.505552	0.194483					DOXORUBICIN	-0.83	-0.57	-0.365	-0.33	-1.08		-0.635	0.318669	0.0111971
DOCETAXEL	-0.12	0.35	0.125	-0.09	0.81		0.215	0.382623	0.277319					DOCETAXEL	0.15	0.175	0.445	0.615	-0.79		0.119	0.543753	0.650208
AMG511	-0.66	0.28	0.02	-0.36	0.48		-0.048	0.464457	0.828584					AMG511	-0.12	0.21	-0.045	0.15	-0.34		-0.029	0.220465	0.783289
XL765	-0.435	0.275	-0.135	-0.545	0.14		-0.14	0.354154	0.426661					XL765	-0.025	0.65	0.41	0.265	-0.165		0.227	0.328264	0.196938
NT	0	0	0	0	0		0	0						NT	0	0	0	0	0		0	0
2^-∆∆Cq														2^-∆∆Cq
	1 exp 2^-∆∆Cq	2 exp 2^-∆∆Cq	3 exp 2^-∆∆Cq	4 exp 2^-∆∆Cq	5 exp 2^-∆∆Cq		Mean 2^-∆∆Cq	Dev. st. 2^-∆∆Cq	T TEST 2^-∆∆Cq		Benjamini-Hochberg P-value				1 exp 2^-∆∆Cq	2 exp 2^-∆∆Cq	3 exp 2^-∆∆Cq	4 exp 2^-∆∆Cq	5 exp 2^-∆∆Cq		Mean 2^-∆∆Cq	Dev. st. 2^-∆∆Cq	T TEST 2^-∆∆Cq		Benjamini-Hochberg P-value			CIRC/LIN	T test 2^∆∆CqCIRC/2^-∆∆CqLIN		Benjamini-Hochberg P-value
AZD5363	2.34567	0.982821	1.21419	4.27226	1.03886		1.97076	1.40128	0.196288		0.600981			AZD5363	0.768438	0.666649	0.671286		1.27456		0.845233	0.29004	0.364135		0.691024			2.33162	0.242912		0.67265
AZD7762	1	0.959264	0.820742	1.10573	0.643941		0.905935	0.178542	0.30407		0.663591			AZD7762	0.390935	0.320856	0.336808	0.532185	0.673617		0.45088	0.149778	0.00120626	**	0.0332391			2.00926	0.0213562	*	0.46352
AZD8055	1.08298	0.907519	0.784584	0.78187	0.959264		0.903242	0.126759	0.163045		0.566633			AZD8055	0.70466	0.771105	0.68302	0.517632	1.43893		0.82307	0.356691	0.329554		0.682915			1.09741	0.617458		0.775191
BYL719	0.982821	0.70466	0.888843	2.21146	0.882703		1.1341	0.610607	0.6491		0.864981			BYL719	0.657471	0.803851	0.692555	1.77154	1.23114		1.03131	0.472788	0.889439		0.942653			1.09967	0.515566		0.758521
ERLOTINIB	0.867539	0.765779	0.63728	1.77154	0.784584		0.965343	0.458158	0.873893		0.941154			ERLOTINIB	0.61132	0.712025	0.61132	0.675955	1.01045		0.724214	0.165755	0.0204675	*	0.184091			1.33295	0.347842		0.719182
GEFITINIB	1.31039	0.707107	0.61132	1.34257	0.666649		0.927608	0.365882	0.681057		0.87063			GEFITINIB	0.784584	0.61132	0.549046	0.993092	1.32869		0.853346	0.316773	0.359046		0.691024			1.08703	0.732745		0.873315
GSK1070916	1.04608	0.418994	0.468136	0.849685	0.580352		0.67265	0.267152	0.0519098		0.279861			GSK1070916	0.719467	0.441351	0.586417	0.501736	0.993092		0.648413	0.219137	0.0230114	*	0.184091			1.03738	0.873738		0.933996
TRAMETINIB	1.16878	0.82932	0.547147	2.14355	0.861546		1.11007	0.618261	0.710903		0.877023			TRAMETINIB	0.904379	0.709562	0.737135	1.08298	1.20164		0.927137	0.214239	0.489323		0.800415			1.19731	0.495586		0.758521
LEE011	0.795536	0.795536	0.792784	1.40444	1.01396		0.960452	0.265753	0.756027		0.897103			LEE011	0.858565	0.662044	0.628507	1.32409	1.64148		1.02294	0.443319	0.913469		0.947867			0.938916	0.691766		0.849297
SCH772984	0.949342	1.06807	0.942785	1.27015	0.91067		1.0282	0.147866	0.691704		0.875217			SCH772984	1.01045	0.888843	0.873573	0.694959	1.6358		1.02073	0.3618	0.904256		0.944144			1.00732	0.97353		0.997501
DOXORUBICIN	1.08298	1.37554	1.05702	2.27363	0.946058		1.34705	0.541761	0.225303		0.607339			DOXORUBICIN	1.77769	1.48452	1.28788	1.25701	2.11404		1.58423	0.361578	0.0224969	*	0.184091			0.850285	0.551222		0.766002
DOCETAXEL	1.08673	0.784584	0.917004	1.06437	0.570382		0.884615	0.21387	0.294141		0.663155			DOCETAXEL	0.90125	0.885768	0.734584	0.65293	1.72907		0.980721	0.431102	0.925159		0.955998			0.902004	0.746817		0.873315
AMG511	1.58008	0.823591	0.986233	1.28343	0.716978		1.07806	0.352764	0.646679		0.864981			AMG511	1.08673	0.864537	1.03168	0.90125	1.26576		1.02999	0.160279	0.697123		0.875385			1.04667	0.807584		0.892491
XL765	1.35191	0.82645	1.09809	1.45902	0.907519		1.1286	0.273928	0.353071		0.691024			XL765	1.01748	0.63728	0.752623	0.832199	1.12117		0.87215	0.196326	0.219062		0.607339			1.29404	0.135048		0.659764
NT	1	1	1	1	1		1	0						NT	1	1	1	1	1		1	0

## Sheet: circ-lin NCOA3
circNCOA3														linNCOA3															T-TEST CIRC/LIN
	∆Cq 1	∆Cq 2	∆Cq 3	∆Cq 4	∆Cq 5		Mean ∆Cq	Dev. St. ∆Cq	t test ∆Cq						∆Cq 1	∆Cq 2	∆Cq 3	∆Cq 4	∆Cq 5		Mean ∆Cq	Dev. St. ∆Cq	t test ∆Cq
AZD5363	9.305	9.71	9.03	9.21	8.805		9.212	0.337428	0.381941					AZD5363	4.52	3.94	5.49	4.485	5.53		4.793	0.693898	0.186926							P-value	Benjamini-Hochberg P-value
AZD7762	9.66	9.705	9.945	9.405	10.405		9.824	0.377101	0.0504019					AZD7762	5.055	4.715	5.065	5.1	5.795		5.146	0.394943	0.0296998						AZD5363	0.0103695	0.0166653	*
AZD8055	9.98	9.745	9	9.09	8.87		9.337	0.493097	0.932532					AZD8055	4.435	3.635	4.905	4.26	5.32		4.511	0.641457	0.48021						AZD7762	0.00086997	0.00326239	**
BYL719	9.965	9.775	8.67	9.03	8.925		9.273	0.564498	0.757161					BYL719	4.08	3.575	4.925	4.625	5.38		4.517	0.707324	0.36039						AZD8055	0.00908058	0.0149497	*
ERLOTINIB	10.005	9.935	9.345	8.785	9.2		9.454	0.514519	0.618236					ERLOTINIB	4.375	3.67	4.16	6.185	5.435		4.765	1.02255	0.231581						BYL719	0.0130642	0.0195963	*
GEFITINIB	9.53	10.24	9.47	9.72	9.085		9.609	0.421491	0.230212					GEFITINIB	4.3	4.565	4.775	5.64	5.92		5.04	0.70318	0.00272233						ERLOTINIB	0.0230605	0.0311317	*
GSK1070916	10.005	9.92	9.355	9.07	9.49		9.568	0.391896	0.217052					GSK1070916	4.775	4.725	5.27	5.33	5.535		5.127	0.35834	0.0202895						GEFITINIB	0.0084943	0.0141572	*
TRAMETINIB	9.54	9.775	9.39	8.65	9.19		9.309	0.425887	0.675082					TRAMETINIB	3.52	3.925	5.06	5.88	5.07		4.691	0.955448	0.182234						GSK1070916	0.00121	0.00380799	**
LEE011	9.985	9.555	9.35	8.64	8.97		9.3	0.519916	0.7938					LEE011	3.94	4.065	4.77	4.25	5.11		4.427	0.495903	0.492565						TRAMETINIB	0.0291257	0.0378074	*
SCH772984	9.375	10.2	8.82	8.96	9.21		9.313	0.540574	0.822263					SCH772984	3.075	3.395	4.63	4.23	5.2		4.106	0.873967	0.474169						LEE011	0.00255882	0.00585493	**
DOXORUBICIN	9.115	8.54	8.755	8.15	8.795		8.671	0.35643	0.0156431					DOXORUBICIN	2.355	2.415	2.9	4.255	4.34		3.253	0.977091	0.00771097						SCH772984	0.0198503	0.0279144	*
DOCETAXEL	9.505	8.875	9.405	9.015	9.525		9.265	0.29975	0.660828					DOCETAXEL	3.83	3.885	4.505	5.385	5.21		4.563	0.723642	0.157609						DOXORUBICIN	0.0187594	0.0272314	*
AMG511	8.65	9.215	9.715	9.445	8.75		9.155	0.452866	0.428112					AMG511	3.695	4.255	4.68	4.84	5.245		4.543	0.591995	0.0588468						DOCETAXEL	0.00999017	0.0162491	*
XL765	9	9.745	10.22	9.215	9.07		9.45	0.520108	0.652481					XL765	3.365	4.32	4.27	4.76	5.42		4.427	0.751811	0.0160382						AMG511	0.00728811	0.0130602	*
NT	9.255	9.715	9.46	8.995	9.36		9.357	0.264684						NT	3.13	4.005	4.17	4.675	5.28		4.252	0.800364							XL765	0.0152795	0.0226674	*
																													NT	0.0187346	0.0272314	*
2^-∆Cq														2^-∆Cq
	2^-∆Cq 1	2^-∆Cq 2	2^-∆Cq 3	2^-∆Cq 4	2^-∆Cq 5		Mean 2^-∆Cq	Dev. St. 2^-∆Cq	t test circ/NT (2^-∆Cq)	Benjamini-Hochberg P-value					2^-∆Cq 1	2^-∆Cq 2	2^-∆Cq 3	2^-∆Cq 4	2^-∆Cq 5		Mean 2^-∆Cq	Dev. St. 2^-∆Cq	t test lin/NT (2^-∆Cq)	Benjamini-Hochberg P-value					T test 2^-∆CqCIRC/2^-∆CqLIN
AZD5363	0.00158094	0.00119398	0.00191293	0.00168855	0.00223579		0.00172244	0.000387379	0.389801	0.717372				AZD5363	0.0435857	0.0651541	0.0222508	0.0446561	0.0216423		0.0394578	0.018151	0.239524	0.599411					0.0103695
AZD7762	0.00123609	0.00119813	0.00101451	0.00147507	0.000737535		0.00113227	0.000274914	0.0309514	0.267734				AZD7762	0.0300811	0.0380753	0.0298733	0.0291573	0.0180107		0.0290395	0.0071602	0.0948538	0.419079					0.00086997
AZD8055	0.000990195	0.00116537	0.00195313	0.00183501	0.00213729		0.0016162	0.000506968	0.775762	0.918765				AZD8055	0.0462309	0.0804926	0.033377	0.052193	0.0250334		0.0474654	0.0213093	0.488897	0.743844					0.00908058
BYL719	0.00100054	0.00114138	0.0024551	0.00191293	0.00205735		0.00171346	0.000621209	0.587852	0.82114				BYL719	0.0591286	0.0839108	0.0329175	0.0405262	0.0240137		0.0480994	0.0238331	0.43436	0.729732					0.0130642
ERLOTINIB	0.000973184	0.00102157	0.00153771	0.002267	0.00170029		0.00149995	0.000532978	0.804728	0.918765				ERLOTINIB	0.0481941	0.0785633	0.0559391	0.0137445	0.0231154		0.0439113	0.0260109	0.339449	0.708633					0.0230605
GEFITINIB	0.00135265	0.0008269	0.00141009	0.00118574	0.00184138		0.00132335	0.000368148	0.290412	0.654747				GEFITINIB	0.0507658	0.0422472	0.0365243	0.0200535	0.0165159		0.0332213	0.0146	0.0516055	0.327569					0.0084943
GSK1070916	0.000973184	0.00103224	0.00152709	0.00186062	0.00139067		0.00135676	0.000366224	0.212727	0.57003				GSK1070916	0.0365243	0.0378123	0.0259162	0.0248605	0.0215675		0.0293362	0.00734157	0.0769601	0.381722					0.00121
TRAMETINIB	0.0013433	0.00114138	0.00149049	0.00248938	0.00171212		0.00163533	0.000520945	0.545468	0.781942				TRAMETINIB	0.0871715	0.0658351	0.029977	0.0169802	0.0297699		0.0459467	0.0293718	0.130477	0.46226					0.0291257
LEE011	0.000986769	0.00132941	0.00153239	0.00250669	0.00199416		0.00166988	0.000593059	0.589394	0.82114				LEE011	0.0651541	0.0597466	0.0366511	0.052556	0.0289559		0.0486127	0.0153509	0.379256	0.717372					0.00255882
SCH772984	0.00150607	0.000850147	0.00221266	0.00200803	0.00168855		0.00165309	0.000525999	0.604611	0.82114				SCH772984	0.118668	0.0950612	0.040386	0.0532897	0.0272047		0.0669219	0.0385256	0.393397	0.717372					0.0198503
DOXORUBICIN	0.00180348	0.00268661	0.00231463	0.00352051	0.00225134		0.00251531	0.00064351	0.0198894	0.21446				DOXORUBICIN	0.195467	0.187505	0.133972	0.0523742	0.0493776		0.123739	0.0706015	0.0352213	0.281771					0.0187594
DOCETAXEL	0.00137629	0.0021299	0.00147507	0.00193292	0.00135734		0.0016543	0.000354055	0.639599	0.848238				DOCETAXEL	0.0703162	0.0676859	0.0440413	0.0239306	0.0270168		0.0465982	0.0218576	0.214349	0.57003					0.00999017
AMG511	0.00248938	0.00168271	0.00118985	0.00143473	0.00232267		0.00182387	0.000562368	0.374548	0.717178				AMG511	0.0772137	0.0523742	0.0390103	0.0349152	0.0263692		0.0459765	0.0198243	0.110361	0.441443					0.00728811
XL765	0.00195312	0.00116537	0.000838443	0.00168271	0.00186062		0.00150005	0.000479163	0.808523	0.918765				XL765	0.0970586	0.0500669	0.0518325	0.036906	0.023357		0.0518442	0.0277586	0.0676156	0.359688					0.0152795
NT	0.00163669	0.00118985	0.0014199	0.00195991	0.00152181		0.00154563	0.000284109						NT	0.114229	0.0622838	0.0555527	0.0391458	0.0257372		0.0593897	0.033811							0.0187346
∆∆Cq														∆∆Cq
	∆∆Cq 1	∆∆Cq 2	∆∆Cq 3	∆∆Cq 4	∆∆Cq 5		Mean ∆∆Cq	Dev. St. ∆∆Cq	t test ∆∆Cq						∆∆Cq 1	∆∆Cq 2	∆∆Cq 3	∆∆Cq 4	∆∆Cq 5		Mean ∆∆Cq	Dev. St. ∆∆Cq	t test ∆∆Cq
AZD5363	0.05	-0.005	-0.43	0.215	-0.555		-0.145	0.33036	0.381941					AZD5363	1.39	-0.065	1.32	-0.19	0.25		0.541	0.760579	0.186926
AZD7762	0.405	-0.01	0.485	0.41	1.045		0.467	0.37717	0.0504019					AZD7762	1.925	0.71	0.895	0.425	0.515		0.894	0.604239	0.0296998
AZD8055	0.725	0.03	-0.46	0.095	-0.49		-0.02	0.496299	0.932532					AZD8055	1.305	-0.37	0.735	-0.415	0.04		0.259	0.744743	0.48021
BYL719	0.71	0.06	-0.79	0.035	-0.435		-0.084	0.567224	0.757161					BYL719	0.95	-0.43	0.755	-0.05	0.1		0.265	0.574195	0.36039
ERLOTINIB	0.75	0.22	-0.115	-0.21	-0.16		0.097	0.402113	0.618236					ERLOTINIB	1.245	-0.335	-0.01	1.51	0.155		0.513	0.814038	0.231581
GEFITINIB	0.275	0.525	0.01	0.725	-0.275		0.252	0.39846	0.230212					GEFITINIB	1.17	0.56	0.605	0.965	0.64		0.788	0.266754	0.00272233
GSK1070916	0.75	0.205	-0.105	0.075	0.13		0.211	0.322285	0.217052					GSK1070916	1.645	0.72	1.1	0.655	0.255		0.875	0.524488	0.0202895
TRAMETINIB	0.285	0.06	-0.07	-0.345	-0.17		-0.048	0.237766	0.675082					TRAMETINIB	0.39	-0.08	0.89	1.205	-0.21		0.439	0.608917	0.182234
LEE011	0.73	-0.16	-0.11	-0.355	-0.39		-0.057	0.456202	0.7938					LEE011	0.81	0.06	0.6	-0.425	-0.17		0.175	0.518676	0.492565
SCH772984	0.12	0.485	-0.64	-0.035	-0.15		-0.044	0.410265	0.822263					SCH772984	-0.055	-0.61	0.46	-0.445	-0.08		-0.146	0.413694	0.474169
DOXORUBICIN	-0.14	-1.175	-0.705	-0.845	-0.565		-0.686	0.379974	0.0156431					DOXORUBICIN	-0.775	-1.59	-1.27	-0.42	-0.94		-0.999	0.45045	0.00771097
DOCETAXEL	0.25	-0.84	-0.055	0.02	0.165		-0.092	0.434865	0.660828					DOCETAXEL	0.7	-0.12	0.335	0.71	-0.07		0.311	0.400631	0.157609
AMG511	-0.605	-0.5	0.255	0.45	-0.61		-0.202	0.512745	0.428112					AMG511	0.565	0.25	0.51	0.165	-0.035		0.291	0.24843	0.0588468
XL765	-0.255	0.03	0.76	0.22	-0.29		0.093	0.428013	0.652481					XL765	0.235	0.315	0.1	0.085	0.14		0.175	0.0976601	0.0160382
NT	0	0	0	0	0		0	0						NT	0	0	0	0	0		0	0
2^-∆∆Cq														2^-∆∆Cq
	1 exp 2^-∆∆Cq	2 exp 2^-∆∆Cq	3 exp 2^-∆∆Cq	4 exp 2^-∆∆Cq	5 exp 2^-∆∆Cq		Mean 2^-∆∆Cq	Dev. st. 2^-∆∆Cq	T TEST 2^-∆∆Cq		Benjamini-Hochberg P-value				1 exp 2^-∆∆Cq	2 exp 2^-∆∆Cq	3 exp 2^-∆∆Cq	4 exp 2^-∆∆Cq	5 exp 2^-∆∆Cq		Mean 2^-∆∆Cq	Dev. st. 2^-∆∆Cq	T TEST 2^-∆∆Cq		Benjamini-Hochberg P-value			CIRC/LIN	T test 2^∆∆CqCIRC/2^-∆∆CqLIN		Benjamini-Hochberg P-value
AZD5363	0.965936	1.00347	1.34723	0.861546	1.46917		1.12947	0.263258	0.333197		0.682915			AZD5363	0.381565	1.04608	0.400535	1.14076	0.840896		0.761969	0.355591	0.208784		0.605544			1.48231	0.181831		0.670002
AZD7762	0.755236	1.00696	0.714497	0.752623	0.484645		0.742791	0.185388	0.036139	*	0.227708			AZD7762	0.26334	0.61132	0.537747	0.744839	0.699793		0.571408	0.189864	0.00724312	**	0.112268			1.29993	0.25255		0.67265
AZD8055	0.604997	0.97942	1.37554	0.936272	1.40444		1.06014	0.334305	0.708083		0.877023			AZD8055	0.404721	1.29235	0.600818	1.3333	0.972655		0.920769	0.412196	0.689476		0.875217			1.15136	0.564116		0.766002
BYL719	0.61132	0.959264	1.72907	0.976032	1.35191		1.12552	0.427177	0.547038		0.83028			BYL719	0.517632	1.34723	0.592546	1.03526	0.933033		0.885142	0.33876	0.490577		0.800415			1.27157	0.405798		0.722948
ERLOTINIB	0.594604	0.858565	1.08298	1.15669	1.11729		0.962024	0.23576	0.736922		0.878638			ERLOTINIB	0.421908	1.26138	1.00696	0.351111	0.898132		0.787897	0.390209	0.291027		0.662353			1.221	0.417463		0.722948
GEFITINIB	0.82645	0.694959	0.993092	0.604997	1.20999		0.865899	0.241571	0.282318		0.660517			GEFITINIB	0.444421	0.678302	0.657471	0.512278	0.641713		0.586837	0.102723	0.00084609	***	0.0262288			1.47553	0.0496425	*	0.494685
GSK1070916	0.594604	0.867539	1.07549	0.949342	0.913831		0.880162	0.177325	0.205277		0.605544			GSK1070916	0.319746	0.607097	0.466516	0.635075	0.837987		0.573285	0.194107	0.00795406	**	0.116036			1.5353	0.0233996	*	0.46352
TRAMETINIB	0.820742	0.959264	1.04972	1.27015	1.12506		1.04499	0.169386	0.584559		0.83028			TRAMETINIB	0.76313	1.05702	0.539614	0.433769	1.15669		0.790044	0.314672	0.209987		0.605544			1.32269	0.229808		0.670002
LEE011	0.602904	1.11729	1.07923	1.27899	1.31039		1.07776	0.283577	0.572924		0.83028			LEE011	0.570382	0.959264	0.659754	1.34257	1.12506		0.931406	0.320729	0.657454		0.865088			1.15713	0.14747		0.670002
SCH772984	0.920188	0.714497	1.55833	1.02456	1.10957		1.06543	0.312577	0.664114		0.865088			SCH772984	1.03886	1.52626	0.726986	1.36131	1.05702		1.14209	0.310584	0.364154		0.691024			0.932878	0.790068		0.882599
DOXORUBICIN	1.10191	2.25793	1.63014	1.79626	1.47939		1.65313	0.424509	0.0262868	*	0.197549			DOXORUBICIN	1.71119	3.01049	2.41162	1.33793	1.91853		2.07795	0.649718	0.0206563	*	0.184091			0.795556	0.137171		0.659764
DOCETAXEL	0.840896	1.79005	1.03886	0.986233	0.891929		1.10959	0.388207	0.562147		0.83028			DOCETAXEL	0.615572	1.08673	0.792784	0.61132	1.04972		0.831226	0.228783	0.174378		0.566633			1.33489	0.114933		0.619641
AMG511	1.52098	1.41421	0.837987	0.732043	1.52626		1.2063	0.388973	0.301283		0.663591			AMG511	0.675955	0.840896	0.702222	0.891929	1.02456		0.827112	0.143022	0.0539263		0.284547			1.45844	0.0974994		0.619641
XL765	1.19334	0.97942	0.590496	0.858565	1.22264		0.968892	0.259918	0.802221		0.912619			XL765	0.849685	0.803851	0.933033	0.942785	0.907519		0.887375	0.0590708	0.0130191	*	0.153749			1.09186	0.565416		0.766002
NT	1	1	1	1	1		1	0						NT	1	1	1	1	1		1	0

## Sheet: circ-lin MAN1A2
circMAN1A2														linMAN1A2															T-TEST CIRC/LIN
	∆Cq 1	∆Cq 2	∆Cq 3	∆Cq 4	∆Cq 5		Mean ∆Cq	Dev. St. ∆Cq	t test ∆Cq						∆Cq 1	∆Cq 2	∆Cq 3	∆Cq 4	∆Cq 5		Mean ∆Cq	Dev. St. ∆Cq	t test ∆Cq
AZD5363	1.355	1.3	1.28		1.58		1.37875	0.137863	0.0614086					AZD5363	2.055	1.88	1.835		2.565		2.08375	0.334574	0.00661981							P-value	Benjamini-Hochberg P-value
AZD7762	0.69	1.845	1.155	1.805	1.22		1.343	0.485368	0.22701					AZD7762	2.085	2.335	2.07	2.265	2.65		2.281	0.235728	0.00324216						AZD5363	0.000344114	0.00194516	**
AZD8055	2.28	1.745	1.67	1.635	1.42		1.75	0.319941	0.594633					AZD8055	1.885	1.45	1.17	1.265	2.02		1.558	0.376971	0.000969667						AZD7762	0.0246919	0.0326804	*
BYL719	2.6	2.23	1.84	1.25	1.285		1.841	0.588604	0.845593					BYL719	1.995	1.68	1.16	0.815	1.745		1.479	0.479601	0.346207						AZD8055	0.363521	0.377502
ERLOTINIB	2.55	1.9	1.745	1.295	1.46		1.79	0.486223	0.8814					ERLOTINIB	1.855	1.385	1.32	1.455	2.375		1.678	0.441837	0.0073095						BYL719	0.193443	0.205629
GEFITINIB	1.885	2.025	2.16	1.555	1.31		1.787	0.34883	0.924368					GEFITINIB	1.86	2.025	0.945	2.07	1.655		1.711	0.45814	0.199212						ERLOTINIB	0.717558	0.722913
GSK1070916	2.08	2.35	2.27	2.285	1.82		2.161	0.215534	0.149111					GSK1070916	1.88	2.035	1.285	1.745	1.555		1.7	0.291505	0.143969						GEFITINIB	0.76933	0.76933
TRAMETINIB	2.045	1.935	2.06	0.57	1.31		1.584	0.645285	0.39581					TRAMETINIB	1.73	1.51	1.09	0.78	1.78		1.378	0.431126	0.688249						GSK1070916	0.0459099	0.054367
LEE011	2.48	1.895	1.575	1.595	1.4		1.789	0.425285	0.862443					LEE011	1.72	1.42	1.34	0.89	1.33		1.34	0.297237	0.969561						TRAMETINIB	0.607079	0.616208
SCH772984	2.335	1.57	1.575	1.22	1.49		1.638	0.415641	0.114317					SCH772984	1.32	1.115	1.05	1.215	1.655		1.271	0.237787	0.521196						LEE011	0.0324077	0.0407102	*
DOXORUBICIN	1.625	1.145	1.23	0.695	1.06		1.151	0.334354	0.0017131					DOXORUBICIN	0.565	0.065	0.78	0.91	0.79		0.622	0.335272	0.0306113						SCH772984	0.126872	0.140392
DOCETAXEL	2.14	2.04	2.035	2.54	2.03		2.157	0.218906	0.171382					DOCETAXEL	1.445	1.575	1.45	2.3	1.345		1.623	0.387147	0.391986						DOXORUBICIN	0.115402	0.129827
AMG511	1.515	2.175	2.355	2.245	1.49		1.956	0.419023	0.655034					AMG511	1.85	1.84	1.345	1.49	1.465		1.598	0.232072	0.204002						DOCETAXEL	0.00735241	0.0130602	*
XL765	1.985	1.86	2.005	1.685	1.22		1.751	0.32306	0.773588					XL765	1.66	1.785	1.055	1.335	1.785		1.524	0.32032	0.213894						AMG511	0.237375	0.248416
NT	2.305	1.945	1.545	1.465	1.775		1.807	0.336779						NT	1.675	1.135	1.015	1.04	1.805		1.334	0.376138							XL765	0.438863	0.452264
																													NT	0.0265579	0.0348089	*
2^-∆Cq														2^-∆Cq
	2^-∆Cq 1	2^-∆Cq 2	2^-∆Cq 3	2^-∆Cq 4	2^-∆Cq 5		Mean 2^-∆Cq	Dev. St. 2^-∆Cq	t test circ/NT (2^-∆Cq)	Benjamini-Hochberg P-value					2^-∆Cq 1	2^-∆Cq 2	2^-∆Cq 3	2^-∆Cq 4	2^-∆Cq 5		Mean 2^-∆Cq	Dev. St. 2^-∆Cq	t test lin/NT (2^-∆Cq)	Benjamini-Hochberg P-value					T test 2^-∆CqCIRC/2^-∆CqLIN
AZD5363	0.390935	0.406126	0.411796		0.334482		0.385835	0.0353498	0.0458364	0.311897				AZD5363	0.240649	0.271684	0.280292		0.168989		0.240403	0.0505622	0.0195048	0.21446					0.000344114
AZD7762	0.619854	0.278355	0.449066	0.286181	0.429283		0.412548	0.140148	0.219416	0.57003				AZD7762	0.235696	0.198196	0.238159	0.20805	0.15932		0.207884	0.032181	0.00799392	0.152499					0.0246919
AZD8055	0.205898	0.298334	0.314253	0.32197	0.373712		0.302834	0.061109	0.648335	0.854962				AZD8055	0.270744	0.366021	0.444421	0.416099	0.246558		0.348769	0.0873433	0.00341642	0.142916					0.363521
BYL719	0.164938	0.213159	0.279322	0.420448	0.410371		0.297648	0.11497	0.876932	0.929068				BYL719	0.250868	0.312083	0.447513	0.568408	0.298334		0.375441	0.130297	0.447907	0.733848					0.193443
ERLOTINIB	0.170755	0.267943	0.298334	0.407536	0.363493		0.301612	0.0912648	0.680073	0.873877				ERLOTINIB	0.276433	0.382889	0.400535	0.364755	0.192776		0.323478	0.0872747	0.00403391	0.142916					0.717558
GEFITINIB	0.270744	0.245705	0.223756	0.340329	0.403321		0.296771	0.0739365	0.907446	0.937695				GEFITINIB	0.275476	0.245705	0.51943	0.238159	0.317538		0.319262	0.116163	0.211244	0.57003					0.76933
GSK1070916	0.236514	0.196146	0.20733	0.205185	0.283221		0.225679	0.0355576	0.142653	0.478081				GSK1070916	0.271684	0.244008	0.410371	0.298334	0.340329		0.312945	0.0650191	0.125021	0.46226					0.0459099
TRAMETINIB	0.242322	0.261521	0.239816	0.673617	0.403321		0.364119	0.185834	0.354317	0.708633				TRAMETINIB	0.301452	0.351111	0.469761	0.582367	0.291183		0.399175	0.124563	0.815408	0.918765					0.607079
LEE011	0.179244	0.268874	0.335643	0.331022	0.378929		0.298742	0.0774685	0.76027	0.918765				LEE011	0.303549	0.373712	0.395021	0.539614	0.397768		0.401933	0.0858736	0.902	0.937695					0.0324077
SCH772984	0.198196	0.336808	0.335643	0.429283	0.356013		0.331189	0.0836318	0.100415	0.429361				SCH772984	0.400535	0.461691	0.482968	0.430773	0.317538		0.418701	0.0645913	0.651761	0.854962					0.126872
DOXORUBICIN	0.32421	0.45219	0.426317	0.617709	0.479632		0.460012	0.105939	0.0049128	0.152297				DOXORUBICIN	0.675955	0.955945	0.582367	0.532185	0.578344		0.664959	0.170841	0.0388991	0.285318					0.115402
DOCETAXEL	0.22688	0.243164	0.244008	0.171943	0.244855		0.22617	0.0312138	0.151285	0.482044				DOCETAXEL	0.367292	0.335643	0.366021	0.203063	0.393654		0.333135	0.0755575	0.350379	0.708633					0.00735241
AMG511	0.349896	0.221442	0.195467	0.210954	0.356013		0.266754	0.0792597	0.690718	0.88298				AMG511	0.277392	0.279322	0.393654	0.356013	0.362236		0.333723	0.0525218	0.168555	0.508405					0.237375
XL765	0.252613	0.275476	0.249135	0.311003	0.429283		0.303502	0.0745117	0.785984	0.918765				XL765	0.316439	0.290176	0.481297	0.396392	0.290176		0.354896	0.0829992	0.189451	0.550414					0.438863
NT	0.202361	0.259715	0.342696	0.362236	0.292194		0.29184	0.0643828						NT	0.313166	0.455335	0.494828	0.486327	0.286181		0.407168	0.0996805							0.0265579
∆∆Cq														∆∆Cq
	∆∆Cq 1	∆∆Cq 2	∆∆Cq 3	∆∆Cq 4	∆∆Cq 5		Mean ∆∆Cq	Dev. St. ∆∆Cq	t test ∆∆Cq						∆∆Cq 1	∆∆Cq 2	∆∆Cq 3	∆∆Cq 4	∆∆Cq 5		Mean ∆∆Cq	Dev. St. ∆∆Cq	t test ∆∆Cq
AZD5363	-0.95	-0.645	-0.265		-0.195		-0.51375	0.351672	0.0614086					AZD5363	0.38	0.745	0.82		0.76		0.67625	0.200141	0.00661981
AZD7762	-1.615	-0.1	-0.39	0.34	-0.555		-0.464	0.727576	0.22701					AZD7762	0.41	1.2	1.055	1.225	0.845		0.947	0.336054	0.00324216
AZD8055	-0.025	-0.2	0.125	0.17	-0.355		-0.057	0.220754	0.594633					AZD8055	0.21	0.315	0.155	0.225	0.215		0.224	0.0577062	0.000969667
BYL719	0.295	0.285	0.295	-0.215	-0.49		0.034	0.365999	0.845593					BYL719	0.32	0.545	0.145	-0.225	-0.06		0.145	0.303953	0.346207
ERLOTINIB	0.245	-0.045	0.2	-0.17	-0.315		-0.017	0.239129	0.8814					ERLOTINIB	0.18	0.25	0.305	0.415	0.57		0.344	0.152783	0.0073095
GEFITINIB	-0.42	0.08	0.615	0.09	-0.465		-0.02	0.442535	0.924368					GEFITINIB	0.185	0.89	-0.07	1.03	-0.15		0.377	0.54863	0.199212
GSK1070916	-0.225	0.405	0.725	0.82	0.045		0.354	0.443881	0.149111					GSK1070916	0.205	0.9	0.27	0.705	-0.25		0.366	0.451295	0.143969
TRAMETINIB	-0.26	-0.01	0.515	-0.895	-0.465		-0.223	0.524769	0.39581					TRAMETINIB	0.055	0.375	0.075	-0.26	-0.025		0.044	0.227936	0.688249
LEE011	0.175	-0.05	0.03	0.13	-0.375		-0.018	0.217905	0.862443					LEE011	0.045	0.285	0.325	-0.15	-0.475		0.006	0.330462	0.969561
SCH772984	0.03	-0.375	0.03	-0.245	-0.285		-0.169	0.187663	0.114317					SCH772984	-0.355	-0.02	0.035	0.175	-0.15		-0.063	0.20058	0.521196
DOXORUBICIN	-0.68	-0.8	-0.315	-0.77	-0.715		-0.656	0.196259	0.0017131					DOXORUBICIN	-1.11	-1.07	-0.235	-0.13	-1.015		-0.712	0.48596	0.0306113
DOCETAXEL	-0.165	0.095	0.49	1.075	0.255		0.35	0.470239	0.171382					DOCETAXEL	-0.23	0.44	0.435	1.26	-0.46		0.289	0.67404	0.391986
AMG511	-0.79	0.23	0.81	0.78	-0.285		0.149	0.691325	0.655034					AMG511	0.175	0.705	0.33	0.45	-0.34		0.264	0.389285	0.204002
XL765	-0.32	-0.085	0.46	0.22	-0.555		-0.056	0.406808	0.773588					XL765	-0.015	0.65	0.04	0.295	-0.02		0.19	0.287772	0.213894
NT	0	0	0	0	0		0	0						NT	0	0	0	0	0		0	0
2^-∆∆Cq														2^-∆∆Cq
	1 exp 2^-∆∆Cq	2 exp 2^-∆∆Cq	3 exp 2^-∆∆Cq	4 exp 2^-∆∆Cq	5 exp 2^-∆∆Cq		Mean 2^-∆∆Cq	Dev. st. 2^-∆∆Cq	T TEST 2^-∆∆Cq		Benjamini-Hochberg P-value				1 exp 2^-∆∆Cq	2 exp 2^-∆∆Cq	3 exp 2^-∆∆Cq	4 exp 2^-∆∆Cq	5 exp 2^-∆∆Cq		Mean 2^-∆∆Cq	Dev. st. 2^-∆∆Cq	T TEST 2^-∆∆Cq		Benjamini-Hochberg P-value			CIRC/LIN	T test 2^∆∆CqCIRC/2^-∆∆CqLIN		Benjamini-Hochberg P-value
AZD5363	1.93187	1.56374	1.20164		1.14472		1.56575	0.365122	0.0859076		0.417747			AZD5363	0.768438	0.596668	0.566442		0.590496		0.630511	0.0928711	0.00414056	**	0.0811485			2.4833	0.0100965	*	0.417321
AZD7762	3.06312	1.07177	1.31039	0.790041	1.46917		1.5409	0.888719	0.245164		0.62718			AZD7762	0.752623	0.435275	0.481297	0.427798	0.556711		0.530741	0.134222	0.00144512	**	0.0358389			2.9033	0.0405946	*	0.473878
AZD8055	1.01748	1.1487	0.917004	0.888843	1.27899		1.0502	0.163472	0.530015		0.83028			AZD8055	0.864537	0.803851	0.898132	0.855595	0.861546		0.856732	0.0338961	0.000699005	***	0.0247647			1.22582	0.0750328		0.547298
BYL719	0.815072	0.820742	0.815072	1.1607	1.40444		1.00321	0.269203	0.980024		0.987992			BYL719	0.80107	0.685391	0.904379	1.16878	1.04247		0.920417	0.191257	0.404811		0.714285			1.08995	0.351194		0.719182
ERLOTINIB	0.843816	1.03168	0.870551	1.12506	1.24401		1.02302	0.169326	0.776253		0.903182			ERLOTINIB	0.882703	0.840896	0.809442	0.750019	0.673617		0.791336	0.0816959	0.00464824	**	0.0823402			1.29278	0.101535		0.619641
GEFITINIB	1.33793	0.946058	0.65293	0.939523	1.38032		1.05135	0.305236	0.725884		0.877023			GEFITINIB	0.879649	0.539614	1.04972	0.48971	1.10957		0.813652	0.286219	0.219146		0.607339			1.29214	0.216525		0.670002
GSK1070916	1.16878	0.755236	0.604997	0.566442	0.96929		0.812948	0.254164	0.175185		0.566633			GSK1070916	0.867539	0.535887	0.82932	0.613442	1.18921		0.807079	0.255545	0.166664		0.566633			1.00727	0.959803		0.997501
TRAMETINIB	1.19748	1.00696	0.699793	1.85961	1.38032		1.22883	0.433279	0.303045		0.663591			TRAMETINIB	0.962594	0.771105	0.949342	1.19748	1.01748		0.9796	0.152955	0.780378		0.903182			1.25442	0.165378		0.670002
LEE011	0.885768	1.03526	0.97942	0.913831	1.29684		1.02222	0.164153	0.777177		0.903182			LEE011	0.96929	0.820742	0.798298	1.10957	1.38992		1.01756	0.243033	0.879458		0.941154			1.00458	0.957106		0.997501
SCH772984	0.97942	1.29684	0.97942	1.18509	1.21841		1.13184	0.14493	0.111696		0.485975			SCH772984	1.27899	1.01396	0.976032	0.885768	1.10957		1.05286	0.149737	0.474029		0.797027			1.07501	0.510862		0.758521
DOXORUBICIN	1.60214	1.7411	1.24401	1.70527	1.64148		1.5868	0.199106	0.00274598	**	0.0619093			DOXORUBICIN	2.15846	2.09943	1.17691	1.09429	2.0209		1.71	0.527426	0.0395466	*	0.233513			0.927955	0.589303		0.766002
DOCETAXEL	1.12117	0.936272	0.712025	0.474671	0.837987		0.816424	0.242585	0.165877		0.566633			DOCETAXEL	1.17283	0.737135	0.739694	0.417544	1.37554		0.88855	0.382397	0.550141		0.83028			0.918828	0.593034		0.766002
AMG511	1.72907	0.852635	0.570382	0.582367	1.21841		0.990574	0.489774	0.967735		0.987648			AMG511	0.885768	0.613442	0.795536	0.732043	1.26576		0.858509	0.248299	0.271588		0.656596			1.15383	0.534374		0.766002
XL765	1.24833	1.06069	0.726986	0.858565	1.46917		1.07275	0.2973	0.613367		0.845084			XL765	1.01045	0.63728	0.972655	0.815072	1.01396		0.889884	0.162932	0.20526		0.605544			1.20549	0.232339		0.670002
NT	1	1	1	1	1		1	0						NT	1	1	1	1	1		1	0

[truncated: 4 more sheets: circ-lin AKT2, circ-lin PIK3CB, circ-lin AKT3, All genes MDA-MB-231]
